# Supplementary material for: Selective defoliation affects plant growth, fruit transcriptional ripening program and flavonoid metabolism in grapevine
Source: BMC Plant Biol. 2013 Feb 22;13:30. doi: 10.1186/1471-2229-13-30 (PMC3599245; doi:10.1186/1471-2229-13-30)
Supplement: Additional file 2 — Differentially-expressed genes displaying a two-fold or greater difference in transcript abundance between C and PB berries at EV and H, and between C and V berries at EV. For each gene, we show the PB/C and V/C fold-change (FC), the description, the GO functional category and the increase (↑) or decrease (↓) in expression between BV and EV in C berries. [file 1471-2229-13-30-S2.xlsx]

## Sheet: Foglio1
	EV		H				Trend in C
Gene ID	FC PB/C	FC V/C	FC PB/C	Gene description	GO	Functional Category	EV/BV
VIT_12s0059g01380	-2.3034			1-aminocyclopropane-1-carboxylate oxidase 1	GO:0009719	response to endogenous stimulus	↑
VIT_05s0049g00280	2.53787			1-aminocyclopropane-1-carboxylate oxidase homolog 1	GO:0009719	response to endogenous stimulus	↓
VIT_02s0025g02120		-2.02236		1,4-alpha-D-glucan maltohydrolase	GO:0005975	carbohydrate metabolism
VIT_11s0016g01230	-2.27747			12-oxophytodienoate reductase 3	GO:0008152	metabolic process	↑
VIT_14s0006g03230	2.48509	2.5919		14-3-3 protein GF14 nu (GRF7)	GO:0008150	biological_process	↓
VIT_02s0025g00380	-2.0062			2-C-methyl-D-erythritol 2,4-cyclodiphosphate synthase, chloroplast precursor	GO:0019748	secondary metabolism	↑
VIT_05s0124g00390	2.61976			2-isopropylmalate synthase B	GO:0008152	metabolic process	↓
VIT_00s2349g00010	-2.33837			2-oxoglutarate/malate carrier protein, Mitochondrial	GO:0006810	transport
VIT_00s0407g00020	-2.47564			2-oxoglutarate/malate carrier protein, Mitochondrial	GO:0006810	transport	↑
VIT_03s0017g00830		2.07393		2OG-Fe(II) oxygenase	GO:0006950	response to stress	↓
VIT_15s0046g03700	-2.07464	-2.04802		3-beta hydroxysteroid dehydrogenase	GO:0008152	metabolic process
VIT_08s0056g01640	3.8551	4.04205		3-isopropylmalate dehydratase large subunit 2	GO:0008152	metabolic process	↓
VIT_05s0049g01980	2.01702	2.05515		3-isopropylmalate dehydratase large subunit 2	GO:0008152	metabolic process
VIT_08s0007g07530	-2.49153	-2.39181		3-oxoacyl-[acyl-carrier-protein] reductase, chloroplast	GO:0008152	metabolic process	↑
VIT_02s0025g03660	-2.08498	-2.08498		4-coumarate-CoA ligase (4CL)	GO:0008152	metabolic process	↑
VIT_06s0009g02320	-2.34647			4-diphosphocytidyl-2-C-methyl-D-erythritol kinase, chloroplast precursor	GO:0019748	secondary metabolism	↑
VIT_00s0194g00290	2.97694	2.728		4-hydroxy-3-methylbut-2-enyl diphosphate reductase	GO:0008152	metabolic process	↓
VIT_19s0014g01520	-2.09838			4-methyl-5-thiazole monophosphate biosynthesis protein	GO:0008152	metabolic process	↑
VIT_08s0056g01570	2.9921	3.0982		5-methyltetrahydropteroyltriglutamate--homocysteine S-methyltransferase	GO:0006519	cellular amino acid and derivative metabolic process	↓
VIT_15s0107g00390	2.2918	2.33131		5'-adenylylsulfate reductase (APR3)	GO:0008152	metabolic process	↓
VIT_06s0009g01930	-2.00864			5'-AMP-activated protein kinase beta-2 subunit	GO:0007165	signal transduction
VIT_09s0002g01650	2.1345			5'-nucleotidase surE	GO:0006139	nucleobase, nucleoside, nucleotide and nucleic acid metabolic process	↓
VIT_01s0010g01130	2.04328			6-phosphogluconate dehydrogenase	GO:0019748	secondary metabolism
VIT_00s0710g00010	3.60167	3.74023		7-transmembrane G-protein-coupled receptor	GO:0007165	signal transduction	↓
VIT_13s0064g00840	2.33634			9,10[9',10']carotenoid cleavage dioxygenase	GO:0008152	metabolic process	↓
VIT_17s0000g01550	2.8648	2.9817		AAA-type ATPase	GO:0008152	metabolic process	↓
VIT_19s0014g02080	2.69092			AAA-type ATPase	GO:0008152	metabolic process	↓
VIT_07s0005g00200	2.08278			AAA-type ATPase	GO:0019538	protein metabolism
VIT_04s0069g01150	2.2476			ABA-responsive element-binding protein 3 (AREB3)	GO:0009719	response to endogenous stimulus	↓
VIT_00s0144g00230	2.17875			ABA-responsive element-binding protein 3 (AREB3)	GO:0009719	response to endogenous stimulus	↓
VIT_12s0034g00110	2.03245			ABA-responsive element-binding protein 3 (AREB3)	GO:0009719	response to endogenous stimulus	↓
VIT_03s0063g00310	2.28912	2.1461		ABA-responsive element-binding protein ABF4	GO:0009719	response to endogenous stimulus	↓
VIT_03s0017g01750	3.22607	2.83596		ABC PROTEIN 6 NON-INTRINSIC	GO:0006809	transport	↓
VIT_17s0000g05120	2.19088			ABC transporter B member 7	GO:0006810	transport	↓
VIT_09s0002g02440	2.93066	3.27071		ABC transporter C member 12	GO:0006810	transport	↓
VIT_19s0015g00050	2.9054	2.42394		ABC transporter C member 9	GO:0006810	transport	↓
VIT_19s0015g00010	2.50438			ABC transporter C member 9	GO:0006810	transport	↓
VIT_09s0002g05600	2.5494	3.26141		ABC transporter g family pleiotropic drug resistance 12 PDR12	GO:0006810	transport	↓
VIT_09s0002g05510	-3.24696			ABC transporter g family pleiotropic drug resistance 12 PDR12	GO:0006810	transport	↑
VIT_13s0074g00690	2.15548			ABC transporter G member 22	GO:0006810	transport	↓
VIT_03s0017g01290	2.29329			ABC transporter G member 7	GO:0006810	transport
VIT_16s0039g00010	2.27088			ABC transporter G member 7	GO:0006810	transport
VIT_06s0061g00230	2.08182			ABC transporter G member 7	GO:0006810	transport
VIT_18s0001g13610	2.04145	2.08285		abhydrolase domain-containing protein 5	GO:0008152	metabolic process
VIT_11s0016g03180	3.33321	2.36817		ABI1 (ABA INSENSITIVE 1)	GO:0019538	protein metabolism	↓
VIT_16s0098g01720	-2.21455			Abl interactor 2 (ABIL2)	GO:0008152	metabolic process
VIT_15s0048g01820	2.71733	2.82839		ACCLIMATION OF PHOTOSYNTHESIS TO ENVIRONMENT APE1	GO:0015979	photosynthesis	↓
VIT_05s0094g01110	2.36498	2.7776		acetolactate synthase small subunit	GO:0008152	metabolic process	↓
VIT_11s0016g05630	-2.08236			acetylglucosaminyltransferase	GO:0019538	protein metabolism
VIT_11s0016g02910		-2.13275		acid phosphatase class B	GO:0008150	biological_process	↑
VIT_15s0048g02240	2.80511	2.99926		acid phosphatase PAP14	GO:0006810	transport	↓
VIT_14s0030g00740	3.23561	3.17101		ACP2 (ACYL CARRIER PROTEIN 2)	GO:0008152	metabolic process	↓
VIT_04s0044g00580	3.23303	2.95241		actin 7 (ACT7) / actin 2	GO:0009987	cellular process	↓
VIT_06s0004g04570	2.98423	2.7895		actin beta/gamma 1	GO:0009987	cellular process	↓
VIT_00s2731g00010	2.58016			acyl-(acyl carrier protein) thioesterase	GO:0006810	transport
VIT_05s0077g01270	2.57257	2.91708		ACYL-ACTIVATING ENZYME 7	GO:0008152	metabolic process	↓
VIT_08s0032g01100	2.16047	2.51397		Acyl-CoA oxidase	GO:0006629	lipid metabolic process	↓
VIT_16s0022g01120	2.0268			acyl-CoA oxidase ACX3	GO:0005975	carbohydrate metabolism
VIT_16s0022g01150		2.18272		acyl-CoA oxidase ACX3	GO:0008150	biological_process
VIT_06s0004g00750	2.1685			Acyl-CoA synthetases (Acyl-activating enzyme 18)	GO:0005975	carbohydrate metabolism	↓
VIT_06s0061g01170		2.02775		adaptor protein complex AP-2, alpha 1 subunit	GO:0006810	transport	↓
VIT_02s0012g00910	2.12381	2.05818		adaptor-related protein complex 2, mu 2 subunit	GO:0006810	transport	↓
VIT_14s0060g00840	-2.08011			adaptor-related protein complex 3, mu 1 sub	GO:0006810	transport	↑
VIT_18s0001g05730	2.03299			Adenosine 5'-phosphosulfate reductase 3	GO:0009987	cellular process
VIT_03s0063g02500	2.02862			Adenylyl cyclase associated protein	GO:0009987	cellular process	↓
VIT_00s0189g00080	2.02285			ADP-ribosylation factor	GO:0007165	signal transduction	↓
VIT_14s0066g01080	3.25201			ADP-RIBOSYLATION FACTOR A1B	GO:0006810	transport	↓
VIT_05s0020g00490	2.58762	2.86081		ADP-RIBOSYLATION FACTOR A1E	GO:0006810	transport	↓
VIT_05s0020g04470	-3.26667	-3.40217		ADP-ribosylation factor C1	GO:0007165	signal transduction	↑
VIT_00s0601g00030	2.46477	2.40261		ADP-ribosylation factor-like A1C	GO:0006810	transport	↓
VIT_17s0000g04970	-2.19381			ADP, ATP carrier protein	GO:0006810	transport
VIT_19s0177g00370	3.97474	4.16595		ADP,ATP carrier protein	GO:0006810	transport	↓
VIT_16s0039g01000	2.20086			ADP,ATP carrier protein	GO:0006810	transport	↓
VIT_00s0229g00110	2.14799			Agenet domain-containing protein	GO:0006350	transcription	↓
VIT_17s0000g04660	-2.45467	-2.37624		agmatine deiminase	GO:0006519	cellular amino acid and derivative metabolic process
VIT_00s0225g00130	2.44554			Alanine transaminase.	GO:0008150	biological_process	↓
VIT_03s0017g01090	2.0765			Alanyl-tRNA synthetase	GO:0006350	transcription	↓
VIT_07s0005g05670	-2.24465			Alba, DNA binding	GO:0006350	transcription
VIT_04s0044g01120	4.10412	3.8231		alcohol dehydrogenase 2 [Vitis vinifera]	GO:0005975	carbohydrate metabolism	↓
VIT_04s0044g01130	2.84812	2.55842		alcohol dehydrogenase 2 [Vitis vinifera]	GO:0005975	carbohydrate metabolism	↓
VIT_17s0000g03280	2.36992	2.59801		Alcohol dehydrogenase 7	GO:0005975	carbohydrate metabolism
VIT_07s0031g02630	2.12435	2.35152		aldehyde dehydrogenase	GO:0005975	carbohydrate metabolism
VIT_14s0066g01550	2.39999			Aldehyde dehydrogenase 1 precursor	GO:0005975	carbohydrate metabolism	↓
VIT_04s0023g02810	2.27673			aldehyde dehydrogenase 3B1	GO:0005975	carbohydrate metabolism
VIT_11s0016g00900	3.08039	3.24609		Aldehyde dehydrogenase 7 member A1	GO:0005975	carbohydrate metabolism	↓
VIT_05s0062g01000	2.38568	2.51586		aldo/keto reductase	GO:0005975	carbohydrate metabolism	↓
VIT_08s0007g01000	2.20795			aldo/keto reductase	GO:0005975	carbohydrate metabolism	↓
VIT_08s0007g01010		2.21292		aldo/keto reductase	GO:0005975	carbohydrate metabolism
VIT_05s0062g00990	2.96825			aldo/keto reductase AKR	GO:0005975	carbohydrate metabolism
VIT_02s0012g00610	-2.58828			allyl alcohol dehydrogenase	GO:0005975	carbohydrate metabolism	↑
VIT_19s0014g01410	2.10359			alpha-1,2-mannosyltransferase ALG9	GO:0019538	protein metabolism
VIT_14s0108g01560		2.00553		alpha-1,4 glucan phosphorylase, L isozyme, chloroplast precursor	GO:0005975	carbohydrate metabolism	↓
VIT_04s0023g00110	-2.13866			alpha-1,4-glucan-protein synthase	GO:0006950	response to stress
VIT_03s0063g00450	-2.28118			Alpha-amylase	GO:0005975	carbohydrate metabolism	↑
VIT_18s0001g00560	2.33866			alpha-amylase / 1,4-alpha-D-glucan glucanohydrolase	GO:0008152	metabolic process	↓
VIT_17s0053g00990	3.42449	3.13266		alpha-expansin 1 precursor	GO:0009987	cellular process	↓
VIT_18s0001g01130	2.60207	2.6644		alpha-expansin 1 precursor	GO:0009987	cellular process	↓
VIT_04s0079g00420	-2.48173			Alpha-expansin 13 precursor	GO:0009987	cellular process	↑
VIT_04s0008g00930	2.69323	2.84445		alpha-expansin 6 precursor	GO:0009987	cellular process	↓
VIT_08s0007g00440	-2.49917			alpha-expansin 6 precursor	GO:0009987	cellular process
VIT_01s0127g00060	2.78066			Alpha-glucan water dikinase, chloroplast precursor	GO:0008152	metabolic process	↓
VIT_13s0147g00160	2.52629	2.21202		Aluminium-tolerance ALMT1	GO:0006950	response to stress
VIT_14s0083g00740	3.95058	4.22956		Amino acid permease	GO:0006519	cellular amino acid and derivative metabolic process	↓
VIT_06s0061g00570	2.36702	2.30937		Amino acid permease	GO:0006519	cellular amino acid and derivative metabolic process	↓
VIT_08s0007g05210	2.36099	2.50854		Amino acid permease	GO:0006519	cellular amino acid and derivative metabolic process	↓
VIT_14s0108g00690		2.06461		Amino acid permease	GO:0006464	protein modification process
VIT_19s0015g01300	5.42667	4.14196		amino acid permease 7	GO:0006519	cellular amino acid and derivative metabolic process	↓
VIT_01s0010g00950	2.1271	2.12961		aminoalcoholphosphotransferase (AAPT1)	GO:0006629	lipid metabolic process	↓
VIT_16s0013g01340	3.03288			aminopeptidase N	GO:0008152	metabolic process	↓
VIT_09s0002g05250	3.30682	4.23942		aminotransferase class I and II	GO:0008152	metabolic process
VIT_10s0003g02670	2.20931			AML5 (ARABIDOPSIS MEI2-LIKE PROTEIN 5)	GO:0006350	transcription	↓
VIT_12s0035g01190	2.38788			AMP-dependent synthetase and ligase	GO:0019748	secondary metabolism	↓
VIT_04s0023g01940	-2.2404			anaphase-promoting complex, subunit 10 / APC10	GO:0019538	protein metabolism	↑
VIT_05s0094g01320	2.71123	2.41181		ankyrin repeat	GO:0006950	response to stress	↓
VIT_13s0084g00460	4.80855	2.99118		Ankyrin repeat protein	GO:0006950	response to stress	↓
VIT_01s0026g02240	3.64758	3.27175		ANTR2 (anion transporter 2	GO:0006810	transport	↓
VIT_13s0067g01300	2.38699	2.20363		AP2-associated kinase	GO:0007165	signal transduction	↓
VIT_07s0005g00820	-2.28725			AP2-like ethylene-responsive transcription factor	GO:0006350	transcription	↑
VIT_04s0008g01430	2.07495			APM1 (Aminopeptidase M1)	GO:0006810	transport
VIT_02s0025g03390	2.22566	2.17686		Aquaporin TMP-C	GO:0006810	transport	↓
VIT_15s0046g02410	2.03337			Aquaporin TMP-C	GO:0006810	transport
VIT_13s0067g00220	-2.54068	-2.48613		Aquaporin TMP-C	GO:0006810	transport
VIT_19s0027g00590	-2.62871			arginine/serine-rich 45	GO:0006139	nucleobase, nucleoside, nucleotide and nucleic acid metabolic process	↑
VIT_15s0046g00050	2.56971			arginine/serine-rich splicing factor RSP31 (RSP31)	GO:0006350	transcription
VIT_12s0057g01300	-2.67476	-2.51962		armadillo/beta-catenin repeat family protein	GO:0009987	cellular process	↑
VIT_04s0008g05900	2.03375			ARR12	GO:0006350	transcription
VIT_06s0009g01340	2.72349	2.61213		ascorbate oxidase precursor	GO:0008152	metabolic process
VIT_17s0053g00180	4.15793	4.66738		ascorbate peroxidase	GO:0006412	translation	↓
VIT_00s0434g00090	2.15686			aspartyl protease	GO:0019538	protein metabolism	↓
VIT_15s0046g00360	-2.6587	-2.9355		aspartyl protease	GO:0019538	protein metabolism
VIT_19s0090g01350		2.38345		aspartyl protease	GO:0006464	protein modification process
VIT_06s0004g07580	4.29133	3.98588		aspartyl-tRNA synthetase	GO:0006412	translation	↓
VIT_14s0068g00660	-2.23931			ATAN11 (ANTHOCYANIN11)	GO:0006350	transcription	↑
VIT_07s0031g01420	2.25286			ATATH13	GO:0006810	transport	↓
VIT_03s0132g00050	2.7108	3.40082		ATHVA22A (Arabidopsis thaliana HVA22 homologue A)	GO:0008150	biological_process	↓
VIT_03s0132g00090		2.21659		ATHVA22A (Arabidopsis thaliana HVA22 homologue A)	GO:0006950	response to stress	↓
VIT_17s0000g02900	2.17738	2.11555		ATP synthase beta chain 2, mitochondrial	GO:0006810	transport	↓
VIT_13s0067g03310	9.0155	7.24619		ATP synthase CF1 alpha subunit	GO:0015979	photosynthesis	↓
VIT_18s0164g00030	-2.10886			ATP synthase delta chain, chloroplast precursor	GO:0006810	transport
VIT_14s0068g01700	3.18057			ATP synthase subunit beta	GO:0006810	transport	↓
VIT_01s0127g00260	2.91927	2.71044		ATP-citrate synthase	GO:0019748	secondary metabolism	↓
VIT_04s0008g00190	2.21258			ATP-dependent protease La (LON) domain-containing	GO:0019538	protein metabolism	↓
VIT_01s0011g01730	2.93614			ATPP2-A9 (Phloem protein 2-A9)	GO:0005975	carbohydrate metabolism	↓
VIT_11s0118g00230	2.20801			ATSYTE/NTMC2T2.1/NTMC2TYPE2.1/SYTE	GO:0007165	signal transduction
VIT_02s0154g00390	2.33299			autophagy 8f (APG8f)	GO:0007165	signal transduction
VIT_10s0116g01350	2.23087	2.36288		Auxilin protein	GO:0006810	transport	↓
VIT_00s0279g00030			-5.79	Auxilin protein	GO:0007165	signal transduction
VIT_14s0006g01970	2.92756	2.50743		auxin efflux carrier family	GO:0009719	response to endogenous stimulus	↓
VIT_12s0035g01800	-2.11732			auxin response factor 1	GO:0009719	response to endogenous stimulus
VIT_07s0104g00710	2.22			auxin-binding protein 1 (ABP1)	GO:0009719	response to endogenous stimulus	↓
VIT_18s0001g06390	2.51555	2.14147		auxin-independent growth promoter	GO:0009719	response to endogenous stimulus	↓
VIT_03s0038g00940	-2.22539	-2.22539		auxin-responsive	GO:0009719	response to endogenous stimulus	↑
VIT_05s0062g00850	2.63964	2.55617		auxin-responsive protein	GO:0009719	response to endogenous stimulus	↓
VIT_04s0023g03230	2.77306			Auxin-responsive SAUR9	GO:0009719	response to endogenous stimulus	↓
VIT_18s0041g01860	2.56884	2.53387		Avirulence induced gene (AIG1)	GO:0006950	response to stress	↓
VIT_18s0001g04150	2.19425			avr9 elicitor response protein	GO:0019538	protein metabolism
VIT_01s0137g00180	2.0985			B-keto acyl reductase	GO:0008152	metabolic process	↓
VIT_07s0141g01060	2.12747			basic helix-loop-helix (bHLH) family	GO:0006350	transcription
VIT_05s0020g04620	-2.01387			basic helix-loop-helix (bHLH) family	GO:0006350	transcription
VIT_10s0003g01170	-2.62617			basic helix-loop-helix (bHLH) family	GO:0006350	transcription	↑
VIT_11s0037g00040	-2.79295	-2.48842		basic helix-loop-helix (bHLH) family	GO:0006350	transcription	↑
VIT_01s0244g00010		2.1587		basic helix-loop-helix (bHLH) family	GO:0006350	transcription
VIT_02s0012g01450		-2.21928		Basic helix-loop-helix BHLH071	GO:0006350	transcription
VIT_12s0059g02650	-2.06776			Basic helix-loop-helix ILR3	GO:0006350	transcription	↑
VIT_00s0274g00080	2.37145	2.62802		benzoquinone reductase	GO:0006350	transcription
VIT_01s0011g05180	3.30169			Bet v I allergen	GO:0006950	response to stress	↓
VIT_05s0077g01540	2.85227	3.39462		Bet v I allergen	GO:0006950	response to stress
VIT_13s0067g03000	2.10683			Beta Galactosidase	GO:0005975	carbohydrate metabolism	↓
VIT_06s0004g01200	2.03476			beta-1,3-glucan synthase	GO:0009987	cellular process	↓
VIT_08s0007g06040		2.31299		beta-1,3-glucanase	GO:0006950	response to stress
VIT_05s0051g00010	4.19176	3.74925		beta-amylase 1	GO:0005975	carbohydrate metabolism	↓
VIT_15s0046g02300	3.4573	3.94581		Beta-cyanoalanine synthase	GO:0008152	metabolic process	↓
VIT_04s0044g00250	4.25395	4.29731		beta-cyanoalanine synthase 1	GO:0008152	metabolic process	↓
VIT_00s2527g00010		-2.29571		beta-fructosidase (BFRUCT3)	GO:0005975	carbohydrate metabolism
VIT_13s0067g03890	2.7394			beta-ketoacyl-CoA synthase	GO:0008152	metabolic process	↓
VIT_11s0016g04700	2.0384			beta-ketoacyl-CoA synthase	GO:0006950	response to stress
VIT_17s0000g07660	2.74191	3.28233		betaine-aldehyde dehydrogenase	GO:0008152	metabolic process	↓
VIT_17s0000g07670	-2.32237			betaine-aldehyde dehydrogenase	GO:0008152	metabolic process	↑
VIT_10s0071g00810	3.37448	3.10656		binding	GO:0009987	cellular process	↓
VIT_10s0071g00850	2.14369			binding	GO:0009987	cellular process	↓
VIT_04s0044g00520	2.04785	2.34413		BolA	GO:0008150	biological_process
VIT_00s0981g00010	-2.22167			brain protein 44	GO:0009987	cellular process	↑
VIT_00s0539g00020	3.12914	3.20413		BRASSINOSTEROID INSENSITIVE 1-associated receptor kinase 1	GO:0019538	protein metabolism	↓
VIT_00s0634g00030	2.91196			BRASSINOSTEROID INSENSITIVE 1-associated receptor kinase 1	GO:0009719	response to endogenous stimulus	↓
VIT_00s0472g00020		2.11277		BRASSINOSTEROID INSENSITIVE 1-associated receptor kinase 1	GO:0006950	response to stress	↓
VIT_10s0116g00160	-2.03415			bromo-adjacenty (BAH) domain-containing protein	GO:0009719	response to endogenous stimulus
VIT_00s0415g00060		-2.17015		Bromodomain protein	GO:0008150	biological_process
VIT_00s1238g00010	2.71968	2.6049		BSD domain-containing protein	GO:0009987	cellular process	↓
VIT_14s0068g01350	2.3348	2.09245		BTB/POZ domain-containing protein POB1	GO:0009987	cellular process	↓
VIT_08s0007g03640	2.50992	2.31924		bZIP transcription factor	GO:0006350	transcription	↓
VIT_03s0038g00860	2.08204			bZIP transcription factor	GO:0006350	transcription
VIT_19s0090g01610	3.13345	2.93741		C2 domain containing protein	GO:0006350	transcription	↓
VIT_00s0531g00030	2.16373	2.41256		C2 domain containing protein	GO:0006350	transcription	↓
VIT_11s0052g00320	2.08473			Ca2+-ATPase 10 ACA10, plasma membrane	GO:0006810	transport
VIT_07s0129g00110	2.64022			Ca2+-ATPase 2 ACA2, plasma membrane	GO:0006810	transport	↓
VIT_15s0046g02040	2.24483			CaaX processing zinc-metallo endoprotease	GO:0019538	protein metabolism	↓
VIT_08s0007g04520	-2.53639			caffeic acid 3-O-methyltransferase	GO:0019748	secondary metabolism	↑
VIT_01s0010g03460	2.07217			Caffeoyl-CoA O-methyltransferase	GO:0019748	secondary metabolism
VIT_19s0015g01070	3.02982			Calcineurin B	GO:0019538	protein metabolism	↓
VIT_19s0135g00050	2.24127	2.43279		Calcineurin phosphoesterase	GO:0006950	response to stress
VIT_00s0125g00180	-2.13582			calcium channel, voltage-dependent, alpha 2/delta	GO:0006810	transport
VIT_17s0000g02480	2.39948	2.64372		calcium-binding protein	GO:0009987	cellular process	↓
VIT_00s0273g00020	3.92385	3.50879		calcium-dependent protein kinase 13 CPK13	GO:0019538	protein metabolism	↓
VIT_11s0037g01420	3.0062	3.00754		calcium-dependent protein kinase 13 CPK13	GO:0019538	protein metabolism	↓
VIT_08s0105g00390	2.0015			calcium-dependent protein kinase 13 CPK13	GO:0019538	protein metabolism
VIT_10s0116g01800	2.05544			calcium-dependent protein kinase 21 CPK21	GO:0019538	protein metabolism
VIT_13s0156g00210	2.12095			Callose synthase	GO:0009987	cellular process	↓
VIT_13s0019g03890	-2.49612			calmodulin binding protein	GO:0006629	lipid metabolic process
VIT_14s0006g01030	-2.03123			Calmodulin-binding heat-shock protein	GO:0006629	lipid metabolic process	↑
VIT_11s0052g01380	2.04191			calmodulin-binding protein	GO:0006629	lipid metabolic process	↓
VIT_04s0008g01070	-2.29463			calmodulin-binding region IQD6	GO:0006629	lipid metabolic process
VIT_15s0046g01050	-3.26603			CAPIP1	GO:0009987	cellular process	↑
VIT_18s0001g12730	2.37142	2.44553		carbonate dehydratase	GO:0005975	carbohydrate metabolism	↓
VIT_03s0063g00830	-2.14834			CARBOXYESTERASE 5 CXE5	GO:0008152	metabolic process
VIT_09s0002g04500	-2.69057	-2.69057		carnitine/acylcarnitine carrier, Mitochondrial	GO:0006810	transport	↑
VIT_09s0002g03680	2.21404			casein kinase	GO:0019538	protein metabolism
VIT_11s0016g01950	2.16658			casein kinase I delta	GO:0019538	protein metabolism
VIT_00s0480g00090	-2.05842	-2.48374		catechol oxidase (EC 1.10.3.1) precursor - grape	GO:0005975	carbohydrate metabolism
VIT_11s0016g00910	-2.0975			cation exchanger (CAX9)	GO:0006810	transport
VIT_06s0004g07830	2.58044			CBL-interacting protein kinase 10 (CIPK10)	GO:0007165	signal transduction	↓
VIT_08s0058g01090	-2.00869			CBL-interacting protein kinase 14 (CIPK14)	GO:0007165	signal transduction
VIT_11s0065g00950	2.2972	2.34806		CBL-interacting protein kinase 23	GO:0007165	signal transduction
VIT_09s0070g00160	2.38627			CBL-interacting protein kinase 6 (CIPK6)	GO:0007165	signal transduction
VIT_00s0285g00010	2.94594	2.79915		CBL-interacting protein kinase 9 (CIPK9)	GO:0007165	signal transduction	↓
VIT_06s0080g01090	-2.90219			CCR4-NOT transcription complex protein	GO:0006350	transcription	↑
VIT_08s0040g02720	2.87601	2.64496		CCT chaperonin beta subunit	GO:0006629	lipid metabolic process	↓
VIT_11s0103g00380	-2.5293			Cd2+-exporting ATPase HMA2 (Heavy metal ATPase 2)	GO:0006810	transport
VIT_08s0040g01480	2.50942	2.52429		cell division cycle protein 48	GO:0009987	cellular process	↓
VIT_06s0004g06120	2.05501			cell division protein FtsZ	GO:0019538	protein metabolism	↓
VIT_12s0028g01750		2.04977		Cell wall hydrolase	GO:0009987	cellular process
VIT_19s0014g02870	2.97387	2.97748		Cellulase	GO:0005975	carbohydrate metabolism	↓
VIT_00s0187g00320	2.10715			Cellulase	GO:0008152	metabolic process
VIT_04s0008g05220	2.21284			cellulose synthase CESA1	GO:0009987	cellular process	↓
VIT_18s0122g00120	3.22211	2.98215		cellulose synthase CESA2	GO:0009987	cellular process	↓
VIT_18s0072g00370	2.2859			cellulose synthase CESA2	GO:0009987	cellular process
VIT_03s0038g04250	2.03386	2.05046		cellulose synthase CESA2	GO:0009987	cellular process	↓
VIT_00s0469g00050	4.49641	3.48991		cellulose synthase CSLE1	GO:0006810	transport	↓
VIT_00s0414g00030	2.44812			cellulose synthase CSLE1	GO:0006810	transport	↓
VIT_16s0013g01750	2.13787			ceramide kinase	GO:0007165	signal transduction
VIT_13s0156g00110	-2.31044	-2.43851		chaperone BCS1 mitochondrial	GO:0019538	protein metabolism	↑
VIT_17s0000g08170	2.896			chaperonin	GO:0019538	protein metabolism	↓
VIT_01s0011g04990	2.48086			chaperonin	GO:0006950	response to stress
VIT_06s0009g02550	2.04516			chaperonin	GO:0006950	response to stress
VIT_05s0094g00340		2.00033		Chitinase class IV	GO:0006950	response to stress
VIT_06s0009g02080	8.15126	6.2642		chloroplast envelope membrane protein	GO:0015979	photosynthesis	↓
VIT_08s0056g00590	11.3746	8.91627		chloroplast envelope membrane protein [Vitis vinifera]	GO:0015979	photosynthesis	↓
VIT_12s0059g02430	7.05802	5.72598		chloroplast envelope membrane protein [Vitis vinifera]	GO:0015979	photosynthesis	↓
VIT_09s0002g03170	3.80662	3.55839		CHUP1 (CHLOROPLAST UNUSUAL POSITIONING 1)	GO:0015979	photosynthesis	↓
VIT_03s0180g00250	2.59472	2.40434		Cinnamyl alcohol dehydrogenase	GO:0019748	secondary metabolism	↓
VIT_00s1389g00010	2.53062	2.46247		Cinnamyl alcohol dehydrogenase	GO:0019748	secondary metabolism	↓
VIT_02s0025g03100	2.09922	2.15886		Cinnamyl alcohol dehydrogenase	GO:0019748	secondary metabolism	↓
VIT_03s0017g01690	2.55532	2.49772		CIP1 (COP1-interacting protein 4)	GO:0009987	cellular process	↓
VIT_13s0067g01290	4.07807	3.61955		Clathrin heavy chain	GO:0006810	transport	↓
VIT_07s0005g05030	4.58416	4.34691		CLIP-associating protein (CLASP)	GO:0019538	protein metabolism	↓
VIT_00s0958g00010	2.16049			Coatamer alpha subunit (HEPCOP)	GO:0008150	biological_process	↓
VIT_09s0002g04810	3.48464	2.95703		coatomer protein complex, subunit beta 2 (beta prime)	GO:0006810	transport	↓
VIT_10s0092g00330	3.57156	3.65868		cofilin	GO:0009987	cellular process	↓
VIT_07s0005g03310	2.1337	2.2656		cofilin	GO:0009987	cellular process
VIT_13s0019g00550	2.04254			cofilin	GO:0009987	cellular process
VIT_03s0063g01870	2.54732			Cold acclimation protein WCOR413 protein beta form	GO:0006950	response to stress	↓
VIT_03s0038g02130	3.23349			Cold shock protein-1	GO:0006350	transcription
VIT_04s0023g03520	3.20722	2.08399		cold-shock DNA-binding	GO:0006350	transcription
VIT_12s0028g00470	2.31578	2.44045		component of oligomeric golgi complex 5	GO:0009987	cellular process	↓
VIT_13s0064g00570	2.06031			CONSTANS interacting protein 6	GO:0006350	transcription	↓
VIT_04s0008g07340	-2.20343			CONSTANS-LIKE 4	GO:0006350	transcription
VIT_12s0035g01450	2.28197			COP9 signalosome complex subunit 4	GO:0008150	biological_process	↓
VIT_14s0030g00560	-4.89771	-4.89771		Copine BON3 (BONZAI 3)	GO:0009987	cellular process	↑
VIT_19s0027g01950	7.11381	5.48015		CPL4 (C-TERMINAL DOMAIN PHOSPHATASE-LIKE 4)	GO:0009987	cellular process	↓
VIT_08s0040g01250	2.81104	2.20118		CRK (CDPK-related kinase)	GO:0019538	protein metabolism	↓
VIT_05s0020g04180	2.57666			CTR1 protein kinase	GO:0019538	protein metabolism	↓
VIT_18s0001g07690	-2.03556			CTR1-like protein kinase	GO:0019538	protein metabolism
VIT_09s0018g00740	3.23528	2.81199		CTV.12	GO:0006350	transcription	↓
VIT_09s0070g00940	2.18175	2.27112		CTV.22	GO:0006350	transcription
VIT_04s0043g00650	2.18554			Cullin-1	GO:0009987	cellular process	↓
VIT_12s0034g01890	6.69241	6.62565		Cupin region	GO:0008152	metabolic process
VIT_16s0050g01920	3.01953			Curculin (mannose-binding) lectin	GO:0019538	protein metabolism	↓
VIT_14s0066g02190	2.81071	3.33362		CW14	GO:0008152	metabolic process	↓
VIT_02s0012g01270	-2.49882			cyclase/dehydrase	GO:0009987	cellular process	↑
VIT_10s0003g02050	-2.46669			cyclic phosphodiesterase	GO:0006139	nucleobase, nucleoside, nucleotide and nucleic acid metabolic process	↑
VIT_17s0000g02960	2.37952			CYCLIN-DEPENDENT KINASE D1;3	GO:0019538	protein metabolism	↓
VIT_07s0031g00800	-2.95207			Cyclin-dependent kinase inhibitor KIP-RELATED PROTEIN 7	GO:0009987	cellular process
VIT_03s0091g00830	-2.07888			cyclin-related	GO:0009987	cellular process
VIT_09s0054g01110	2.02171			cycloartenol synthase	GO:0019748	secondary metabolism	↓
VIT_11s0065g00040	3.31639	2.70437		CYP706A12	GO:0019748	secondary metabolism	↓
VIT_19s0135g00230	3.45369	3.71714		CYP72A1	GO:0019748	secondary metabolism	↓
VIT_19s0135g00190	5.37254	5.11747		CYP72A59	GO:0019748	secondary metabolism	↓
VIT_19s0015g02940	4.62721	5.12627		CYP72A59	GO:0019748	secondary metabolism	↓
VIT_19s0015g02540	3.21247	3.48326		CYP72A59	GO:0019748	secondary metabolism	↓
VIT_19s0135g00200	2.18211			CYP72A59	GO:0019748	secondary metabolism	↓
VIT_02s0025g04890	3.60209	3.43831		CYP76B1	GO:0019748	secondary metabolism	↓
VIT_02s0025g04850	2.60128	2.6379		CYP76B1	GO:0019748	secondary metabolism	↓
VIT_02s0012g02810	3.0533	2.66011		CYP76C4	GO:0019748	secondary metabolism	↓
VIT_07s0129g00730	3.35481			CYP81E1 Isoflavone 2'-hydroxylase	GO:0019748	secondary metabolism	↓
VIT_18s0001g11490	4.04137	4.29677		CYP82C1p	GO:0019748	secondary metabolism	↓
VIT_19s0015g00380	-2.0256	-2.0256		Cystathionine beta-synthase	GO:0008152	metabolic process	↑
VIT_18s0001g09990	2.14466	2.28608		Cysteine protease CP1	GO:0019538	protein metabolism	↓
VIT_08s0040g00770	4.62853	4.3644		cysteine protease inhibitor	GO:0019538	protein metabolism	↓
VIT_16s0098g01230	3.96241	3.83779		cytochrome b5	GO:0015979	photosynthesis	↓
VIT_16s0100g01280	2.03739	2.46549		cytochrome b5 domain-containing protein	GO:0015979	photosynthesis	↓
VIT_12s0134g00510	-2.29075			cytochrome B6-F complex iron-sulfur subunit, PETC	GO:0006810	transport
VIT_03s0017g00940		2.69085		cytochrome B6-F complex iron-sulfur subunit, PETC	GO:0006810	transport
VIT_00s0332g00050	-2.3387	-3.42747		cytochrome b6/f complex subunit IV petD	GO:0015979	photosynthesis	↑
VIT_13s0067g03810		2.07274		cytochrome c oxidase subunit 6b (COX6b)	GO:0019748	secondary metabolism
VIT_14s0060g01170	4.9746	5.09404		cytochrome c oxidase subunit Vc	GO:0015979	photosynthesis	↓
VIT_00s0332g00130	-3.10564			cytochrome c-type biogenesis protein CcmF	GO:0006810	transport	↑
VIT_00s0246g00060	-5.00441	-5.00441		cytochrome c-type biogenesis protein CcmF	GO:0015979	photosynthesis	↑
VIT_11s0016g02030	9.08981	7.30264		cytochrome f [Vitis vinifera]	GO:0015979	photosynthesis	↓
VIT_12s0028g02450	2.13184			cytochrome oxidase, subunit I	GO:0006810	transport
VIT_13s0019g02910	2.0952			cytokinin-O-glucosyltransferase 2	GO:0008152	metabolic process
VIT_05s0062g01250	2.0057			D-alanyl-D-alanine endopeptidase	GO:0009987	cellular process	↓
VIT_07s0129g01060	-2.87345	-2.0159		D-amino acid oxidase	GO:0019538	protein metabolism	↑
VIT_01s0026g00450	4.30873	4.12587		D8-sphingolipid desaturase	GO:0008152	metabolic process	↓
VIT_01s0010g01990	4.24679	3.82286		D8-sphingolipid desaturase	GO:0008152	metabolic process	↓
VIT_09s0054g01810	2.23805			DEAD box RNA helicase	GO:0006139	nucleobase, nucleoside, nucleotide and nucleic acid metabolic process
VIT_08s0007g03740	2.44481	2.48552		DEAD box RNA helicase (PRH75)	GO:0006350	transcription	↓
VIT_15s0046g03200	2.83718			DEAD/DEAH box helicase	GO:0006810	transport	↓
VIT_01s0146g00270	-2.20339			delta3,5-delta2,4-dienoyl-CoA isomerase	GO:0008152	metabolic process	↑
VIT_01s0011g06460	2.22883	2.672		deoxymugineic acid synthase	GO:0008152	metabolic process
VIT_07s0005g00040		-2.08004		dephospho-CoA kinase	GO:0006139	nucleobase, nucleoside, nucleotide and nucleic acid metabolic process
VIT_10s0116g00010	3.71027			Derlin-2.	GO:0008150	biological_process	↓
VIT_07s0031g01620		2.035		developmentally regulated GTP binding protein 1	GO:0006350	transcription
VIT_04s0044g01940	2.26664			diacylglycerol O-acyltransferase 1	GO:0005975	carbohydrate metabolism
VIT_03s0038g04490	2.39361			diaminopimelate decarboxylase	GO:0019538	protein metabolism	↓
VIT_09s0070g00580	2.21794	2.29349		diaminopimelate decarboxylase	GO:0006519	cellular amino acid and derivative metabolic process	↓
VIT_10s0003g04800	2.67599	2.34766		dienelactone hydrolase	GO:0008152	metabolic process	↓
VIT_07s0141g01080		2.2171		digalactosyldiacylglycerol synthase 2, chloroplastic	GO:0005975	carbohydrate metabolism
VIT_09s0002g01800	3.09227	3.42695		dihydrolipoamide S-acetyltransferase	GO:0008152	metabolic process	↓
VIT_06s0004g00990	2.73115			Dirigent protein	GO:0008152	metabolic process	↓
VIT_15s0024g00400	-2.08862	-2.0885		disease resistance protein (NBS-LRR class)	GO:0006950	response to stress
VIT_07s0197g00130	2.00124	2.32029		disease resistance protein (TIR-NBS-LRR class)	GO:0006950	response to stress	↓
VIT_13s0064g00090	-3.13548	-3.13548		disease resistance protein RGA2	GO:0006950	response to stress	↑
VIT_19s0015g01450	2.23665	2.18528		DJ-1 family protein	GO:0019538	protein metabolism	↓
VIT_07s0005g00970	-2.10259	-2.10259		DNA binding	GO:0006350	transcription	↑
VIT_08s0040g01020	2.17633			DNA helicase SNF2 domain-containing protein	GO:0006350	transcription	↓
VIT_16s0039g00730	-3.68361			DNA polymerase delta, subunit D	GO:0006139	nucleobase, nucleoside, nucleotide and nucleic acid metabolic process	↑
VIT_01s0010g00020	2.71243			DNA-3-methyladenine glycosidase I	GO:0006950	response to stress	↓
VIT_04s0023g01870	-3.52784	-3.32585		DNA-3-methyladenine glycosylase 1	GO:0006950	response to stress	↑
VIT_05s0077g00910	2.65703			DNA-binding enhancer protein	GO:0006350	transcription
VIT_14s0066g01340		2.02597		DNA-binding protein	GO:0006350	transcription
VIT_06s0004g03160	2.19902			DNA-binding protein S1FA2	GO:0006350	transcription
VIT_18s0072g00020		2.0594		DNA-binding protein-related-like	GO:0006350	transcription
VIT_00s0868g00010	2.3344			DNA-binding storekeeper protein	GO:0006350	transcription	↓
VIT_00s0999g00010	2.13633			DNA-binding storekeeper protein	GO:0006350	transcription
VIT_03s0180g00050	-2.31107			DNA-directed RNA polymerase II subunit C	GO:0006350	transcription	↑
VIT_01s0127g00350	2.78297	2.44493		DNA-directed RNA Polymerase II subunit L	GO:0006350	transcription
VIT_15s0046g00090	-2.16139			DNA-directed RNA polymerase III subunit C11	GO:0006350	transcription	↑
VIT_15s0024g01960	5.30533	3.66261		DNA-directed RNA polymerase subunit beta'	GO:0006350	transcription	↓
VIT_14s0006g00960	2.22083	2.18402		DNA-repair protein complementing XP-C cells RAD4	GO:0006950	response to stress	↓
VIT_18s0001g05110	2.89556	3.24814		DNA2-NAM7 helicase	GO:0006350	transcription	↓
VIT_14s0060g01490	-2.42987			DnaJ homolog, subfamily A, member 5	GO:0006950	response to stress	↑
VIT_07s0005g01220	2.12898			DnaJ homolog, subfamily B, member 11	GO:0019538	protein metabolism
VIT_05s0077g02380	2.29403			DnaJ homolog, subfamily B, member 12	GO:0019538	protein metabolism	↓
VIT_18s0086g00560	2.28432	2.11928		DnaJ homolog, subfamily B, member 12	GO:0019538	protein metabolism	↓
VIT_00s0214g00010	3.36929	3.17416		DnaJ homolog, subfamily C, member 13	GO:0019538	protein metabolism	↓
VIT_14s0006g03000	2.22912			Dolichyl pyrophosphate Man9GlcNAc2 alpha-1,3-glucosyltransferase	GO:0006629	lipid metabolic process
VIT_18s0122g00890	2.51185			dolichyl-diphosphooligosaccharide--protein glycosyltransferase 67 kDasubunit precursor	GO:0019538	protein metabolism	↓
VIT_03s0063g02100	2.7199	2.61842		dolichyl-diphosphooligosaccharide-protein glycosyltransferase 48kDa subunit	GO:0019538	protein metabolism	↓
VIT_05s0077g01500	2.61384			Drought induced 19 protein	GO:0006950	response to stress	↓
VIT_06s0004g02810		-2.02026		dsRNA-binding protein 2 (DRB2)	GO:0006350	transcription
VIT_11s0016g02890	2.12403	2.02428		dual specificity protein phosphatase	GO:0019538	protein metabolism	↓
VIT_17s0000g00360	-2.40627			dual specificity protein phosphatase (DsPTP1)	GO:0009719	response to endogenous stimulus	↑
VIT_13s0019g01890	-2.15421			DVL11/RTFL8 (ROTUNDIFOLIA LIKE 8)	GO:0008150	biological_process	↑
VIT_02s0025g04460	-2.57842			DWARF AND DELAYED FLOWERING 2	GO:0006350	transcription	↑
VIT_02s0087g00010	2.09724	2.09184		dynamin-2B	GO:0009987	cellular process	↓
VIT_03s0110g00120	2.87891	2.90831		DYNAMIN-LIKE PROTEIN 6	GO:0009987	cellular process	↓
VIT_09s0002g04280	2.22014	2.29438		dynein light chain LC6, flagellar outer arm	GO:0009987	cellular process	↓
VIT_09s0096g00990	2.56705	2.29384		E3 ubiquitin-protein ligase HUWE1	GO:0019538	protein metabolism	↓
VIT_03s0063g00080	3.09901	2.82029		E3 ubiquitin-protein ligase MARCH6	GO:0019538	protein metabolism	↓
VIT_08s0040g03270	2.3169			E3 ubiquitin-protein ligase TRIP12	GO:0019538	protein metabolism
VIT_13s0019g04530	-2.45425			early flowering 6	GO:0006350	transcription	↑
VIT_10s0116g00940	2.15592			early-responsive to dehydration protein / ERD protein	GO:0006950	response to stress
VIT_14s0060g00410	3.05229			EDA32 (embryo sac development arrest 32)	GO:0009719	response to endogenous stimulus	↓
VIT_07s0005g02300	2.90971			EDA32 (embryo sac development arrest 32)	GO:0009719	response to endogenous stimulus	↓
VIT_05s0049g01430	-3.55333	-3.08554		EDA6/MEE37 (embryo sac development arrest 6, maternal effect embryo arrest 37)	GO:0000003	reproduction	↑
VIT_04s0008g07260	-2.56907			EDR2 (enhanced disease resistance 2)	GO:0006950	response to stress	↑
VIT_13s0047g00250	2.55151	2.22078		EIN3	GO:0009719	response to endogenous stimulus	↓
VIT_13s0064g01450	-2.5504			electron carrier/ protein disulfide oxidoreductase	GO:0006810	transport	↑
VIT_05s0049g00470	-2.63715			Electron transfer flavoprotein beta-subunit	GO:0006810	transport	↑
VIT_17s0000g05450	-2.17885			ELF5 (EARLY FLOWERING 5)	GO:0009719	response to endogenous stimulus	↑
VIT_05s0020g04110		2.03297		ELIP1 (EARLY LIGHT-INDUCABLE PROTEIN)	GO:0006950	response to stress
VIT_05s0029g01150	3.07245	3.17687		Elongation factor 1-alpha 1	GO:0006412	translation	↓
VIT_00s2504g00010	2.82447	2.95557		elongation factor 1-alpha 1	GO:0006412	translation	↓
VIT_06s0004g03240	2.73193			Elongation factor 1-alpha 1	GO:0006412	translation	↓
VIT_06s0004g03220		2.1107		elongation factor 1-alpha 1	GO:0006412	translation
VIT_12s0035g01130	2.03552			Elongation factor 1-gamma	GO:0006412	translation
VIT_10s0042g01160	3.22579	3.21037		Elongation factor EF-2	GO:0006412	translation	↓
VIT_07s0031g02860	2.00459			Elongation factor EF-2	GO:0006412	translation
VIT_00s0323g00080	2.97094			elongation factor G, chloroplast precursor	GO:0006412	translation	↓
VIT_01s0011g01130	2.43762	2.07563		EMB1025	GO:0000003	reproduction
VIT_18s0076g00360	2.17223			EMB1075 (EMBRYO DEFECTIVE 1075) carboxy-lyase	GO:0008152	metabolic process	↓
VIT_18s0001g00900	-2.03011			EMB1793	GO:0008152	metabolic process	↑
VIT_16s0098g01840	4.33086	3.18792		EMB1796 (EMBRYO DEFECTIVE 1796)	GO:0000003	reproduction	↓
VIT_19s0015g00910	-2.35233			EMB2731	GO:0008152	metabolic process	↑
VIT_19s0015g00800	2.19882			EMB2734 (EMBRYO DEFECTIVE 2734) lyase	GO:0008152	metabolic process	↓
VIT_15s0046g02120	-2.20261			EMB3001 (EMBRYO DEFECTIVE 3001)	GO:0008152	metabolic process
VIT_15s0046g01860	-2.99739	-2.99739		EMBRYO SAC DEVELOPMENT ARREST 8	GO:0000003	reproduction	↑
VIT_19s0015g00700	2.20147	2.31084		emp24/gp25L/p24	GO:0006810	transport
VIT_01s0182g00030		2.0983		emp24/gp25L/p24 family protein	GO:0006810	transport
VIT_05s0020g02540		2.0649		endo-1,3;1,4-beta-D-glucanase precursor	GO:0006950	response to stress
VIT_12s0035g02180		2.19324		Endo-1,4-beta-glucanase	GO:0006950	response to stress	↓
VIT_12s0057g01530	2.55203	2.47563		endomembrane protein 70, TM4 ;	GO:0006810	transport	↓
VIT_03s0038g04600	2.26406	2.47543		endoplasmatic reticulum retrieval protein 1B	GO:0006810	transport
VIT_18s0001g14500	2.42535	2.30293		Endoplasmin precursor (GRP94)	GO:0006950	response to stress	↓
VIT_00s2472g00010	2.11219			enhancer of mRNA-decapping protein 4	GO:0006350	transcription	↓
VIT_19s0090g01080	-2.66967			ERF (ethylene response factor) sub B-1 of ERF/AP2 transcription factor (ATERF-3)	GO:0006350	transcription
VIT_18s0001g06030	-2.1953	-2.1953		erg-1	GO:0008152	metabolic process	↑
VIT_17s0000g02020	-2.35464	-2.04811		erwinia induced protein 2	GO:0006810	transport	↑
VIT_09s0002g00470	2.23945	2.42267		Ethylene response factor	GO:0009719	response to endogenous stimulus	↓
VIT_12s0059g01460	-2.42287			Ethylene-responsive element-binding factor 3	GO:0006350	transcription	↑
VIT_04s0043g00510	3.81711	4.18791		Ethylene-responsive transcription factor ERF003	GO:0009719	response to endogenous stimulus	↓
VIT_18s0001g03120	3.16606	3.49496		Ethylene-responsive transcription factor ERF003	GO:0009719	response to endogenous stimulus
VIT_16s0013g00900		2.50316		Ethylene-responsive transcription factor ERF105	GO:0006950	response to stress	↓
VIT_18s0041g00730	3.06967	2.72573		eukaryotic peptide chain release factor subunit 1-3	GO:0006412	translation	↓
VIT_18s0001g12240	2.41303	2.47423		eukaryotic peptide chain release factor subunit 1-3	GO:0006412	translation
VIT_13s0074g00310	2.15874	2.30418		Eukaryotic translation initiation factor 2 gamma subunit, putative, expressed	GO:0006412	translation	↓
VIT_17s0000g04230	2.9038	3.04903		eukaryotic translation initiation factor 2B	GO:0008152	metabolic process	↓
VIT_14s0083g00170	2.12267			eukaryotic translation initiation factor 2B family protein / eIF-2B family protein	GO:0008152	metabolic process
VIT_04s0008g07070	3.28414	3.25484		eukaryotic translation initiation factor 3 subunit B (eIF-3-eta)	GO:0006412	translation	↓
VIT_14s0128g00480	2.75201	2.69151		eukaryotic translation initiation factor 3, subunit 1 alpha, 35kDa	GO:0006412	translation
VIT_09s0002g01760	2.37492			eukaryotic translation initiation factor 4A-1	GO:0006412	translation	↓
VIT_14s0006g01990	2.19172	2.21425		Eukaryotic translation initiation factor 5	GO:0006412	translation
VIT_04s0008g01200	2.12179			eukaryotic translation initiation factor SUI1	GO:0006412	translation
VIT_05s0020g00460	2.04635			evolutionarily conserved C-terminal region 6	GO:0008152	metabolic process	↓
VIT_18s0001g15370	2.00649			exostosin family protein	GO:0008150	biological_process	↓
VIT_01s0026g02620	2.29437			expansin [Vitis labrusca x Vitis vinifera] EXPA15	GO:0009987	cellular process
VIT_15s0021g02670	4.3602	4.50205		expansin beta 1 precursor	GO:0000003	reproduction	↓
VIT_16s0039g02220	2.29215	2.19217		exportin1 (XPO1)	GO:0006810	transport	↓
VIT_11s0016g04190		2.063		extensin-like protein	GO:0009987	cellular process	↓
VIT_03s0038g04590	2.45723	2.36113		F-box domain containing protein	GO:0009987	cellular process	↓
VIT_05s0077g00570	2.13757			F-box domain containing protein	GO:0009987	cellular process	↓
VIT_08s0007g03210	2.20221			F-box family	GO:0009987	cellular process	↓
VIT_16s0039g00850	2.31436			F-box family protein	GO:0009987	cellular process	↓
VIT_09s0002g05210	2.19948	2.27572		F-box family protein	GO:0009987	cellular process
VIT_00s0131g00330	2.06095	2.51217		F-box family protein	GO:0009987	cellular process
VIT_10s0092g00780	3.24838	2.05502		F-type H+-transporting ATPase alpha chain	GO:0006810	transport	↓
VIT_00s0733g00010	3.14289	2.18554		F-type H+-transporting ATPase alpha chain	GO:0006810	transport	↓
VIT_16s0039g00550	4.12244	4.25028		F-type H+-transporting ATPase oligomycin sensitivity	GO:0006810	transport	↓
VIT_00s0246g00220	3.6644	2.6078		F-type H+-transporting ATPase subunit 8	GO:0006810	transport	↓
VIT_01s0146g00390	2.26431			F-type H+-transporting ATPase subunit 8	GO:0006810	transport
VIT_14s0036g01270	4.30874	2.9089		F-type H+-transporting ATPase subunit a	GO:0006810	transport	↓
VIT_12s0055g00090	2.3486			F-type H+-transporting ATPase subunit c	GO:0006810	transport
VIT_08s0032g00910	2.42442	2.68929		Fasciclin domain-containing protein FLA17	GO:0019538	protein metabolism	↓
VIT_18s0075g00560	4.87711	5.11259		fatty acid multifunctional protein (MFP2)	GO:0008152	metabolic process	↓
VIT_14s0068g00120	2.35168			FERONIA receptor-like kinase	GO:0007165	signal transduction	↓
VIT_07s0289g00020	-2.74631			ferredoxin	GO:0006810	transport	↑
VIT_04s0008g01910	-2.57695			ferredoxin-related	GO:0006810	transport
VIT_08s0058g00440	2.34652			ferritin	GO:0006810	transport
VIT_02s0154g00190	2.61405	3.0548		flavin-containing monooxygenase 3	GO:0008152	metabolic process
VIT_04s0023g00070	4.1005	4.35997		FLAVODOXIN-LIKE QUINONE REDUCTASE 1	GO:0008152	metabolic process	↓
VIT_17s0000g07210	2.21128	2.70194		flavonoid 3'-hydroxylase b (F3'Hb)	GO:0019748	secondary metabolism
VIT_06s0009g02880	2.67449			Flavonoid 3',5'-hydroxylase	GO:0019748	secondary metabolism
VIT_06s0009g03040	2.36975			Flavonoid 3',5'-hydroxylase	GO:0019748	secondary metabolism
VIT_18s0001g03470	2.33656	2.80858		Flavonol synthase	GO:0019748	secondary metabolism
VIT_18s0001g08680			-2.48	formin binding protein	GO:0009987	cellular process	↓
VIT_19s0090g01700	-2.2013			FRIGIDA-LIKE 1	GO:0009719	response to endogenous stimulus	↑
VIT_14s0068g01230	-2.22436			fructose-2,6-bisphosphatase	GO:0005975	carbohydrate metabolism
VIT_04s0023g00060	2.09718	2.20232		FtsH protease	GO:0019538	protein metabolism	↓
VIT_05s0020g04450	-2.25006			G-PROTEIN GAMMA SUBUNIT 1 (AGG1)	GO:0006810	transport	↑
VIT_00s1525g00010	2.42354			GAE3 (UDP-D-GLUCURONATE 4-EPIMERASE 3)	GO:0008152	metabolic process	↓
VIT_07s0005g01970	4.61393			galactinol synthase	GO:0005975	carbohydrate metabolism
VIT_14s0060g00760	3.92665	2.74464		galactinol synthase	GO:0005975	carbohydrate metabolism	↓
VIT_14s0060g00810	3.16745	2.4309		galactinol synthase	GO:0005975	carbohydrate metabolism	↓
VIT_10s0003g04120	2.22182			galactosyltransferase	GO:0019538	protein metabolism	↓
VIT_19s0085g01240	3.86357	4.21685		gamma hydroxybutyrate dehydrogenase-like protein	GO:0005975	carbohydrate metabolism	↓
VIT_03s0017g01760		2.03713		Gamma-aminobutyrate transaminase subunit isozyme 1	GO:0009987	cellular process
VIT_02s0025g03530		2.03261		Gamma-glutamylcysteine synthetase	GO:0006464	protein modification process
VIT_10s0092g00350	2.49352			GARP complex component (Vps54)	GO:0006810	transport	↓
VIT_06s0004g02740	-2.17399			GATA transcription factor 10	GO:0006350	transcription
VIT_07s0151g00510	2.31758			GCN5 N-acetyltransferase (GNAT)	GO:0008152	metabolic process	↓
VIT_13s0064g00020	-2.65571			GCN5 N-acetyltransferase (GNAT)	GO:0008152	metabolic process	↑
VIT_06s0009g01940		2.02425		GCN5 N-acetyltransferase (GNAT)	GO:0005975	carbohydrate metabolism
VIT_14s0030g02180	2.11803	2.04421		GDP-mannose 3,5-epimerase 1	GO:0019748	secondary metabolism	↓
VIT_03s0097g00460	3.63431	3.55152		Geraniol 10-hydroxylase	GO:0019748	secondary metabolism	↓
VIT_15s0048g01480		2.19626		geraniol 10-hydroxylase	GO:0019748	secondary metabolism
VIT_10s0003g05340	-2.61987	-2.61987		germin-like protein	GO:0008152	metabolic process	↑
VIT_16s0098g01110	-2.20454			GIF2 (GRF1-INTERACTING FACTOR 2)	GO:0008152	metabolic process	↑
VIT_04s0008g04210	-3.12612			GLB3 (2-on-2 hemoglobin like gene 3)	GO:0006810	transport	↑
VIT_07s0151g00640			5.01	globulin-1 S allele precursor	GO:0008152	metabolic process
VIT_12s0034g01900	4.79841	4.50503		globulin-like protein	GO:0008152	metabolic process
VIT_09s0070g00310	3.29252	2.64952		glucan endo-1,3-beta-glucosidase 6 precursor	GO:0006950	response to stress	↓
VIT_11s0016g05560	3.23102	2.49511		glucan endo-1,3-beta-glucosidase 7 precursor	GO:0005975	carbohydrate metabolism	↓
VIT_14s0171g00490	2.20765			glucose-6-phosphate 1-dehydrogenase, cytoplasmic isoform	GO:0005975	carbohydrate metabolism
VIT_06s0004g07960	3.14707	3.03998		glucose-6-phosphate/phosphate translocator	GO:0005975	carbohydrate metabolism	↓
VIT_18s0001g02970		2.15438		glucose-6-phosphate/phosphate translocator related	GO:0006810	transport
VIT_13s0067g02970	2.05281	2.02116		glucose-6-phosphate/phosphate-translocator	GO:0005975	carbohydrate metabolism	↓
VIT_10s0042g01000	2.3568	2.70417		Glutamine synthetase	GO:0005975	carbohydrate metabolism	↓
VIT_17s0000g01910	3.366	3.06513		Glutamine synthetase cytosolic isozyme 1	GO:0005975	carbohydrate metabolism	↓
VIT_12s0035g01700	3.37591	2.44086		GLUTAMINE-RICH PROTEIN23	GO:0006350	transcription	↓
VIT_04s0008g01120	-2.19443			Glutaredoxin	GO:0006810	transport	↑
VIT_07s0104g01810	2.01806			Glutathione S-transferase 13 GSTF13	GO:0019748	secondary metabolism	↓
VIT_19s0015g02880	4.59442	4.28177		Glutathione S-transferase 20 GSTU20	GO:0019748	secondary metabolism	↓
VIT_19s0093g00110	2.38644	2.5367		Glutathione S-transferase 22 GSTU22	GO:0019748	secondary metabolism	↓
VIT_19s0093g00150	6.9978	6.84406		Glutathione S-transferase 25 GSTU25	GO:0019748	secondary metabolism	↓
VIT_19s0015g02700	6.10779	5.44728		Glutathione S-transferase 25 GSTU25	GO:0019748	secondary metabolism	↓
VIT_19s0015g02890	4.89882	5.77643		Glutathione S-transferase 25 GSTU25	GO:0019748	secondary metabolism	↓
VIT_19s0015g02590	3.53192	3.63276		Glutathione S-transferase 25 GSTU25	GO:0019748	secondary metabolism	↓
VIT_19s0093g00190	2.97199	3.39125		Glutathione S-transferase 25 GSTU25	GO:0019748	secondary metabolism	↓
VIT_06s0004g05680	5.58319	6.06155		Glutathione S-transferase 25 GSTU7	GO:0019748	secondary metabolism	↓
VIT_01s0026g01340	2.0092			glutathione S-transferase 29 GSTU18	GO:0019748	secondary metabolism
VIT_19s0093g00310	5.13813	5.92898		Glutathione S-transferase 8 GSTU19	GO:0019748	secondary metabolism	↓
VIT_15s0024g01650	2.38586	2.87983		Glutathione S-transferase 8 GSTU8	GO:0019748	secondary metabolism	↓
VIT_12s0035g02110	2.53108			Glutathione S-transferase Z1 GSTZ1	GO:0019748	secondary metabolism
VIT_12s0034g01910	7.13841	6.66873		Glutelin type-A 3	GO:0008152	metabolic process
VIT_17s0000g10430	2.1677			glyceraldehyde-3-phosphate dehydrogenase, cytosolic 3	GO:0005975	carbohydrate metabolism	↓
VIT_13s0158g00340	2.54154			glycerol-3-phosphate dehydrogenase	GO:0005975	carbohydrate metabolism
VIT_18s0001g04340	2.68014	2.4325		glycine hydroxymethyltransferase	GO:0008152	metabolic process	↓
VIT_00s0211g00100	2.07498			glycine hydroxymethyltransferase	GO:0005975	carbohydrate metabolism	↓
VIT_00s0301g00040	5.46406	5.92152		glycine-rich protein	GO:0008152	metabolic process	↓
VIT_18s0001g03450	3.02976	3.32078		glycine-rich protein	GO:0008152	metabolic process
VIT_00s0415g00040	2.87976	3.11733		glycine-rich protein	GO:0008152	metabolic process	↓
VIT_14s0030g01930	2.58949			glycopeptide N-glycosidase	GO:0008150	biological_process	↓
VIT_03s0063g00360	2.4488			glycoprotein 3-alpha-L-fucosyltransferase	GO:0005975	carbohydrate metabolism	↓
VIT_06s0009g01580	-2.52467			glycosyl hydrolase family 17 protein	GO:0005975	carbohydrate metabolism	↑
VIT_19s0014g02650	2.012			glycosyl transferase family 14 protein	GO:0005975	carbohydrate metabolism
VIT_00s0455g00040	2.0172			glycosyl transferase family 8 protein	GO:0005975	carbohydrate metabolism	↓
VIT_08s0007g08840	2.06385			Glycosyl transferaseHGA1	GO:0005975	carbohydrate metabolism
VIT_16s0013g01690		2.00163		glycosylasparaginase	GO:0006464	protein modification process
VIT_16s0022g00740	2.42643	2.90402		granule-bound starch synthase Ib precursor	GO:0008152	metabolic process	↓
VIT_06s0004g02990	2.0959			GRIK2 (GEMINIVIRUS REP INTERACTING KINASE 2)	GO:0019538	protein metabolism	↓
VIT_02s0025g03400	2.46614	2.66363		growth-on protein GRO10	GO:0009987	cellular process	↓
VIT_05s0029g00440	3.5976	3.37906		GRP2 (COLD, CIRCADIAN RHYTHM, AND RNA BINDING 2)	GO:0006950	response to stress	↓
VIT_15s0048g00140	4.77426	5.10708		H(+)-ATPASE AHA10 (AUTOINHIBITED H(+)-ATPASE ISOFORM 10)	GO:0006139	nucleobase, nucleoside, nucleotide and nucleic acid metabolic process	↓
VIT_09s0002g02230	-2.21628	-2.22545		Harpin-induced 1	GO:0006139	nucleobase, nucleoside, nucleotide and nucleic acid metabolic process
VIT_04s0008g01230	-2.35885			harpin-induced protein	GO:0006139	nucleobase, nucleoside, nucleotide and nucleic acid metabolic process	↑
VIT_00s0238g00110	2.92649	3.51009		hAT dimerisation domain-containing protein	GO:0008152	metabolic process	↓
VIT_00s0400g00030	3.25837			HcrVf1 protein	GO:0006950	response to stress	↓
VIT_14s0068g02250	2.14809			HcrVf1 protein	GO:0006950	response to stress	↓
VIT_16s0098g01580	2.86916	2.79958		heat shock cognate 70 kDa protein 1	GO:0006950	response to stress	↓
VIT_08s0007g00130	2.23146			heat shock cognate 70 kDa protein 1	GO:0006950	response to stress
VIT_07s0005g06130	2.4592	2.23247		heat shock cognate 70 kDa protein 1 (HSC70-1) (HSP70-1)	GO:0006950	response to stress	↓
VIT_00s0254g00040	4.85839	4.92965		heat shock cognate 70 kDa protein 3 (HSC70-3) (HSP70-3)	GO:0006950	response to stress	↓
VIT_13s0019g02820	3.1174	2.95186		heat shock protein	GO:0006950	response to stress
VIT_13s0019g02840	2.94619	3.11909		heat shock protein	GO:0006950	response to stress
VIT_13s0067g00990	2.27243			heat shock protein	GO:0006950	response to stress	↓
VIT_13s0019g02760	6.02314	6.28251		heat shock protein 16.9 kDa class I	GO:0006950	response to stress
VIT_13s0019g02770	5.97338	6.51739		heat shock protein 16.9 kDa class I	GO:0006950	response to stress
VIT_13s0019g02740	3.74161	4.10178		heat shock protein 16.9 kDa class I	GO:0006950	response to stress
VIT_13s0019g02930	4.90254	4.962		heat shock protein 17.4 kDa class I	GO:0006950	response to stress	↓
VIT_06s0004g05770	4.42895	3.66765		heat shock protein 17.4 kDa class I	GO:0006950	response to stress	↓
VIT_13s0019g02850	2.03246	2.252		heat shock protein 17.4 kDa class I	GO:0006950	response to stress
VIT_13s0019g03160	3.87911	3.7425		heat shock protein 18.1 kDa class I	GO:0006950	response to stress
VIT_13s0019g03000	3.99397	3.77818		heat shock protein 18.5 kDa class I	GO:0006950	response to stress	↓
VIT_05s0020g03330	3.26279			Heat shock protein 70	GO:0006950	response to stress
VIT_03s0091g00990	2.7851	2.34113		Heat shock protein 70	GO:0006950	response to stress	↓
VIT_00s0194g00030	2.02358			heat shock protein 81-4	GO:0006950	response to stress	↓
VIT_00s1569g00010	4.08436	4.05086		Heat shock protein 90-2	GO:0006950	response to stress	↓
VIT_19s0090g00340	2.19424			Heat shock protein 91	GO:0006950	response to stress	↓
VIT_04s0008g01520	2.7095	2.8483		heat shock protein Cytosolic class II low molecular weight	GO:0006950	response to stress
VIT_04s0008g01580	2.29165	2.28369		heat shock protein Cytosolic class II low molecular weight	GO:0006950	response to stress
VIT_04s0008g01490	2.06426	2.31362		heat shock protein Cytosolic class II low molecular weight	GO:0006950	response to stress
VIT_04s0008g01590		2.8094		heat shock protein Cytosolic class II low molecular weight	GO:0006950	response to stress
VIT_13s0019g02780	2.94725	3.17838		Heat shock protein Hsp20	GO:0006950	response to stress
VIT_16s0050g01250	5.02837	6.71784		heavy-metal-associated domain-containing protein / copper chaperone (CCH)	GO:0006810	transport	↓
VIT_16s0050g01240	3.17633	3.74494		heavy-metal-associated domain-containing protein / copper chaperone (CCH)	GO:0006810	transport	↓
VIT_04s0023g03830	2.40441	2.38297		HECT ubiquitin-protein ligase 3 (KAKTUS protein)	GO:0019538	protein metabolism	↓
VIT_07s0191g00210	2.41463	2.48497		helicase domain-containing protein	GO:0006139	nucleobase, nucleoside, nucleotide and nucleic acid metabolic process	↓
VIT_05s0049g01660	2.20031	2.32585		heterogeneous nuclear ribonucleoprotein	GO:0006139	nucleobase, nucleoside, nucleotide and nucleic acid metabolic process	↓
VIT_13s0067g00640	2.71897	3.42202		HIGH MOBILITY GROUP B 1	GO:0006139	nucleobase, nucleoside, nucleotide and nucleic acid metabolic process	↓
VIT_06s0061g01240	3.5616			histone deacetylase (HD2A)	GO:0006350	transcription	↓
VIT_06s0009g03080	2.05444	2.04731		histone deacetylase (HD2A)	GO:0006350	transcription	↓
VIT_14s0066g02330	2.06557			histone deacetylase complex, SIN3 component	GO:0006350	transcription
VIT_03s0132g00020	3.82128	3.73371		histone deacetylase HD2C	GO:0006350	transcription	↓
VIT_00s0259g00040	2.36346	2.60223		Histone H2A	GO:0006350	transcription
VIT_00s0753g00020		2.33929		histone H2A.4 HTA12	GO:0006412	translation	↓
VIT_14s0030g00450	-2.29635			histone H2AXb HTA3	GO:0009987	cellular process	↑
VIT_07s0191g00130	10.7768	9.21705		histone H3.2	GO:0006350	transcription	↓
VIT_14s0036g00810	2.83868	2.65793		HMG-CoA synthase 2	GO:0008152	metabolic process	↓
VIT_10s0003g00270	2.8455	2.45117		homeobox-1	GO:0006350	transcription	↓
VIT_01s0026g01950	-2.00863	-2.02643		homeobox-leucine zipper protein HB13	GO:0006350	transcription
VIT_14s0066g01440	-2.60452	-2.43208		Homeodomain leucine zipper protein HB-1	GO:0006350	transcription	↑
VIT_05s0049g01360	-2.19126	-2.19126		HrBP1-1 PAP/fibrillin family	GO:0008150	biological_process	↑
VIT_07s0151g00830	-2.92642			HSP20 chaperone	GO:0019538	protein metabolism	↑
VIT_12s0028g03740	2.76122			hydroxyproline-rich glycoprotein	GO:0009987	cellular process	↓
VIT_19s0090g01240	-2.39056			hydroxyproline-rich glycoprotein	GO:0009987	cellular process	↑
VIT_01s0146g00330		-2.02158		hydroxyproline-rich glycoprotein family protein	GO:0006950	response to stress
VIT_07s0031g01160	3.77066	3.00096		hyperosmotically inducible periplasmic protein	GO:0006810	transport
VIT_04s0043g00710	2.66023	2.53275		hypoxia up-regulated 1	GO:0006950	response to stress	↓
VIT_09s0002g05150	3.51201	3.98969		IAA19	GO:0009719	response to endogenous stimulus	↓
VIT_11s0016g03110	-2.09887			import inner membrane translocase subunit Tim17, Mitochondrial	GO:0006810	transport	↑
VIT_07s0005g04240	-2.2032			import receptor subunit TOM22 homolog 2, Mitochondrial	GO:0006810	transport	↑
VIT_16s0098g01630	2.20482			importin beta-2	GO:0006810	transport
VIT_00s0120g00020	3.01961	2.42141		importin beta-3	GO:0006810	transport	↓
VIT_01s0010g02100	-2.95118	-2.78671		INDETERMINATE(ID)-DOMAIN 5	GO:0006350	transcription
VIT_08s0040g02470	2.60855	2.74682		inorganic pyrophosphatase	GO:0008152	metabolic process	↓
VIT_09s0002g04970	2.13176	2.44166		inorganic pyrophosphatase	GO:0008152	metabolic process	↓
VIT_00s0229g00190	3.15153			Inositol 2-dehydrogenase like protein	GO:0008152	metabolic process	↓
VIT_13s0019g00900	-2.02318			integral membrane protein, MtN24	GO:0008150	biological_process
VIT_13s0019g00890	-2.4035			integral membrane protein, MtN24	GO:0008150	biological_process
VIT_00s0131g00290	3.77247	3.47392		integrase	GO:0008150	biological_process	↓
VIT_00s0131g00270	2.93713			integrase	GO:0008150	biological_process	↓
VIT_11s0016g00590	-2.44759			invertase/pectin methylesterase inhibitor	GO:0009987	cellular process
VIT_16s0022g00960		2.13622		invertase/pectin methylesterase inhibitor	GO:0009987	cellular process
VIT_19s0027g00700	-2.01538			iojap protein	GO:0006350	transcription
VIT_08s0058g00740	2.37339			iron-responsive transporter	GO:0006810	transport	↓
VIT_00s0227g00160	-2.27787			iron-stress related protein	GO:0006950	response to stress	↑
VIT_03s0038g04680	3.46473	3.62981		isoflavone reductase Bet v 6.0101	GO:0008152	metabolic process	↓
VIT_05s0102g00100	3.03486	3.2257		isoleucyl-tRNA synthetase	GO:0006412	translation	↓
VIT_11s0206g00020	2.11668	2.41944		isopentenyl diphosphate isomerase 2	GO:0006629	lipid metabolic process
VIT_09s0002g04930	2.09534			kelch repeat-containing F-box family protein	GO:0019538	protein metabolism
VIT_06s0004g01290	-2.10159			KH domain and CCCH containing protein	GO:0008150	biological_process	↑
VIT_11s0016g04280		2.3076		KH domain and CCCH containing protein	GO:0008150	biological_process
VIT_00s1011g00020	2.82858	2.55822		KH domain-containing protein	GO:0008150	biological_process	↓
VIT_14s0108g01040	2.11792			KH domain-containing protein	GO:0008150	biological_process	↓
VIT_13s0019g05360	2.01809			KH domain-containing protein NOVA	GO:0009719	response to endogenous stimulus
VIT_07s0151g00370	3.19397			kinase interacting	GO:0008150	biological_process	↓
VIT_07s0005g05510		-2.32549		kinase-like protein TMKL1	GO:0006464	protein modification process
VIT_03s0038g00700	-2.55758			kinesin motor protein	GO:0009987	cellular process	↑
VIT_06s0004g02560	4.39259	3.94656		Kiwellin Ripening-related protein grip22	GO:0019748	secondary metabolism	↓
VIT_18s0001g01100	2.17907			KOW domain-containing factor family protein	GO:0006350	transcription
VIT_14s0219g00250	-2.26541	-2.64262		Ku70-binding	GO:0019538	protein metabolism	↑
VIT_19s0014g02410	7.1777	8.16767		L-ascorbate peroxidase 1, cytosolic (APX1)	GO:0006950	response to stress	↓
VIT_04s0008g03210	-2.15262			Lachrymatory factor synthase	GO:0008150	biological_process	↑
VIT_10s0116g01660	2.54706	2.6892		lactoylglutathione lyase	GO:0006950	response to stress
VIT_15s0046g02110	-2.83689			Late embryogenesis abundant protein Lea14-A	GO:0006950	response to stress	↑
VIT_13s0067g01450	-2.82753			lateral organ boundaries domain 21	GO:0006350	transcription
VIT_17s0000g03720	-2.18465			lateral organ boundaries protein 41	GO:0006350	transcription	↑
VIT_01s0026g00810	2.19916			Leaf senescence protein	GO:0009719	response to endogenous stimulus	↓
VIT_01s0011g01760	3.33764	2.91512		lectin	GO:0005975	carbohydrate metabolism	↓
VIT_12s0034g01950	6.57686	5.63083		legumin	GO:0005975	carbohydrate metabolism
VIT_08s0040g03140	2.12745			leucine-rich repeat	GO:0019538	protein metabolism	↓
VIT_00s0260g00040	2.20007			leucine-rich repeat family protein	GO:0019538	protein metabolism	↓
VIT_14s0171g00180	2.4051			leucine-rich repeat transmembrane protein kinase	GO:0019538	protein metabolism	↓
VIT_18s0001g14790	2.85275			lipase 3 (EXL3) family II extracellular	GO:0006629	lipid metabolic process
VIT_18s0001g08510	3.6145			lipase family	GO:0006629	lipid metabolic process	↓
VIT_02s0012g00990	-2.32378	-2.32378		LOL1 (LSD ONE LIKE 1)	GO:0008150	biological_process
VIT_00s2262g00010	2.40503	2.25485		Low expression of osmotically responsive genes 1	GO:0006950	response to stress
VIT_01s0026g01060	2.34376			LRR receptor-like serine/threonine-protein kinase	GO:0019538	protein metabolism	↓
VIT_08s0058g01370	2.27062			Lung seven transmembrane receptor	GO:0007165	signal transduction	↓
VIT_02s0025g02420	2.70193	2.54282		major Facilitator Super	GO:0006950	response to stress	↓
VIT_01s0011g05110	4.34979	4.14318		major latex protein 22	GO:0006950	response to stress	↓
VIT_07s0005g03360	6.59771	7.57524		malate dehydrogenase, cytosolic	GO:0005975	carbohydrate metabolism	↓
VIT_02s0033g01110	2.24549			male germ cell-associated kinase	GO:0019538	protein metabolism	↓
VIT_00s0615g00030	2.1785	2.29421		mannitol dehydrogenase (ELI3-1)	GO:0005975	carbohydrate metabolism	↓
VIT_09s0054g00320	7.0346	5.65901		mannosyl-oligosaccharide 1,2-alpha-mannosidase	GO:0005975	carbohydrate metabolism	↓
VIT_09s0054g00230	3.84771	3.73161		mannosyl-oligosaccharide 1,2-alpha-mannosidase IA	GO:0005975	carbohydrate metabolism	↓
VIT_04s0044g01290	2.06413			MAP3Ka	GO:0019538	protein metabolism
VIT_16s0050g00930	2.69742			MATE efflux family protein	GO:0006810	transport	↓
VIT_08s0056g01070	2.06769			MATE efflux family protein	GO:0006810	transport
VIT_11s0052g01540		2.00758		MATE efflux family protein	GO:0006810	transport	↓
VIT_15s0046g01940	2.43685	2.29881		mechanosensitive ion channel	GO:0006810	transport	↓
VIT_13s0019g02700	-2.57047			MEE60 (maternal effect embryo arrest 60)	GO:0009719	response to endogenous stimulus	↑
VIT_12s0034g00210	-2.9986	-2.9986		mekk1	GO:0019538	protein metabolism	↑
VIT_09s0054g00520	2.34141			membrane protein ycf1 (RF1)	GO:0008150	biological_process	↓
VIT_18s0001g09490	2.51059			metal transporter Nramp2	GO:0006810	transport
VIT_07s0129g00620	2.12469			metal transporter Nramp3	GO:0006810	transport	↓
VIT_17s0053g00040	2.66952			metal-nicotianamine transporter YSL5	GO:0006810	transport	↓
VIT_06s0004g04650	2.04855	2.17043		Metallothionein	GO:0006950	response to stress
VIT_03s0088g00730	2.45827	2.89863		methionine sulfoxide reductase	GO:0019538	protein metabolism	↓
VIT_00s0282g00010	-2.03059			methionine sulfoxide reductase	GO:0008152	metabolic process	↑
VIT_19s0027g00630	2.05141			methyl-CpG-binding domain 8 MBD08	GO:0008152	metabolic process
VIT_03s0132g00200	2.3461	2.30353		methylmalonate-semialdehyde dehydrogenase	GO:0006950	response to stress	↓
VIT_14s0066g00390	2.35752			Methyltransferase Rrp8p	GO:0008152	metabolic process
VIT_11s0103g00570	2.11668			microtubule-associated protein Rab GTPase	GO:0007165	signal transduction	↓
VIT_14s0108g00810	2.55558	2.58587		MINI ZINC FINGER 2 MIF2	GO:0006350	transcription	↓
VIT_09s0018g01820	-2.2926			MKK5	GO:0019538	protein metabolism	↑
VIT_07s0151g00500	3.26441	2.91895		MLK/Raf-related protein kinase 1	GO:0019538	protein metabolism	↓
VIT_18s0075g00260	2.81072	3.32594		molecular chaperone DnaK	GO:0006950	response to stress
VIT_08s0007g03610	2.60137	2.54742		monodehydroascorbate reductase	GO:0005975	carbohydrate metabolism	↓
VIT_09s0002g06100	2.18132			mov34	GO:0006139	nucleobase, nucleoside, nucleotide and nucleic acid metabolic process	↓
VIT_10s0042g00310	2.23399			MRP-like ABC transporter	GO:0006810	transport
VIT_15s0045g01030	2.04886			MRP-like ABC transporter MRP6	GO:0006810	transport	↓
VIT_11s0016g01130	2.69475	2.71051		MTD1	GO:0008150	biological_process	↓
VIT_17s0000g00010	2.28817			mtN19	GO:0007165	signal transduction
VIT_04s0210g00060	2.56621			mucin-like protein	GO:0008150	biological_process
VIT_02s0033g00390	2.28074			MYBA2	GO:0006350	transcription
VIT_07s0129g01050	-2.07814			myb domain protein 73	GO:0006350	transcription	↑
VIT_03s0038g04460	2.26954			myb family	GO:0006350	transcription	↓
VIT_15s0046g02260	2.06186			myb family	GO:0006350	transcription
VIT_02s0033g00410	5.26108	4.74576		MYBA1	GO:0006350	transcription
VIT_02s0033g00380	2.12475			myb VvMYBA1	GO:0006350	transcription
VIT_02s0033g00450	2.02033			myb VvMYBA3 [Vitis vinifera]	GO:0006350	transcription	↑
VIT_16s0050g02420	-2.07726			myosin heavy chain	GO:0006810	transport
VIT_19s0014g03640	2.27191			myosin VII	GO:0006810	transport	↓
VIT_08s0032g00380	3.98066	4.0974		Myosin-like protein XIC	GO:0008150	biological_process	↓
VIT_19s0014g02750	2.54798			n-ethylmaleimide sensitive factor	GO:0006810	transport	↓
VIT_05s0020g01960	2.12768			Na+/H+ antiporter isoform 2	GO:0006810	transport
VIT_17s0000g06400	2.47655	2.18229		NAC domain containing protein 100	GO:0006350	transcription
VIT_01s0011g02990	2.18283			NAC domain-containing protein 8	GO:0006350	transcription
VIT_13s0084g00610	-2.4954			NADH dehydrogenase (ubiquinone) 1 alpha subcomplex 6	GO:0005975	carbohydrate metabolism	↑
VIT_00s0246g00090		-2.335		NADH dehydrogenase (ubiquinone) Fe-S protein 2	GO:0005975	carbohydrate metabolism
VIT_13s0101g00200	3.45045	2.29433		NADH dehydrogenase (ubiquinone) Fe-S protein 3	GO:0015979	photosynthesis	↓
VIT_04s0008g00830	-2.05431			NADH dehydrogenase (ubiquinone) Fe-S protein 7	GO:0005975	carbohydrate metabolism	↑
VIT_14s0108g01640	5.02969	3.01104		NADH dehydrogenase ND2	GO:0008152	metabolic process	↓
VIT_08s0056g01060	2.76759	2.14147		NADH dehydrogenase subunit 1	GO:0005975	carbohydrate metabolism	↓
VIT_00s0396g00020	2.37113			NADH dehydrogenase subunit 1	GO:0005975	carbohydrate metabolism	↓
VIT_01s0011g04110	4.50692			NADH dehydrogenase subunit 2	GO:0005975	carbohydrate metabolism	↓
VIT_00s0873g00020	2.17006			NADH dehydrogenase subunit 3	GO:0005975	carbohydrate metabolism	↓
VIT_10s0116g00060	2.98646	2.20374		NADH dehydrogenase subunit 7	GO:0006810	transport	↓
VIT_00s0332g00160	2.08756			NADH dehydrogenase subunit 7	GO:0005975	carbohydrate metabolism
VIT_00s0246g00080	-8.08176	-8.08176		NADH dehydrogenase subunit 7	GO:0005975	carbohydrate metabolism	↑
VIT_08s0056g01150	2.31651			NADH-cytochrome b5 reductase	GO:0005975	carbohydrate metabolism	↓
VIT_00s0246g00190	8.82307	7.43328		NADH-plastoquinone oxidoreductase subunit 4 [Vitis vinifera]	GO:0015979	photosynthesis	↓
VIT_00s0246g00180	7.98917	6.7001		NADH-plastoquinone oxidoreductase subunit 4 [Vitis vinifera]	GO:0015979	photosynthesis	↓
VIT_00s0246g00140	2.66914			NADH-plastoquinone oxidoreductase subunit 5 [Vitis vinifera]	GO:0006810	transport	↓
VIT_09s0002g07760	3.17776	3.65177		NADPH quinone oxidoreductase	GO:0015979	photosynthesis	↓
VIT_09s0002g07620	2.85046	2.90498		NADPH quinone oxidoreductase	GO:0015979	photosynthesis	↓
VIT_09s0002g07690	3.11513	2.98344		NADPH quinone oxidoreductase-like protein	GO:0015979	photosynthesis	↓
VIT_09s0002g07840	2.39291	2.13319		NADPH quinone oxidoreductase-like protein	GO:0015979	photosynthesis	↓
VIT_00s0301g00170	2.31139	2.28895		NADPH quinone oxidoreductase-like protein	GO:0015979	photosynthesis
VIT_19s0014g03160	-2.12118			NADPH:protochlorophyllide oxidoreductase	GO:0015979	photosynthesis
VIT_19s0014g05430	-2.66711			NDR1 (NON RACE-SPECIFIC DISEASE RESISTAnce)	GO:0006950	response to stress
VIT_01s0150g00290	2.12955	2.0677		NEF1 (NO EXINE FORMATION 1)	GO:0008150	biological_process
VIT_04s0008g06160	2.12439			neurochondrin family protein	GO:0008150	biological_process
VIT_14s0066g01600	-2.31624			NHL repeat-containing protein	GO:0008150	biological_process	↑
VIT_19s0015g00690	2.36118	2.22175		nitrate-responsive NOI protein	GO:0008152	metabolic process	↓
VIT_02s0033g00660	2.53341	2.70399		nitrilase 4B	GO:0008152	metabolic process
VIT_02s0033g00870	2.19043			nitrilase 4B	GO:0008152	metabolic process
VIT_13s0175g00210	2.00405			NLI interacting factor (NIF)	GO:0007165	signal transduction
VIT_18s0001g08390	9.76088	10.2395		no hit			↓
VIT_08s0040g00640	9.39573	5.63834		no hit			↓
VIT_09s0054g01450	9.21355	8.49681		no hit			↓
VIT_05s0077g00190	7.97438	7.85926		no hit			↓
VIT_04s0044g02000	7.34922	6.65533		no hit			↓
VIT_18s0122g00440	7.29799	7.9465		no hit			↓
VIT_18s0001g14260	7.25533	5.91231		no hit			↓
VIT_00s0267g00060	7.02997	7.27523		no hit			↓
VIT_00s0505g00050	6.81625	4.33591		no hit			↓
VIT_13s0019g01440	6.34838	6.45982		no hit			↓
VIT_04s0044g01820	6.08325	5.17638		no hit			↓
VIT_17s0053g00010	5.93808	2.92451		no hit			↓
VIT_09s0002g00630	5.82714	5.07019		no hit
VIT_19s0014g02510	5.63205	5.80407		no hit			↓
VIT_18s0001g13030	5.02483			no hit			↓
VIT_13s0067g02600	4.86175	4.51931		no hit			↓
VIT_12s0034g01920	4.74825	4.79982		no hit
VIT_00s0240g00060	4.72735	4.62063		no hit			↓
VIT_00s0319g00010	4.71746	4.57544		no hit			↓
VIT_07s0095g00230	4.65116	4.74313		no hit			↓
VIT_06s0004g03480	4.62835	4.51691		no hit			↓
VIT_11s0016g04120	4.39791	4.45115		no hit			↓
VIT_14s0030g01000	4.38667	3.65442		no hit			↓
VIT_12s0035g01490	4.17993	4.54072		no hit			↓
VIT_14s0060g01390	4.1548	4.40615		no hit			↓
VIT_12s0034g00340	4.11865	4.56918		no hit			↓
VIT_08s0040g00030	3.92208	4.03315		no hit			↓
VIT_09s0018g01320	3.79609	3.8522		no hit			↓
VIT_00s0246g00210	3.79353			no hit			↓
VIT_00s0194g00230	3.77132	4.46735		no hit			↓
VIT_05s0049g00790	3.75781	3.35162		no hit			↓
VIT_11s0016g05030	3.69707	3.94205		no hit			↓
VIT_13s0064g00280	3.62018	3.84415		no hit			↓
VIT_15s0024g00050	3.46034	3.31565		no hit			↓
VIT_18s0157g00150	3.38637	3.2475		no hit			↓
VIT_01s0011g01700	3.38591	3.2006		no hit			↓
VIT_14s0030g01220	3.37986	3.50175		no hit			↓
VIT_13s0047g00620	3.34552	2.74878		no hit			↓
VIT_11s0037g00220	3.33917			no hit			↓
VIT_14s0066g01530	3.31962	3.22071		no hit			↓
VIT_03s0097g00560	3.28536	2.99614		no hit			↓
VIT_19s0135g00220	3.25256	2.09959		no hit			↓
VIT_05s0102g00620	3.19811			no hit			↓
VIT_18s0001g03440	3.14172	3.40925		no hit			↓
VIT_15s0046g03780	3.09658	2.96179		no hit			↓
VIT_18s0001g07110	3.00937	2.65343		no hit			↓
VIT_19s0085g00360	3.00518	2.96812		no hit			↓
VIT_18s0164g00120	2.97606	2.2263		no hit			↓
VIT_16s0039g01760	2.93344	2.7373		no hit			↓
VIT_02s0012g00810	2.9047	2.08818		no hit
VIT_08s0056g01610	2.90193	2.41865		no hit
VIT_09s0002g03260	2.88525	2.68109		no hit			↓
VIT_00s0332g00070	2.86341			no hit
VIT_05s0124g00080	2.7585	2.47401		no hit
VIT_01s0011g04840	2.68785			no hit
VIT_09s0002g04520	2.63859	2.62837		no hit
VIT_00s0144g00290	2.6376	3.01223		no hit
VIT_05s0049g00760	2.63222	2.58821		no hit			↓
VIT_08s0056g01240	2.63093	2.54708		no hit
VIT_17s0000g09800	2.62607			no hit
VIT_09s0070g00550	2.61948	2.44858		no hit			↓
VIT_01s0026g00060	2.61849	2.40822		no hit			↓
VIT_00s0854g00050	2.61497			no hit
VIT_14s0006g00060	2.61164	2.8152		no hit
VIT_12s0028g02310	2.57755	2.78443		no hit			↓
VIT_04s0008g07380	2.56827	2.48132		no hit			↓
VIT_05s0020g00080	2.56706	3.01708		no hit			↓
VIT_15s0107g00050	2.56375	2.74506		no hit			↓
VIT_05s0049g00550	2.55269			no hit
VIT_18s0072g00090	2.54029			no hit			↓
VIT_18s0001g12740	2.53354	2.53168		no hit			↓
VIT_13s0047g00720	2.51398	2.94804		no hit			↓
VIT_15s0107g00010	2.5109	2.4734		no hit			↓
VIT_14s0006g00780	2.49586	2.54383		no hit			↓
VIT_13s0073g00410	2.47823	2.52716		no hit			↓
VIT_19s0015g02800	2.46176			no hit			↓
VIT_17s0000g02790	2.44671			no hit			↓
VIT_14s0006g02000	2.44469			no hit			↓
VIT_09s0002g01270	2.44172	2.55871		no hit			↓
VIT_02s0025g00230	2.41543	2.62693		no hit			↓
VIT_15s0048g02790	2.407			no hit			↓
VIT_07s0005g04430	2.39808	2.47432		no hit
VIT_12s0034g02450	2.37055	2.29659		no hit
VIT_00s0309g00010	2.35709	2.21726		no hit			↓
VIT_10s0092g00420	2.35175			no hit
VIT_11s0016g00210	2.35065			no hit			↓
VIT_02s0025g00590	2.34234	2.70593		no hit			↓
VIT_17s0000g00060	2.31382			no hit			↓
VIT_00s0125g00070	2.30428	2.29272		no hit
VIT_01s0011g05240	2.29213			no hit
VIT_05s0049g00840	2.2808	2.18941		no hit
VIT_00s0415g00070	2.26443	2.49015		no hit
VIT_00s0174g00230	2.24416	2.81742		no hit			↓
VIT_09s0002g07250	2.23946	2.1635		no hit
VIT_07s0104g01300	2.22052			no hit			↓
VIT_14s0068g02050	2.20164			no hit
VIT_17s0000g07170	2.19569	2.2199		no hit			↓
VIT_05s0102g00660	2.18684			no hit
VIT_16s0039g02530	2.18603	3.06904		no hit			↓
VIT_11s0016g00610	2.17706			no hit			↓
VIT_19s0014g04350	2.17137			no hit
VIT_05s0049g00770	2.16899	2.4425		no hit
VIT_18s0001g15250	2.16842	2.05846		no hit
VIT_00s0367g00010	2.16764			no hit
VIT_12s0035g01930	2.15996	2.46371		no hit
VIT_19s0090g01340	2.15411	2.88122		no hit			↑
VIT_08s0040g02140	2.14687			no hit
VIT_05s0020g01210	2.14347	2.27936		no hit			↓
VIT_19s0014g01580	2.13971	2.2931		no hit
VIT_12s0034g00100	2.11171			no hit			↓
VIT_14s0006g00660	2.10748	2.26933		no hit			↓
VIT_13s0019g00470	2.10655	2.29143		no hit			↓
VIT_00s1955g00010	2.07946			no hit			↓
VIT_00s0198g00140	2.07534	2.20965		no hit			↓
VIT_02s0025g03840	2.0569			no hit			↓
VIT_05s0049g00160	2.03415	2.20576		no hit
VIT_16s0098g01120	2.03415	2.07576		no hit
VIT_05s0049g00520	2.02582	2.06122		no hit
VIT_08s0007g08220	2.025			no hit			↓
VIT_00s0227g00100	2.01207			no hit			↓
VIT_01s0010g03160	2.00518	2.16518		no hit			↓
VIT_16s0022g01380	-2.01889	-2.01889		no hit			↑
VIT_11s0037g00470	-2.0367			no hit			↑
VIT_13s0101g00460	-2.03671			no hit			↑
VIT_18s0041g01260	-2.04331			no hit			↑
VIT_09s0002g06400	-2.04944	-2.08889		no hit			↑
VIT_18s0001g05400	-2.05765			no hit			↑
VIT_13s0067g01610	-2.07014	-2.07014		no hit			↑
VIT_00s0332g00150	-2.07063	-2.07063		no hit			↑
VIT_05s0077g00130	-2.0737			no hit			↑
VIT_14s0006g01440	-2.08095			no hit			↑
VIT_06s0004g02010	-2.09499			no hit
VIT_16s0013g02190	-2.10874			no hit			↑
VIT_10s0003g04150	-2.14348	-2.14348		no hit			↑
VIT_04s0008g02110	-2.15822			no hit
VIT_10s0042g00060	-2.16031			no hit
VIT_02s0087g00160	-2.18804			no hit			↑
VIT_18s0164g00150	-2.19917			no hit			↑
VIT_13s0019g01130	-2.20444			no hit
VIT_18s0122g00810	-2.21008			no hit			↑
VIT_14s0006g00530	-2.21477			no hit			↑
VIT_01s0011g00940	-2.23397			no hit			↑
VIT_03s0063g00760	-2.2523	-2.2523		no hit			↑
VIT_14s0081g00410	-2.25678			no hit			↑
VIT_08s0056g00600	-2.27359	-2.27359		no hit			↑
VIT_18s0001g09010	-2.27922			no hit			↑
VIT_12s0034g00800	-2.31443	-2.31443		no hit			↑
VIT_14s0066g01330	-2.32195			no hit			↑
VIT_00s0445g00040	-2.34085	-2.34085		no hit			↑
VIT_09s0002g09160	-2.40827	-2.40827		no hit			↑
VIT_10s0003g00540	-2.4235			no hit			↑
VIT_11s0052g01040	-2.43816			no hit			↑
VIT_14s0036g00320	-2.54743	-2.54743		no hit			↑
VIT_00s0841g00020	-2.59786	-3.24222		no hit			↑
VIT_00s0199g00010	-2.61725	-2.61725		no hit
VIT_14s0066g00770	-2.70749			no hit			↑
VIT_19s0090g00740	-2.72155	-3.51588		no hit			↑
VIT_00s0204g00010	-3.2555	-2.79071		no hit			↑
VIT_11s0065g00530	-3.25875	-3.25875		no hit			↑
VIT_11s0016g04680	-3.41244	-3.41244		no hit			↑
VIT_01s0010g01690	-3.43364	-3.43364		no hit			↑
VIT_18s0001g11070	-3.62349	-3.62349		no hit			↑
VIT_16s0022g00400	-3.75455	-3.75455		no hit			↑
VIT_02s0025g02380	-4.39356	-4.23618		no hit			↑
VIT_05s0077g01460	-4.69601	-3.41298		no hit			↑
VIT_10s0116g01110	-11.7039	-11.7039		no hit			↑
VIT_01s0011g02500		-2.14981		no hit			↑
VIT_13s0158g00300		2.20403		no hit
VIT_00s0230g00090			-2.88	no hit			↓
VIT_00s0233g00010		-2.60128		no hit
VIT_14s0030g01230		2.132		no hit
VIT_15s0045g00260		2.42624		no hit
VIT_15s0046g01220		2.18108		no hit
VIT_05s0049g00780		2.17341		no hit
VIT_07s0005g04730		-2.36279		no hit
VIT_07s0005g06160		-2.21779		no hit
VIT_14s0068g01890	2.4896	2.18979		Nodulin	GO:0008150	biological_process	↓
VIT_14s0068g01870	2.13136			Nodulin	GO:0006810	transport	↓
VIT_01s0146g00260	2.07912			nodulin MtN3	GO:0006810	transport
VIT_08s0058g01350	2.92268	2.80875		non-green plastid inner envelope membrane protein	GO:0008150	biological_process	↓
VIT_07s0005g03660	-2.95128			NON-INTRINSIC ABC PROTEIN 4	GO:0006810	transport	↑
VIT_14s0006g02550		2.00403		Non-specific lipid-transfer protein 2 (LTP 2)	GO:0006810	transport
VIT_00s0216g00060		-2.92884		nuclear transport factor 2 (NTF2)	GO:0006810	transport
VIT_00s0483g00010	2.67558			Nucleobase-ascorbate transporter 11 (NAT11)	GO:0006810	transport	↓
VIT_17s0000g07850	2.50735			Nucleobase-ascorbate transporter 6 (NAT6)	GO:0006810	transport	↓
VIT_06s0004g02090	3.12677	3.09804		nucleolar GTP-binding protein	GO:0006350	transcription	↓
VIT_01s0011g02180	2.45736			nucleolin	GO:0006139	nucleobase, nucleoside, nucleotide and nucleic acid metabolic process	↓
VIT_17s0000g03120	2.12163			nucleotidyltransferase	GO:0006350	transcription	↓
VIT_00s0259g00190	-2.19425			Nudix hydrolase 2	GO:0006950	response to stress
VIT_09s0018g01600	2.03782			Nudix hydrolase 3 (AtNUDT3)	GO:0006950	response to stress	↓
VIT_13s0047g01200	2.37341			obtusifoliol 14-demethylase (CYP51)	GO:0008152	metabolic process	↓
VIT_04s0008g06310	2.59771			octicosapeptide/Phox/Bem1p (PB1) domain-containing protein	GO:0006950	response to stress	↓
VIT_03s0097g00600	-2.67099			octicosapeptide/Phox/Bem1p (PB1) domain-containing protein	GO:0006950	response to stress	↑
VIT_11s0016g01590		2.23662		oligosaccharyl transferase STT3 protein [Vitis vinifera]	GO:0006464	protein modification process	↓
VIT_07s0104g00150	-2.30591			outer envelope membrane protein	GO:0006810	transport	↑
VIT_13s0074g00230	-3.23714	-2.82944		outer envelope protein omp24	GO:0008150	biological_process	↑
VIT_18s0001g01380	2.55327	2.66132		oxidoreductase N-terminal domain-containing	GO:0008152	metabolic process	↓
VIT_18s0001g03790	2.11636			oxysterol binding protein	GO:0006629	lipid metabolic process
VIT_06s0004g04930	2.01444			oxysterol binding protein	GO:0006629	lipid metabolic process	↓
VIT_05s0020g03510	-2.03049			P-P-bond-hydrolysis-driven protein transmembrane transporter	GO:0006810	transport	↑
VIT_13s0147g00090	3.2175	3.50534		PAB8 (POLY(A) BINDING PROTEIN 8)	GO:0006412	translation	↓
VIT_18s0001g10190	3.19086	3.79111		PAB8 (POLY(A) BINDING PROTEIN 8)	GO:0006412	translation	↓
VIT_18s0001g10220	2.94318	3.54378		PAB8 (POLY(A) BINDING PROTEIN 8)	GO:0006412	translation	↓
VIT_15s0021g01760	2.44581			palmitoyl-protein thioesterase 1 precursor	GO:0019538	protein metabolism	↓
VIT_07s0005g04820	4.35503	3.47292		PAPA-1	GO:0008152	metabolic process	↓
VIT_18s0041g00420	3.58197	3.74402		patellin-5	GO:0006810	transport	↓
VIT_09s0002g09040	2.54925	2.27644		patellin-5	GO:0006810	transport	↓
VIT_05s0077g01550	2.15225	3.01895		pathogenesis protein 10.3 [Vitis quinquangularis]	GO:0006950	response to stress
VIT_02s0033g00510	2.83143			PBS1 (AVRPPHB SUSCEPTIBLE 1)	GO:0019538	protein metabolism	↓
VIT_13s0019g04910	-2.42004	-2.42004		pectate lyase	GO:0009987	cellular process	↑
VIT_14s0108g01170	-2.02038			pectinesterase family	GO:0009987	cellular process	↑
VIT_17s0000g05960	-2.0585	-2.32131		pectinesterase family	GO:0009987	cellular process	↑
VIT_04s0023g01460	3.30203			pentatricopeptide (PPR) repeat membrane-associated salt-inducible protein	GO:0006350	transcription	↓
VIT_03s0038g04190	-2.32248	-2.25425		pentatricopeptide (PPR) repeat-containing protein	GO:0009987	cellular process
VIT_05s0094g00080	2.27806			Pentatricopeptide repeat	GO:0006350	transcription	↓
VIT_11s0016g02870	2.0435			Peptidase alpha subunit, Mitochondrial	GO:0006810	transport	↓
VIT_18s0001g11140	2.05668			Peptidase S9, prolyl oligopeptidase	GO:0019538	protein metabolism	↓
VIT_11s0118g00810	-2.38157	-2.00102		Peptidyl-prolyl cis-trans isomerase	GO:0019538	protein metabolism	↑
VIT_05s0102g00560	-2.00998			peptidyl-prolyl cis-trans isomerase E	GO:0019538	protein metabolism	↑
VIT_02s0236g00040	2.24193			Peptidyl-prolyl cis-trans isomerase, cyclophilin type	GO:0019538	protein metabolism	↓
VIT_00s0769g00010	2.36804			peptidyl-prolyl cis-trans isomerase, FKBP-type	GO:0019538	protein metabolism
VIT_00s0260g00070	2.16187			peptidyl-prolyl cis-trans isomerase, FKBP-type	GO:0019538	protein metabolism
VIT_13s0084g00620	-2.12833			peptidyl-prolyl isomerase H (cyclophilin H)	GO:0019538	protein metabolism	↑
VIT_06s0061g01590	2.46254	2.52324		peptidylprolyl isomerase	GO:0019538	protein metabolism	↓
VIT_09s0002g03290	4.724	5.35946		peroxiredoxin (alkyl hydroperoxide reductase subunit C)	GO:0009987	cellular process	↓
VIT_14s0036g01000		2.16874		peroxisomal 2,4-dienoyl-CoA reductase	GO:0008150	biological_process	↓
VIT_15s0048g01890	2.18908			peroxisomal biogenesis factor 11 (PEX11)	GO:0009987	cellular process	↓
VIT_00s0125g00170	2.00099			peroxisome biogenesis protein (PEX1)	GO:0006810	transport	↓
VIT_09s0070g00740	5.38758	4.21074		pfkB-type carbohydrate kinase	GO:0008150	biological_process	↓
VIT_02s0012g02620	2.289			PFT1 (PHYTOCHROME AND FLOWERING TIME 1) MED25	GO:0007165	signal transduction	↓
VIT_10s0116g00670	2.9813			pg4	GO:0008150	biological_process	↓
VIT_02s0012g01240	2.12371	2.26408		PHD finger transcription factor	GO:0006350	transcription
VIT_03s0038g00610	-2.1312			PHD finger transcription factor	GO:0006350	transcription	↑
VIT_14s0060g00380	-2.37504			PHD finger transcription factor	GO:0006350	transcription	↑
VIT_19s0027g01200	2.0935	2.13452		phenylalanyl-tRNA synthetase class IIc	GO:0006412	translation	↓
VIT_05s0020g00740	2.21739	2.37876		phosphate translocator	GO:0006810	transport	↓
VIT_05s0049g01410	-2.00135	-2.72605		phosphate transporter 1	GO:0006950	response to stress
VIT_03s0038g03860	-2.00895			Phosphate-induced protein 1	GO:0007165	signal transduction	↑
VIT_18s0001g06020	-2.37576			Phosphate-induced protein 1	GO:0007165	signal transduction	↑
VIT_00s2750g00010	3.03334	3.12042		Phosphatidate cytidylyltransferase	GO:0008150	biological_process	↓
VIT_00s0187g00380	2.74024			Phosphatidate cytidylyltransferase	GO:0006629	lipid metabolic process	↓
VIT_18s0086g00710	2.58605			phosphatidylinositol-4-phosphate 5-kinase	GO:0019538	protein metabolism	↓
VIT_09s0002g00380	2.06602			Phosphatidylinositol-4-phosphate 5-kinase	GO:0019538	protein metabolism
VIT_01s0011g04370	2.58885	2.4965		phosphatidylserine synthase 2	GO:0006629	lipid metabolic process
VIT_08s0007g04980	2.18844			phosphoadenosine phosphosulfate (PAPS) reductase	GO:0019538	protein metabolism	↓
VIT_19s0015g00410	3.07311	2.32284		Phosphoenolpyruvate carboxylase.	GO:0015979	photosynthesis	↓
VIT_17s0000g02430	2.01343			Phosphoethanolamine N-methyltransferase	GO:0006950	response to stress
VIT_11s0016g02850	2.32649	2.12149		phosphofructokinase	GO:0015979	carbohydrate metabolism	↓
VIT_11s0016g03000	2.43011	2.57989		Phosphoinositide 3-kinase regulatory subunit 4	GO:0019538	protein metabolism	↓
VIT_08s0105g00300	4.59494	3.72785		Phospholipase C	GO:0007165	signal transduction	↓
VIT_05s0077g01830	2.20073			phospholipase D zeta1	GO:0008152	metabolic process
VIT_13s0047g01210	3.52329			phospholipid-translocating ATPase ALA1	GO:0006139	nucleobase, nucleoside, nucleotide and nucleic acid metabolic process	↓
VIT_00s0189g00030	2.59828			phospholipid-transporting ATPase	GO:0006139	nucleobase, nucleoside, nucleotide and nucleic acid metabolic process	↓
VIT_18s0001g07060	2.38512	2.1628		Phosphoribosylaminoimidazole-succinocarboxamide synthase.	GO:0009719	response to endogenous stimulus	↓
VIT_18s0001g06200	3.13813	3.73739		phosphotyrosyl phosphatase activator (PTPA)	GO:0008150	biological_process	↓
VIT_09s0018g00820	6.23461	5.92757		photosystem I assembly protein Ycf3	GO:0015979	photosynthesis	↓
VIT_06s0009g02070	9.39329	8.05088		photosystem I assembly protein Ycf4	GO:0015979	photosynthesis	↓
VIT_00s0246g00200	5.29306	3.8664		Photosystem I iron-sulfur center (Photosystem I subunit VII)	GO:0015979	photosynthesis	↓
VIT_09s0002g08330	10.1389	7.47884		Photosystem I P700 apoprotein A2	GO:0015979	photosynthesis	↓
VIT_09s0002g08340	4.88774	2.70633		photosystem I P700 chlorophyll a apoprotein A1	GO:0015979	photosynthesis	↓
VIT_18s0001g08620	3.42946			photosystem I P700 chlorophyll a apoprotein A2	GO:0015979	photosynthesis	↓
VIT_19s0015g01760	-2.00347			photosystem I reaction center subunit V (PSAG)	GO:0015979	photosynthesis
VIT_00s0904g00010	-2.22157			photosystem II oxygen-evolving enhancer protein PSBQ	GO:0015979	photosynthesis
VIT_02s0012g01950	11.8165	11.2142		photosystem II protein D1	GO:0015979	photosynthesis	↓
VIT_11s0052g01680	6.1607	5.71313		photosystem II protein D1	GO:0015979	photosynthesis	↓
VIT_00s0275g00010	3.15006			photosystem II protein D2	GO:0015979	photosynthesis	↓
VIT_06s0009g01550	3.92898	3.71404		photosystem II protein K	GO:0015979	photosynthesis	↓
VIT_00s0505g00060	3.74507			photosystem II protein N	GO:0015979	photosynthesis	↓
VIT_13s0019g02630	2.7564	2.92259		photosystem II PsbA	GO:0015979	photosynthesis	↓
VIT_00s2608g00010	5.31801	4.70579		photosystem II PsbB	GO:0015979	photosynthesis	↓
VIT_00s0504g00010	4.08445	3.13913		photosystem II PsbD	GO:0015979	photosynthesis	↓
VIT_00s0207g00230	-2.31099	-2.31099		phototropic-responsive NPH3	GO:0006950	response to stress	↑
VIT_01s0011g05010	-2.33482			phytanoyl-CoA dioxygenase (PhyH)	GO:0008152	metabolic process	↑
VIT_07s0005g03760	2.34264			phytochelatin synthase 1 (PCS1)	GO:0019748	secondary metabolism	↓
VIT_06s0004g06980	-2.18209			phytol kinase 2, chloroplast precursor	GO:0007165	signal transduction	↑
VIT_06s0009g03240	2.15426			pleckstrin homology (PH) domain-containing	GO:0007165	signal transduction	↓
VIT_13s0067g00450	-2.62167			pleckstriny (PH) domain-containing protein	GO:0007165	signal transduction	↑
VIT_05s0029g00530	3.58152	3.31665		poly(A) binding protein	GO:0006412	translation	↓
VIT_03s0017g01220	-2.41979			poly(A) binding protein	GO:0006412	translation
VIT_19s0085g00710	2.90094	4.3222		POLY(A) BINDING PROTEIN 8	GO:0006412	translation	↓
VIT_18s0001g08290	3.29217	3.09549		Poly(ADP-ribose) polymerase	GO:0006412	translation	↓
VIT_07s0005g03040	2.1782	2.14318		Poly(ADP)-ribose polymerase	GO:0006950	response to stress	↓
VIT_19s0177g00070		2.08822		polyubiquitin (UBQ14)	GO:0006464	protein modification process
VIT_14s0036g00990	2.9556	2.6506		polyubiquitin (UBQ4)	GO:0006412	translation	↓
VIT_14s0036g00930	2.81446	2.8453		polyubiquitin (UBQ4)	GO:0006412	translation	↓
VIT_01s0026g01650	2.08298			Porin II, 36kDa	GO:0006810	transport
VIT_08s0007g01990	-2.03215			potassium channel tetramerisation domain-containing protein	GO:0006810	transport	↑
VIT_14s0068g00850	2.66923	2.71977		potassium transporter (KUP3)	GO:0006810	transport	↓
VIT_17s0000g05300	3.02973	2.70167		Pre-mRNA cleavage complex II protein Clp1	GO:0006139	nucleobase, nucleoside, nucleotide and nucleic acid metabolic process	↓
VIT_10s0042g00150	-2.02929			prefoldin subunit 5	GO:0019538	protein metabolism	↑
VIT_08s0007g01140	2.28968	2.32999		prenylated rab acceptor (PRA1)	GO:0008150	biological_process
VIT_07s0031g02490	2.04861			Prenylcysteine oxidase precursor	GO:0007165	signal transduction
VIT_14s0171g00430	-2.26788			Prohibitin 3	GO:0006350	transcription	↑
VIT_00s0259g00070	3.60228			proline-rich family protein	GO:0006810	transport	↓
VIT_15s0046g01870	-2.8554	-2.71947		proline-rich family protein	GO:0009987	cellular process	↑
VIT_17s0000g03640		-2.0703		proline-rich protein precursor	GO:0006139	nucleobase, nucleoside, nucleotide and nucleic acid metabolic process	↑
VIT_05s0062g01220	2.10253			prolyl-4 hydroxylase	GO:0019538	protein metabolism
VIT_11s0016g05840	-2.89104	-2.5365		protease inhibitor/seed storage/lipid transfer protein (LTP)	GO:0006810	transport
VIT_00s0788g00010	3.06174	3.4794		proteasome 20S alpha subunit B	GO:0019538	protein metabolism	↓
VIT_10s0042g00070	-2.72916	-2.05972		proteasome 20S alpha subunit C (PAC1) (PRC9)	GO:0019538	protein metabolism	↑
VIT_04s0008g02850	-2.04286			proteasome 20S beta subunit A (PBA1) (PRCD)	GO:0006950	response to stress	↑
VIT_01s0010g02900	2.21958	2.15732		proteasome 20S beta subunit E1 (PBE1) (PRCE)	GO:0019538	protein metabolism	↓
VIT_15s0048g00900	2.38968	2.57737		proteasome 20S beta subunit F1 (PBF1)	GO:0019538	protein metabolism	↓
VIT_00s0215g00050	2.32202	2.48802		proteasome 26S regulatory subunit (RPN2)	GO:0019538	protein metabolism	↓
VIT_12s0035g00780	3.53112	3.00463		proteasome 26S regulatory subunit (RPN5)	GO:0019538	protein metabolism	↓
VIT_11s0103g00330	4.31282	3.991		proteasome 26S regulatory subunit (RPN8)	GO:0019538	protein metabolism	↓
VIT_07s0005g03000	3.36539	2.9133		proteasome 26S regulatory subunit (RPN8)	GO:0019538	protein metabolism	↓
VIT_16s0148g00170	2.12141			protein binding / zinc ion binding	GO:0008150	biological_process
VIT_18s0001g02510	3.74639	3.421		protein disulfide isomerase (PDIL) protein	GO:0009987	cellular process	↓
VIT_08s0007g05560	2.63088	3.3349		Protein kinase	GO:0009987	cellular process
VIT_13s0067g01080	2.30812			protein kinase	GO:0007165	signal transduction	↓
VIT_06s0004g03670	2.35578			protein kinase APK1B, chloroplast precursor	GO:0019538	protein metabolism	↓
VIT_00s0259g00130	-2.42978			protein kinase beta-1 subunit 5'-AMP-activated	GO:0007165	signal transduction	↑
VIT_12s0035g01180	-2.11614			protein kinase CRK1 protein	GO:0019538	protein metabolism	↑
VIT_18s0001g10470	2.2946	2.42789		protein kinase MK6	GO:0019538	protein metabolism
VIT_05s0124g00360	2.93177	2.6066		protein kinase Pti1	GO:0019538	protein metabolism	↓
VIT_15s0045g00050	6.28699	5.77755		protein phosphatase 2A 65 kDa regulatory subunit	GO:0019538	protein metabolism	↓
VIT_11s0016g04500	-2.05725			protein phosphatase 2A B'kappa subunit	GO:0007165	signal transduction
VIT_03s0038g00200	3.26039	2.76329		PROTEIN PHOSPHATASE 2A SUBUNIT A2 PP2AA2	GO:0019538	protein metabolism	↓
VIT_04s0043g00200	6.97851	5.83319		PROTEIN PHOSPHATASE 2A SUBUNIT A3 PP2AA3	GO:0019538	protein metabolism	↓
VIT_01s0011g00330	3.75659	3.28245		PROTEIN PHOSPHATASE 2A SUBUNIT A3 PP2AA3	GO:0019538	protein metabolism	↓
VIT_19s0027g00070	3.59433	3.25241		PROTEIN PHOSPHATASE 2A SUBUNIT A3 PP2AA3	GO:0019538	protein metabolism	↓
VIT_00s2436g00010	3.41641	2.84687		PROTEIN PHOSPHATASE 2A SUBUNIT A3 PP2AA3	GO:0019538	protein metabolism	↓
VIT_07s0141g00130	5.64355	5.14022		protein phosphatase 2C	GO:0019538	protein metabolism	↓
VIT_09s0018g01140	2.80174			protein phosphatase 2C	GO:0019538	protein metabolism	↓
VIT_05s0020g01460	2.75501			protein phosphatase 2C	GO:0019538	protein metabolism	↓
VIT_18s0001g05690	2.21794	2.01431		protein phosphatase 2C	GO:0019538	protein metabolism
VIT_16s0050g02680	2.09139			protein phosphatase 2C	GO:0019538	protein metabolism
VIT_19s0014g02340	2.03278			protein phosphatase 2C	GO:0019538	protein metabolism	↓
VIT_04s0008g06720		2.0426		protein phosphatase 2C	GO:0006464	protein modification process
VIT_02s0012g01100	2.08862			protein phosphatase 2C POLTERGEIST-LIKE 1	GO:0006350	transcription
VIT_00s0646g00030	2.4896	2.16071		protein serine/threonine kinase	GO:0019538	protein metabolism	↓
VIT_00s2574g00010	3.01404			protein transport protein Sec61 subunit alpha	GO:0006810	transport	↓
VIT_06s0004g03920	2.14245			Pto serine/threonine kinase	GO:0007165	signal transduction
VIT_11s0118g00240	2.04508	2.0255		PURPLE ACID PHOSPHATASE 26	GO:0008152	metabolic process
VIT_13s0019g03620	2.06137	2.03455		PWWP domain-containing protein	GO:0008152	metabolic process	↓
VIT_07s0104g00340	2.05181	2.08286		PWWP domain-containing protein	GO:0006950	response to stress
VIT_11s0016g05680	6.69563	7.38867		RAB GTPase activator	GO:0006810	transport	↓
VIT_16s0013g00520	2.14849			RAB GTPase RAB1C	GO:0006810	transport	↓
VIT_00s1506g00010	2.18497	2.48355		RAB GTPase RAB2	GO:0006810	transport
VIT_03s0063g02420	2.01122			RAB GTPase RAB7C	GO:0006810	transport
VIT_11s0016g05700	4.18698	4.15247		RabGAP/TBC domain-containing protein	GO:0007165	signal transduction	↓
VIT_13s0019g03650	2.68908	2.62493		RARE-COLD-INDUCIBLE 2A	GO:0006950	response to stress
VIT_04s0008g05020	2.50828	2.27403		Ras GTP-binding protein (RAN3)	GO:0006810	transport	↓
VIT_10s0003g01610	2.97961			ras protein Rab11B	GO:0006810	transport	↓
VIT_16s0039g00700	2.00612	2.0364		RCP1 (ROOT CAP 1)	GO:0006810	transport	↓
VIT_04s0008g03930	4.25714	3.72361		RD22	GO:0006950	response to stress	↓
VIT_04s0008g03950	2.06556			RD22	GO:0006950	response to stress	↓
VIT_18s0001g09550	-2.35514	-2.0426		receptor kinase TRKa	GO:0019538	protein metabolism
VIT_19s0014g03400	2.54057	2.42009		Receptor protein kinase	GO:0007165	signal transduction	↓
VIT_00s0929g00020	2.37117			receptor protein kinase PERK1	GO:0006950	response to stress
VIT_00s0768g00040	2.36079			receptor protein kinase PERK1	GO:0006950	response to stress
VIT_01s0011g05600	-2.32665			receptor-like protein kinase	GO:0006950	response to stress	↑
VIT_15s0046g03180		2.23643		Remorin	GO:0006950	response to stress
VIT_01s0011g04610	-2.22641	-2.22641		repressor of RNA polymerase III transcription MAF1	GO:0006350	transcription	↑
VIT_00s0125g00020	3.18144	2.019		Reverse transcriptase	GO:0006350	transcription	↓
VIT_17s0000g01290	-2.12795	-2.5422		RGP1 (REVERSIBLY GLYCOSYLATED POLYPEPTIDE 1)	GO:0009987	cellular process
VIT_00s0174g00310	2.42756	2.75082		ribonuclease T2	GO:0006412	translation	↓
VIT_09s0054g00710	-2.50321	-2.50321		ribosomal protein	GO:0006412	translation	↑
VIT_12s0028g01800	2.22973	2.30699		Ribosomal protein L11 (RPL11D) 60S	GO:0006412	translation	↓
VIT_13s0019g04300	-2.06113			Ribosomal protein L12 (RPL12A) 60S	GO:0006412	translation
VIT_17s0000g06990	2.44914	2.28314		ribosomal protein L2	GO:0006412	translation	↓
VIT_12s0134g00130		2.18341		ribosomal protein L2 60S	GO:0006412	translation
VIT_03s0038g02780	2.15681			ribosomal protein L23	GO:0006412	translation	↓
VIT_01s0010g02310	6.88596	5.48629		ribosomal protein L23 50S	GO:0006412	translation	↓
VIT_08s0007g03850	2.03071			Ribosomal protein L24 60S	GO:0006412	translation
VIT_19s0027g00710	-2.98992	-2.37038		Ribosomal protein L27 (RPL27C) 60S	GO:0006412	translation	↑
VIT_14s0068g01950	-2.88359			Ribosomal protein L27, chloroplast (RPL27) 50S	GO:0006412	translation	↑
VIT_14s0066g00560	-2.34864			Ribosomal protein L27A (RPL27aC) 60S	GO:0006412	translation
VIT_07s0005g01340	-2.50175			ribosomal protein L29e	GO:0006412	translation	↑
VIT_10s0003g01080	-2.01518			ribosomal protein L34	GO:0006412	translation	↑
VIT_11s0149g00220	2.38176	2.64109		Ribosomal protein L39 (RPL39C) 60S	GO:0006412	translation
VIT_13s0067g03350		2.09614		Ribosomal protein L4/L1 (RPL4A) 60S	GO:0006412	translation
VIT_00s2761g00010	3.57128	3.1125		Ribosomal protein L7 (RPL7B) 60S	GO:0006412	translation	↓
VIT_00s2416g00010	2.09695			Ribosomal protein L7 (RPL7B) 60S	GO:0006412	translation	↓
VIT_09s0054g00060	4.64677	4.34598		Ribosomal protein L7 (RPL7D) 60S	GO:0006412	translation	↓
VIT_09s0054g00140	3.25193	3.09629		Ribosomal protein L7 (RPL7D) 60S	GO:0006412	translation	↓
VIT_09s0054g00030	3.11429	3.1582		Ribosomal protein L7 (RPL7D) 60S	GO:0006412	translation	↓
VIT_09s0054g00210	2.67005	2.38897		Ribosomal protein L7 (RPL7D) 60S	GO:0006412	translation	↓
VIT_09s0054g00090	2.30475	2.18872		ribosomal protein L7 60S	GO:0006412	translation	↓
VIT_13s0019g03970		2.12391		ribosomal protein P0 (RPP0A) acidic 60S	GO:0006412	translation
VIT_16s0039g02880		2.22408		ribosomal protein P0 (RPP0A) acidic 60S	GO:0006412	translation
VIT_11s0037g00080	3.2257	3.1308		Ribosomal protein S12 (RPS12C) 40S	GO:0006412	translation	↓
VIT_07s0005g00540	2.93432			Ribosomal protein S12 (RPS12C) 40S	GO:0006412	translation	↓
VIT_09s0070g00920	2.70838			Ribosomal protein S12 30S	GO:0006412	translation	↓
VIT_06s0080g00740		2.18088		Ribosomal protein S14 (RPS14C) 40S	GO:0006412	translation
VIT_16s0039g00380	7.55784	6.54963		ribosomal protein S14 30S	GO:0006412	translation	↓
VIT_15s0045g00630	2.05143	2.04114		ribosomal protein S15	GO:0006412	translation
VIT_13s0019g00530	2.40855			Ribosomal protein S15A (RPS15aF) 40S	GO:0006412	translation	↓
VIT_03s0017g01310	2.04835	2.57973		Ribosomal protein S17 (RPS17D) 40S	GO:0006412	translation	↓
VIT_10s0092g00790	2.33571	2.10142		ribosomal protein S19	GO:0006412	translation	↓
VIT_13s0047g00220	2.2425	2.02245		ribosomal protein S19	GO:0006412	translation
VIT_19s0014g02680	-2.25389	-2.17474		ribosomal protein S2	GO:0006412	translation	↑
VIT_19s0014g02230	-2.29094	-2.18291		ribosomal protein S20, Chloroplast 30S	GO:0006412	translation	↑
VIT_14s0060g02110	4.23529	4.42742		Ribosomal protein S21 (RPS21C) 40S	GO:0006412	translation	↓
VIT_02s0033g00420	3.98079	4.14819		Ribosomal protein S28 (RPS28C) 40S	GO:0006412	translation	↓
VIT_06s0004g07560	2.15726			ribosomal protein S29 28S	GO:0006412	translation
VIT_05s0094g00620	2.2589	2.48581		Ribosomal protein S3A (RPS3aA) 40S	GO:0006412	translation	↓
VIT_13s0067g01820	2.43637	2.79214		Ribosomal protein S4 (RPS4D) 40S	GO:0006412	translation	↓
VIT_01s0137g00120	2.76269	2.89084		Ribosomal protein S6 (RPS6B) 40S	GO:0006412	translation	↓
VIT_12s0028g00970	3.25362			ribosomal protein S7	GO:0006412	translation	↓
VIT_00s0173g00170	2.68449	2.16662		Ribosomal protein S7 30S	GO:0006412	translation	↓
VIT_00s0198g00060	2.47163	2.04256		Ribosomal protein S7 30S	GO:0006412	translation	↓
VIT_09s0070g00890	2.46829			Ribosomal protein S7 30S	GO:0006412	translation	↓
VIT_19s0014g02520	12.2159	11.5015		ribosomal protein S8, Chloroplast 30S	GO:0006412	translation	↓
VIT_00s1707g00010	6.40502	5.76492		ribosomal protein S8, Chloroplast 30S	GO:0006412	translation	↓
VIT_12s0035g02010	3.20644	3.42173		ribosomal RNA 23S	GO:0006412	translation	↓
VIT_07s0031g03000	2.16577			ribulose 1,5-bisphosphate carboxylase large subunit	GO:0005975	carbohydrate metabolism	↓
VIT_07s0129g00790	3.88453	3.01763		ribulose bisphosphate carboxylase/oxygenase large subunit	GO:0008152	metabolic process	↓
VIT_13s0073g00180	4.38573	4.35327		Rieske [2Fe-2S] domain	GO:0019748	secondary metabolism	↓
VIT_15s0046g01820	3.27642	3.50466		RING-H2 finger B1A	GO:0008152	metabolic process	↓
VIT_12s0034g02200	2.11514			RKF3 (RECEPTOR-LIKE KINASE IN IN FLOWERS 3)	GO:0019538	protein metabolism	↓
VIT_09s0002g04540	4.0784	2.5495		RNA polymerase beta''	GO:0006350	transcription	↓
VIT_13s0067g01850	2.54724			RNA polymerase beta''	GO:0006350	transcription	↓
VIT_09s0070g00650	2.27943			RNA polymerase beta''	GO:0006350	transcription
VIT_02s0025g01700	-2.00387			RNA polymerase II transcriptional coactivator KELP	GO:0006350	transcription	↑
VIT_19s0015g00920	2.3281			RNA recognition motif (RRM)-containing	GO:0006350	transcription	↓
VIT_08s0007g06300	-2.05154			RNA recognition motif (RRM)-containing	GO:0006350	transcription
VIT_14s0030g01680	2.37495	2.32743		RNA recognition motif (RRM)-containing protein	GO:0006350	transcription	↓
VIT_15s0021g01160	2.08448			RNA recognition motif (RRM)-containing protein	GO:0006350	transcription	↓
VIT_18s0001g05840	-2.00449			RNA recognition motif (RRM)-containing protein	GO:0006350	transcription
VIT_13s0019g05210	-2.30096	-2.11566		RNA recognition motif (RRM)-containing protein	GO:0006350	transcription	↑
VIT_13s0106g00470	2.33286	2.0483		RNA-binding protein 45 (RBP45)	GO:0006350	transcription	↓
VIT_06s0009g01190	-2.12586	-2.21542		RNA-binding protein AKIP1	GO:0006350	transcription
VIT_18s0001g12130	2.75451			RRA2 (REDUCED RESIDUAL ARABINOSE 2)	GO:0006350	transcription	↓
VIT_06s0004g02910	2.83401	2.64075		Ruv DNA-helicase	GO:0019538	protein metabolism	↓
VIT_00s0322g00040	2.12737			RuvB DNA helicase protein	GO:0006139	nucleobase, nucleoside, nucleotide and nucleic acid metabolic process	↓
VIT_14s0083g00580	3.7099	3.51241		S-adenosyl-L-methionine decarboxylase	GO:0006519	cellular amino acid and derivative metabolic process	↓
VIT_04s0023g02280	2.11032			S-adenosyl-L-methionine:salicylic acid carboxyl methyltransferase	GO:0007165	signal transduction
VIT_04s0023g02310	4.18678	4.00775		S-adenosyl-L-methionine:salicylic acid methyltransferase	GO:0006519	cellular amino acid and derivative metabolic process
VIT_08s0040g01100	5.1045	5.1047		S-adenosylmethionine synthetase 1 (SAM1)	GO:0006519	cellular amino acid and derivative metabolic process	↓
VIT_14s0083g01190	3.85	3.55189		S-adenosylmethionine synthetase 1 (SAM1)	GO:0006519	cellular amino acid and derivative metabolic process	↓
VIT_13s0156g00580	2.76994	2.26601		S-receptor kinase	GO:0019538	protein metabolism	↓
VIT_13s0156g00550	2.72749			S-receptor kinase	GO:0019538	protein metabolism	↓
VIT_18s0001g09230	-2.88293			SALT TOLERANCE ZINC FINGER	GO:0006950	response to stress	↑
VIT_11s0052g01480	2.3143			salt-inducible protein kinase	GO:0019538	protein metabolism	↓
VIT_15s0046g03580	2.25319	2.11564		Salutaridine reductase	GO:0006950	response to stress	↓
VIT_16s0013g00170	3.49599	4.12251		SAR1 (SECRETION-ASSOCIATED RAS)	GO:0006810	transport	↓
VIT_05s0165g00230	2.35198	2.22625		SAR1 (SECRETION-ASSOCIATED RAS)	GO:0006810	transport	↓
VIT_05s0094g00440	-2.14209			Sas10/U3 ribonucleoprotein (Utp)	GO:0006412	translation
VIT_14s0030g02220	-2.4005			sec-independent protein translocase protein TatA	GO:0006810	transport	↑
VIT_13s0106g00770	2.71187	2.56038		SEC13	GO:0006810	transport	↓
VIT_19s0015g01160	2.58537	2.49249		SEC14 cytosolic factor	GO:0006810	transport
VIT_15s0021g02730		2.21964		SEC16 homolog B	GO:0006412	translation
VIT_19s0014g05310	2.33259	2.34854		sec23/sec24 transport	GO:0006810	transport	↓
VIT_00s0301g00030	2.62729	2.81862		secretory carrier membrane protein (SCAMP3)	GO:0006810	transport	↓
VIT_02s0012g02790	2.73082	2.96749		secretory carrier membrane protein (SCAMP4)	GO:0006810	transport	↓
VIT_05s0094g00490	2.05491			selenoprotein	GO:0008150	biological_process
VIT_07s0141g00020	-2.285			SENSITIVE TO PROTON RHIZOTOXICITY 1	GO:0006350	transcription
VIT_03s0063g00860	2.20023			serine carboxypeptidase	GO:0019538	protein metabolism	↓
VIT_11s0037g00740	2.068	2.22004		serine carboxypeptidase S10	GO:0019538	protein metabolism	↓
VIT_11s0016g02450	-2.87052	-2.70314		serine O-acetyltransferase (SAT-52)	GO:0006519	cellular amino acid and derivative metabolic process	↑
VIT_02s0109g00400	2.04137	2.20588		serine-type peptidase SLP3	GO:0019538	protein metabolism	↓
VIT_06s0004g05220	2.79574	2.67396		serine/arginine repetitive matrix 1	GO:0006139	nucleobase, nucleoside, nucleotide and nucleic acid metabolic process	↓
VIT_14s0030g01660	2.2075			serine/threonine kinase WNK1	GO:0019538	protein metabolism
VIT_13s0019g04920	2.3068			Serine/threonine protein phosphatase 2A 57 kDa regulatory subunit B' beta isoform	GO:0007165	signal transduction
VIT_06s0004g00830	2.05632			serine/threonine protein phosphatase PP2A-4 catalytic subunit (PP2A4)	GO:0019538	protein metabolism
VIT_08s0007g07970	-2.42985	-2.02964		serine/threonine-protein kinase Nek4	GO:0019538	protein metabolism
VIT_17s0000g03870	2.64072			serine/threonine-protein phosphatase 2A 65 kDa regulatory subunit Abeta isoform	GO:0019538	protein metabolism	↓
VIT_01s0011g03280	2.32804	2.13025		serine/threonine-protein phosphatase 2A 65 kDa regulatory subunit Abeta isoform	GO:0019538	protein metabolism	↓
VIT_00s1197g00010	2.21546			Serine/threonine-protein phosphatase BSL3	GO:0019538	protein metabolism	↓
VIT_05s0049g00890	2.2751	2.03658		serine/threonine-protein phosphatase PP1	GO:0019538	protein metabolism	↓
VIT_13s0156g00060	2.23937			Serine/threonine-protein phosphatase PP2A catalytic subunit	GO:0019538	protein metabolism	↓
VIT_14s0128g00370	2.10018			seryl-tRNA synthetase	GO:0006412	translation	↓
VIT_10s0042g00630	3.00126	2.82942		SET domain-containing protein	GO:0006350	transcription	↓
VIT_00s0483g00020	2.34503			SGT1	GO:0019538	protein metabolism
VIT_03s0038g00460	2.43923			SH3 domain-containing protein 2	GO:0009987	cellular process	↓
VIT_12s0035g01060	2.35135	2.14037		shaggy protein kinase kappa	GO:0019538	protein metabolism	↓
VIT_07s0031g00420		2.31242		SHN1 (SHINE 1)	GO:0006350	transcription
VIT_00s0516g00030	2.20013	2.25973		short-chain dehydrogenase/reductase (SDR)	GO:0008152	metabolic process	↓
VIT_12s0035g01780	-2.38818	-2.3726		short-chain dehydrogenase/reductase (SDR)	GO:0008152	metabolic process	↑
VIT_13s0019g03400	2.18725			signal peptidase complex subunit 2	GO:0019538	protein metabolism
VIT_15s0048g01290	2.14172			sin3 associated polypeptide p18	GO:0006350	transcription
VIT_04s0008g01550	6.38133	6.87555		small molecular heat shock protein 17.5	GO:0006950	response to stress
VIT_04s0008g01560	2.44418	2.55269		small molecular heat shock protein 17.5	GO:0006950	response to stress
VIT_13s0073g00580	-3.13351			small nuclear ribonucleoprotein associated protein B	GO:0006139	nucleobase, nucleoside, nucleotide and nucleic acid metabolic process	↑
VIT_05s0094g00940	2.11749	2.41007		small nuclear ribonucleoprotein F	GO:0006950	response to stress
VIT_03s0038g03650	2.01332			small nuclear ribonucleoprotein Sm D3	GO:0006139	nucleobase, nucleoside, nucleotide and nucleic acid metabolic process
VIT_07s0130g00370		-2.10618		Smr protein/MutS2 C-terminal	GO:0006139	nucleobase, nucleoside, nucleotide and nucleic acid metabolic process
VIT_05s0077g00810	-2.01646			sodium-inducible calcium-binding protein (ACP1)	GO:0006950	response to stress	↑
VIT_19s0014g01740	2.87832	2.44557		sodium/calcium exchanger family protein	GO:0006810	transport	↓
VIT_19s0014g01710	2.55139	2.47468		sodium/calcium exchanger family protein	GO:0006810	transport	↓
VIT_00s0646g00020	2.5355			somatic embryogenesis receptor kinase 2 SERK2	GO:0019538	protein metabolism	↓
VIT_00s0408g00040	2.27296	2.35676		somatic embryogenesis receptor kinase 2 SERK2	GO:0019538	protein metabolism	↓
VIT_11s0016g05420	2.19178			SOS2 (SALT OVERLY SENSITIVE 2)	GO:0007165	signal transduction	↓
VIT_01s0011g00540	2.24616	2.2253		SPFH domain-containing protein 2 precursor band 7 family	GO:0008150	biological_process	↓
VIT_00s0583g00030	-2.12072			sphingolipid delta 4 desaturase DES-1	GO:0019538	protein metabolism
VIT_18s0001g03070	2.11823	2.08627		SPla/RYanodine receptor (SPRY) domain-containing protein	GO:0008150	biological_process	↓
VIT_16s0098g00320	2.07273	2.60369		splicing factor 3A subunit 3	GO:0006412	translation	↓
VIT_08s0040g00270	2.05689	2.12375		splicing factor 3b, subunit 1	GO:0006412	translation	↓
VIT_00s0611g00010	2.01669			splicing factor U2AF 65 kDa subunit	GO:0006412	translation	↓
VIT_06s0004g00200	2.43709	2.41124		Splicing factor YT521-B	GO:0006412	translation	↓
VIT_14s0108g01120	-2.2722	-2.58788		SPX (SYG1/Pho81/XPR1) domain-containing protein	GO:0006950	response to stress	↑
VIT_18s0001g15460	-3.19139			stearyl acyl carrier protein desaturase	GO:0006810	transport	↑
VIT_05s0020g04160	2.04259			stem-specific protein TSJT1	GO:0008150	biological_process
VIT_13s0067g00660	-2.62848	-2.62896		steroid 23-alpha-hydroxylase	GO:0006950	response to stress	↑
VIT_05s0077g00170	2.12676			stress responsive alpha-beta barrel domain	GO:0006950	response to stress
VIT_11s0016g00960	-2.10458	-2.10458		subtilase	GO:0019538	protein metabolism	↑
VIT_13s0047g00200		-2.18344		subtilisin	GO:0006464	protein modification process	↑
VIT_13s0064g01420	4.90621	5.32062		succinate dehydrogenase [ubiquinone] flavoprotein subunit	GO:0005975	carbohydrate metabolism	↓
VIT_07s0005g00750	2.22907	2.35063		Sucrose synthase	GO:0005975	carbohydrate metabolism	↓
VIT_11s0016g00470	2.0334	2.06556		Sucrose synthase	GO:0005975	carbohydrate metabolism	↓
VIT_08s0032g00840	2.72735	2.44696		Sucrose-phosphatase.	GO:0005975	carbohydrate metabolism	↓
VIT_18s0075g00330		2.29263		sucrose-phosphate synthase	GO:0005975	carbohydrate metabolism
VIT_18s0075g00340	2.59228	2.75545		sucrose-phosphate synthase - like protein	GO:0005975	carbohydrate metabolism	↓
VIT_06s0004g02330	2.54378	2.48272		Sulfite reductase	GO:0008152	metabolic process	↓
VIT_00s0186g00080	4.6903	4.23432		SUM2 (SMALL UBIQUITIN-LIKE MODIFIER 2)	GO:0008152	metabolic process	↓
VIT_00s0186g00020	2.48092	2.59215		SUM2 (SMALL UBIQUITIN-LIKE MODIFIER 2)	GO:0008152	metabolic process
VIT_14s0030g00830	6.31564	6.78763		Superoxide dismutase	GO:0008152	metabolic process	↓
VIT_13s0067g02990	2.02856			superoxide dismutase	GO:0008152	metabolic process
VIT_14s0030g00950	3.90824	4.12885		Superoxide dismutase [Cu-Zn]	GO:0008152	metabolic process	↓
VIT_19s0085g01120	-3.79548	-3.577		SURF5 (SURFEIT 5)	GO:0006350	transcription	↑
VIT_08s0032g01150	-4.03882			syntaxin 1B/2/3/4	GO:0006810	transport	↑
VIT_01s0137g00250	3.29301	2.99543		T-complex protein 1 epsilon subunit	GO:0006412	translation	↓
VIT_12s0034g01800	2.2811	2.00776		T-complex protein 1 epsilon subunit	GO:0006412	translation	↓
VIT_08s0007g04760	-2.48512			tankyrase 1	GO:0006350	transcription	↑
VIT_18s0072g00580	3.15533	2.57492		Taxadiene 5-alpha-hydroxylase	GO:0008152	metabolic process	↓
VIT_15s0048g01150		-2.19959		TCP family transcription factor TCP9	GO:0006350	transcription	↑
VIT_11s0016g02360	-2.54273			TET2 (TETRASPANIN2)	GO:0008150	biological_process	↑
VIT_13s0019g04050	-2.59897	-3.27326		TET6 (TETRASPANIN6)	GO:0008150	biological_process	↑
VIT_03s0038g02160	-2.86419	-2.51306		thaumatin	GO:0006950	response to stress	↑
VIT_02s0025g04300		2.00261		Thaumatin	GO:0006950	response to stress
VIT_04s0023g03540	-2.93528	-2.42269		Thaumatin SCUTL1	GO:0006950	response to stress	↑
VIT_15s0048g02100	-2.39123			thioesterase family	GO:0007165	signal transduction	↑
VIT_08s0007g07620	2.38638			thioredoxin 2	GO:0006810	transport	↓
VIT_00s0207g00270	-2.50393	-2.28353		thioredoxin family	GO:0009987	cellular process	↑
VIT_08s0040g00020	2.20425			Thioredoxin H	GO:0006810	transport
VIT_18s0001g13250	2.2133	2.3594		thioredoxin H-type 1	GO:0006810	transport
VIT_18s0001g15310	-2.02598			thioredoxin M-type	GO:0008152	metabolic process
VIT_18s0041g01410	2.86548	2.48967		TIR-NBS-LRR-TIR disease resistance protein	GO:0007165	signal transduction	↓
VIT_17s0000g02400	2.09762			Toc64 (translocon outer membrane complex 64)	GO:0006810	transport
VIT_18s0001g01330	3.23187	2.87544		TOM3	GO:0006950	response to stress	↓
VIT_18s0001g01040	2.3888			TOM3	GO:0006950	response to stress	↓
VIT_03s0038g03940	2.08011	2.01936		TONOPLAST MONOSACCHARIDE TRANSPORTER2	GO:0006810	transport	↓
VIT_19s0014g01870	2.99165	3.78391		transcription elongation factor 1	GO:0006350	transcription	↓
VIT_10s0003g00510	2.00934			transcription elongation factor 1	GO:0006350	transcription
VIT_09s0002g00720	-2.86306	-2.41304		transcription factor	GO:0006350	transcription	↑
VIT_15s0021g01220	-3.7211	-2.97702		transcription factor	GO:0006350	transcription	↑
VIT_04s0008g05780	-2.04551			transcription initiation factor TFIID subunit 5	GO:0006350	transcription
VIT_14s0108g00070	-2.01898			transcription initiation factor TFIID subunit D4	GO:0006350	transcription
VIT_07s0151g00790	2.55344	2.36634		transducin family protein / WD-40 repeat	GO:0006350	transcription	↓
VIT_00s1618g00010	2.25648			transducin protein	GO:0006350	transcription	↓
VIT_00s0379g00020	2.12613			transducin protein	GO:0006350	transcription	↓
VIT_03s0091g01220	2.05181			transducin protein	GO:0006350	transcription
VIT_14s0030g01950		-2.06277		Transferase	GO:0008150	biological_process	↑
VIT_13s0139g00250		2.0149		translation initiation factor eIF-2B beta subunit	GO:0006350	transcription
VIT_05s0020g01170	2.26791	2.1194		Translationally-controlled tumor protein	GO:0009987	cellular process	↓
VIT_09s0054g00420	2.03041	2.04312		translocon-associated protein beta TRAP complex	GO:0006810	transport
VIT_05s0020g03160	2.37099			transmembrane protein 49	GO:0006810	transport	↓
VIT_12s0028g01150		2.12075		transparent testa 12 protein	GO:0006810	transport
VIT_00s0394g00030	2.4678			triacylglycerol lipase	GO:0006629	lipid metabolic process	↓
VIT_13s0019g01090	2.31831	2.3717		triosephosphate isomerase, cytosolic	GO:0019748	secondary metabolism	↓
VIT_06s0004g05350	3.21706			tropinone reductase	GO:0008152	metabolic process	↓
VIT_06s0004g05380	2.54619			tropinone reductase	GO:0008152	metabolic process	↓
VIT_06s0004g05430	2.00618	2.32397		tropinone reductase	GO:0008152	metabolic process	↓
VIT_19s0014g01250	-2.0199			TUBBY LIKE PROTEIN 7 TLP7	GO:0006350	transcription
VIT_03s0088g00380	2.06147	2.22925		Tubulin alpha chain	GO:0009987	cellular process	↓
VIT_00s1322g00010	2.93049	3.33546		tubulin alpha-3 chain	GO:0009987	cellular process	↓
VIT_18s0001g14360	2.14043	2.14582		tubulin beta-1 chain	GO:0009987	cellular process	↓
VIT_16s0050g00280	-2.4669			Tubulin beta-8	GO:0009987	cellular process	↑
VIT_04s0079g00350	6.73171	6.74088		tubulin, Beta	GO:0009987	cellular process	↓
VIT_04s0023g01750	2.37915			TVLP1	GO:0006810	transport	↓
VIT_05s0029g00010	2.67018	2.35933		type 1 membrane protein	GO:0006810	transport	↓
VIT_19s0014g02190	2.71782			tyrosine aminotransferase	GO:0009987	cellular process
VIT_13s0067g00350	2.69547	2.6142		U-box domain-containing protein 34	GO:0008152	metabolic process	↓
VIT_00s2364g00010	2.53804	2.17611		U-box domain-containing protein 8	GO:0019538	protein metabolism	↓
VIT_18s0122g00480	-2.185			U2 snRNP auxiliary factor small subunit	GO:0009719	response to endogenous stimulus	↑
VIT_14s0060g02240	2.36163			U6 snRNA-associated Sm protein LSm4 (Glycine-rich protein 2)	GO:0006139	nucleobase, nucleoside, nucleotide and nucleic acid metabolic process	↓
VIT_07s0005g00230	2.58336			U6 snRNA-associated Sm-like protein LSm4	GO:0006139	nucleobase, nucleoside, nucleotide and nucleic acid metabolic process	↓
VIT_14s0171g00330	2.011			ubiquinol-cytochrome c reductase cytochrome c1	GO:0006810	transport
VIT_08s0007g03350	-2.39591			ubiquinol-cytochrome C reductase UQCRX/QCR9	GO:0006810	transport	↑
VIT_18s0001g09200	2.48047			ubiquitin system component Cue domain-containing protein	GO:0019538	protein metabolism	↓
VIT_17s0000g09280	2.75313	2.53566		ubiquitin-associated (UBA)	GO:0019538	protein metabolism	↓
VIT_06s0009g02310		2.01154		ubiquitin-associated (UBA)	GO:0006464	protein modification process
VIT_08s0032g00310	2.0946			ubiquitin-conjugating enzyme E2 A	GO:0019538	protein metabolism	↓
VIT_16s0050g02410	2.93311	3.07068		ubiquitin-conjugating enzyme E2 D/E	GO:0019538	protein metabolism	↓
VIT_02s0025g01050	2.546	2.92316		ubiquitin-conjugating enzyme E2 D/E	GO:0019538	protein metabolism	↓
VIT_00s0265g00070	2.15093	2.37391		ubiquitin-conjugating enzyme E2 O	GO:0006810	transport	↓
VIT_12s0028g03630	2.08713			ubiquitin-conjugating enzyme E2 O	GO:0019538	protein metabolism
VIT_18s0001g08120	-2.28469			ubiquitin-like (UBL) post-translational modifier	GO:0019538	protein metabolism	↑
VIT_05s0020g00320	4.02192	4.13461		ubiquitin-protein ligase E3 C	GO:0019538	protein metabolism	↓
VIT_13s0073g00610	2.45571	2.26746		ubiquitin-specific protease 12	GO:0019538	protein metabolism	↓
VIT_02s0025g01580	3.34793	2.79705		UDP-glucose 4-epimerase GEPI48	GO:0005975	carbohydrate metabolism	↓
VIT_12s0055g00310	2.15383	2.31907		UDP-glucose glucosyltransferase	GO:0005975	carbohydrate metabolism	↓
VIT_18s0072g00440	2.21501			UDP-glucose:sterol glucosyltransferase	GO:0005975	carbohydrate metabolism	↓
VIT_14s0068g00480		2.20143		UDP-glucosyl transferase	GO:0005975	carbohydrate metabolism	↓
VIT_06s0004g04390	2.65376	2.46558		UDP-glucuronic acid decarboxylase 1	GO:0005975	carbohydrate metabolism	↓
VIT_12s0055g00070	2.1057	2.29905		UDP-glycosyltransferase 71A13	GO:0005975	carbohydrate metabolism
VIT_14s0036g00890	2.8	2.99178		UDP-N-acetylglucosamine--peptide N-acetylglucosaminyltransferase	GO:0005975	carbohydrate metabolism
VIT_03s0180g00230	2.33593	2.0577		UNC-50	GO:0006412	translation
VIT_13s0101g00210	4.38631			unknown			↓
VIT_00s0254g00010	3.91739	3.94546		unknown			↓
VIT_00s2024g00010	3.72299			unknown			↓
VIT_06s0004g02780	3.52147	3.97666		unknown			↓
VIT_01s0026g01360	3.48896	2.92412		unknown			↓
VIT_12s0034g02490	3.05145	3.06794		unknown			↓
VIT_13s0175g00110	3.02566	2.84645		unknown			↓
VIT_00s0265g00060	2.90307			unknown			↓
VIT_00s2277g00010	2.55167			unknown			↓
VIT_12s0059g00490	2.53754	2.5258		unknown
VIT_08s0007g03730	2.43006			unknown			↓
VIT_03s0017g01270	2.39907			unknown			↓
VIT_05s0020g00060	2.37591			unknown
VIT_14s0066g02650	2.30068	2.27478		unknown			↓
VIT_00s2037g00010	2.27111	2.59873		unknown			↓
VIT_09s0070g00980	2.2623			unknown
VIT_19s0090g00960	2.24576			unknown
VIT_16s0013g02180	2.19235			unknown			↓
VIT_03s0017g00380	2.11202	2.17727		unknown
VIT_12s0034g00260	2.10496	2.02932		unknown
VIT_03s0017g00130	2.09393			unknown			↓
VIT_09s0070g00900	2.04845			unknown
VIT_12s0059g02030	2.02601	2.38839		unknown			↓
VIT_15s0024g01200	2.0232			unknown			↓
VIT_00s0264g00060	-2.02801			unknown			↑
VIT_19s0140g00240	-2.21533	-2.21533		unknown			↑
VIT_18s0122g00770	-2.24419			unknown			↑
VIT_02s0025g04200	-2.50156	-2.00432		unknown
VIT_14s0060g00990	-2.54718			unknown
VIT_02s0154g00590	-2.97458			unknown			↑
VIT_00s0187g00250	-3.93811	-3.93811		unknown			↑
VIT_10s0092g00760	7.11577	6.19369		Unknown protein			↓
VIT_07s0141g00790	4.03302	3.36201		Unknown protein			↓
VIT_10s0071g00840	3.82535	3.67036		Unknown protein			↓
VIT_01s0011g04620	3.54965	2.79405		Unknown protein			↓
VIT_13s0156g00100	3.36996			Unknown protein			↓
VIT_08s0040g02980	3.3057	2.85503		Unknown protein			↓
VIT_00s0304g00010	3.28914	3.08996		Unknown protein			↓
VIT_00s0652g00020	3.255	3.11062		Unknown protein			↓
VIT_05s0077g00420	3.17005	3.4806		Unknown protein			↓
VIT_08s0040g03310	3.07509			Unknown protein			↓
VIT_10s0003g02610	2.86126	2.41137		Unknown protein
VIT_08s0007g02840	2.81297	2.75732		Unknown protein			↓
VIT_08s0040g01680	2.79714			Unknown protein			↓
VIT_07s0141g00880	2.7783			Unknown protein			↓
VIT_08s0058g00860	2.64138	2.88536		Unknown protein			↓
VIT_01s0010g00360	2.5872	2.74726		Unknown protein			↓
VIT_10s0092g00010	2.58341	2.17178		Unknown protein			↓
VIT_00s0225g00010	2.56507	3.16345		Unknown protein			↓
VIT_14s0108g00060	2.52695	2.38062		Unknown protein			↓
VIT_02s0025g02520	2.52209			Unknown protein			↓
VIT_05s0077g00300	2.50525	2.38488		Unknown protein
VIT_05s0077g00200	2.48109	2.47315		Unknown protein			↓
VIT_15s0046g02370	2.42661	2.61553		Unknown protein			↓
VIT_04s0008g01380	2.3953	2.28642		Unknown protein
VIT_02s0025g04710	2.39133			Unknown protein			↓
VIT_05s0077g00350	2.3891			Unknown protein
VIT_19s0015g01830	2.37574			Unknown protein			↓
VIT_13s0019g03230	2.25648	2.60792		Unknown protein			↓
VIT_11s0016g01690	2.25426			Unknown protein			↓
VIT_06s0009g02360	2.23046	2.15012		Unknown protein			↓
VIT_08s0058g01150	2.20803			Unknown protein
VIT_05s0049g01750	2.20794			Unknown protein
VIT_07s0191g00220	2.19347	2.56497		Unknown protein
VIT_04s0008g03350	2.18348			Unknown protein			↓
VIT_11s0016g04990	2.18272	2.1278		Unknown protein
VIT_05s0077g00080	2.17921	2.06693		Unknown protein			↓
VIT_06s0004g00060	2.16909			Unknown protein			↓
VIT_14s0060g00340	2.16269	2.41703		Unknown protein
VIT_03s0063g00650	2.15301			Unknown protein
VIT_01s0011g05280	2.13895			Unknown protein			↓
VIT_13s0067g03660	2.13592			Unknown protein
VIT_11s0016g05100	2.12881	2.28426		Unknown protein
VIT_07s0255g00050	2.12297			Unknown protein			↓
VIT_15s0048g01910	2.11135			Unknown protein
VIT_01s0010g00510	2.10982	2.16116		Unknown protein
VIT_13s0019g01570	2.10881			Unknown protein			↓
VIT_11s0052g00510	2.10784	2.10729		Unknown protein			↓
VIT_14s0036g00800	2.09288			Unknown protein			↓
VIT_09s0002g04260	2.09282			Unknown protein			↓
VIT_17s0000g00570	2.09108			Unknown protein
VIT_04s0008g01020	2.08406	2.12949		Unknown protein
VIT_03s0063g01360	2.08123			Unknown protein			↓
VIT_10s0042g01360	2.07112			Unknown protein			↓
VIT_04s0023g02920	2.04546			Unknown protein
VIT_09s0002g01880	2.0449			Unknown protein
VIT_02s0025g04990	2.0398			Unknown protein
VIT_09s0002g04580	2.0326			Unknown protein
VIT_04s0008g02630	2.03075	2.08389		Unknown protein			↓
VIT_00s0494g00020	2.02327			Unknown protein
VIT_13s0073g00590	2.0196			Unknown protein
VIT_01s0011g04000	2.01424			Unknown protein
VIT_16s0039g01490	2.01309			Unknown protein
VIT_18s0001g02100	-2.0128			Unknown protein			↑
VIT_14s0006g02910	-2.0143			Unknown protein			↑
VIT_01s0011g03330	-2.01631			Unknown protein			↑
VIT_10s0003g02780	-2.01859	-2.06739		Unknown protein
VIT_18s0072g00410	-2.04994			Unknown protein
VIT_14s0068g01180	-2.05462			Unknown protein
VIT_13s0073g00160	-2.06305			Unknown protein
VIT_11s0016g05040	-2.06534	-2.3701		Unknown protein			↑
VIT_19s0014g03390	-2.06724	-2.06724		Unknown protein			↑
VIT_02s0025g02470	-2.06975			Unknown protein
VIT_03s0091g00850	-2.07502	-2.07502		Unknown protein			↑
VIT_17s0000g01530	-2.09891			Unknown protein			↑
VIT_10s0003g03300	-2.10324			Unknown protein			↑
VIT_09s0002g02270	-2.12941			Unknown protein			↑
VIT_18s0041g02220	-2.13181			Unknown protein			↑
VIT_04s0023g00820	-2.13624			Unknown protein			↑
VIT_08s0007g07700	-2.14047			Unknown protein			↑
VIT_08s0007g06360	-2.15166			Unknown protein
VIT_00s0269g00020	-2.15591			Unknown protein			↑
VIT_17s0000g07140	-2.15943			Unknown protein			↑
VIT_00s0360g00010	-2.16225	-2.15157		Unknown protein			↑
VIT_06s0004g07850	-2.16747			Unknown protein			↑
VIT_16s0039g01020	-2.18059	-2.18059		Unknown protein			↑
VIT_18s0001g12340	-2.19644			Unknown protein
VIT_04s0069g01100	-2.2025			unknown protein			↑
VIT_19s0090g00200	-2.20366			Unknown protein			↑
VIT_08s0007g05510	-2.20625			Unknown protein			↑
VIT_13s0019g03680	-2.20814			Unknown protein			↑
VIT_12s0035g02080	-2.21304			Unknown protein			↑
VIT_13s0156g00200	-2.21656			Unknown protein			↑
VIT_07s0005g05850	-2.21878			Unknown protein			↑
VIT_05s0094g00910	-2.22511			Unknown protein			↑
VIT_09s0054g01750	-2.22943			Unknown protein
VIT_09s0054g01760	-2.23389	-2.23389		Unknown protein			↑
VIT_07s0129g00930	-2.2488			Unknown protein			↑
VIT_17s0000g05250	-2.2713			Unknown protein
VIT_17s0000g08020	-2.27477	-2.22343		Unknown protein			↑
VIT_12s0059g02290	-2.27755	-2.10264		Unknown protein			↑
VIT_10s0116g00430	-2.30851	-2.03228		Unknown protein			↑
VIT_14s0060g00970	-2.36371			Unknown protein			↑
VIT_08s0007g07900	-2.36789	-2.06642		Unknown protein			↑
VIT_16s0039g02160	-2.39918			Unknown protein			↑
VIT_03s0038g03610	-2.43887			Unknown protein			↑
VIT_12s0035g01940	-2.46972	-2.11365		Unknown protein			↑
VIT_18s0001g03330	-2.47339			Unknown protein			↑
VIT_18s0001g14520	-2.49101	-2.2045		Unknown protein			↑
VIT_19s0090g00450	-2.66312			Unknown protein			↑
VIT_11s0065g01170	-2.66315	-2.68212		Unknown protein			↑
VIT_01s0026g00730	-2.7607			Unknown protein			↑
VIT_05s0077g01290	-2.77099			Unknown protein			↑
VIT_05s0077g01980	-2.77279			Unknown protein			↑
VIT_18s0001g02790	-2.78581			Unknown protein			↑
VIT_10s0116g00770	-2.87039			Unknown protein			↑
VIT_08s0007g05040	-2.99798	-2.40856		Unknown protein			↑
VIT_12s0057g00220	-3.03547			Unknown protein			↑
VIT_10s0003g01310	-3.11795	-2.53044		Unknown protein			↑
VIT_12s0028g03040	-3.17439			Unknown protein			↑
VIT_11s0016g01810	-3.83674			Unknown protein
VIT_18s0001g13890	-4.29017	-3.81144		Unknown protein			↑
VIT_01s0010g03920		2.02993		Unknown protein
VIT_10s0116g00370		-2.10102		Unknown protein			↑
VIT_12s0121g00280		2.5327		Unknown protein
VIT_18s0122g01370		2.08247		Unknown protein
VIT_09s0018g01290		-2.21199		Unknown protein			↑
VIT_05s0049g00800		2.71973		Unknown protein
VIT_14s0060g01880		2.58206		Unknown protein
VIT_13s0064g00200		2.22337		Unknown protein			↓
VIT_18s0072g00100		-2.17685		Unknown protein			↑
VIT_08s0040g02820		-2.7771		Unknown protein			↑
VIT_14s0083g00190		2.00526		Unknown protein
VIT_13s0073g00250	-2.50436	-2.66915		Urate oxidase.	GO:0006139	nucleobase, nucleoside, nucleotide and nucleic acid metabolic process	↑
VIT_04s0044g00710	2.66804	2.50597		UTP--glucose-1-phosphate uridylyltransferase	GO:0005975	carbohydrate metabolism	↓
VIT_04s0008g03320	2.6006			UVB-resistance protein	GO:0006950	response to stress	↓
VIT_18s0001g15790	4.82653	4.90279		V-type H+-transporting ATPase 16kDa proteolipid subunit	GO:0006810	transport	↓
VIT_19s0014g04820	2.76081	2.83381		V-type H+-transporting ATPase 21kDa proteolipid subunit	GO:0006810	transport	↓
VIT_06s0009g03700	2.32186	2.22482		V-type H+-transporting ATPase subunit B	GO:0006810	transport	↓
VIT_13s0019g04230	2.42805	2.46537		V-type H+-transporting ATPase subunit G	GO:0006810	transport	↓
VIT_06s0004g03450	2.48464			V-type H+-transporting ATPase subunit I	GO:0006810	transport	↓
VIT_15s0024g01120	2.2586			vacuolar protein sorting 41 (VPS41)	GO:0006810	transport
VIT_10s0003g00500	2.56386	2.33062		vascular plant one zinc finger protein	GO:0006350	transcription	↓
VIT_15s0048g00600	2.12779			vesicle-associated membrane protein	GO:0006810	transport
VIT_08s0007g08690	2.20804	2.04865		villin-3	GO:0019538	protein metabolism
VIT_02s0025g04100	2.30711	2.5885		VIP2 (VIRE2 INTERACTING PROTEIN2)	GO:0006350	transcription	↓
VIT_12s0055g00040	2.16128	2.26546		VIP2 (VIRE2 INTERACTING PROTEIN2)	GO:0006350	transcription	↓
VIT_19s0090g00110		2.02973		VPS22	GO:0006810	transport
VIT_08s0040g00540	-3.42203	-2.52632		VQ motif-containing protein	GO:0009987	cellular process	↑
VIT_00s0207g00280	2.26659			WAK receptor protein kinase	GO:0019538	protein metabolism
VIT_03s0063g00120	-2.19254			wax synthase	GO:0008152	metabolic process
VIT_03s0017g02150	2.11424	2.18069		WD repeat-containing protein LWD1	GO:0006350	transcription
VIT_04s0008g04900	2.00654			WD-40 repeat protein (LEUNIG)	GO:0006350	transcription	↓
VIT_06s0004g07550	-2.42408			Wound-induced protein WI12	GO:0006350	transcription	↑
VIT_18s0001g09670	-2.49417	-2.12715		WPP2	GO:0008150	biological_process	↑
VIT_15s0046g01140	-2.68487			WRKY DNA-binding protein 53	GO:0006350	transcription	↑
VIT_10s0116g01200	-2.62241			WRKY DNA-binding protein 6	GO:0006350	transcription	↑
VIT_17s0000g01280	2.32053			WRKY DNA-binding protein 75	GO:0006350	transcription
VIT_05s0062g00480	3.22377	3.0683		Xyloglucan endo-transglycosylase, C-terminal	GO:0009987	cellular process	↓
VIT_05s0062g00610	2.44737			xyloglucan endotransglucosylase/hydrolase 23	GO:0009987	cellular process
VIT_11s0052g01300	-2.90496			XYLOGLUCAN ENDOTRANSGLYCOSYLASE 6	GO:0009987	cellular process	↑
VIT_11s0052g01320		2.48335		XYLOGLUCAN ENDOTRANSGLYCOSYLASE 6	GO:0009987	cellular process
VIT_00s0279g00070	4.04397	3.53154		ZFWD1 (zinc finger WD40 repeat protein 1)	GO:0006350	transcription	↓
VIT_16s0022g02530	3.79016	3.10822		ZFWD1 (zinc finger WD40 repeat protein 1)	GO:0006350	transcription	↓
VIT_16s0022g02520	2.42986	2.21156		ZFWD1 (zinc finger WD40 repeat protein 1)	GO:0006350	transcription	↓
VIT_13s0047g00040	2.5426			ZIFL1 (ZINC INDUCED FACILITATOR 1); tetracycline:hydrogen antiporter/ transporter	GO:0006810	transport	↓
VIT_13s0047g00010	6.22939	6.08046		ZIFL2 (ZINC INDUCED FACILITATOR-LIKE 1)	GO:0006350	transcription	↓
VIT_14s0108g01570	-3.77949	-2.6416		zinc finger (C2H2 type) family	GO:0006350	transcription	↑
VIT_17s0000g06820		-2.09349		zinc finger (C2H2 type) family	GO:0006350	transcription	↑
VIT_06s0004g04180	-2.40041			zinc finger (C2H2 type) protein (ZAT11)	GO:0006350	transcription	↑
VIT_01s0011g05570	2.17542			zinc finger (C2H2 type) protein pux2	GO:0006350	transcription
VIT_17s0000g08400	3.49019	3.34631		zinc finger (C3HC4-type RING finger)	GO:0006350	transcription	↓
VIT_10s0042g01130	3.39941	3.20222		zinc finger (C3HC4-type RING finger)	GO:0006350	transcription	↓
VIT_16s0050g02750	2.32778			zinc finger (C3HC4-type RING finger)	GO:0006350	transcription
VIT_15s0021g02140	2.01			zinc finger (C3HC4-type RING finger)	GO:0006350	transcription	↓
VIT_18s0122g00870	-2.03823			zinc finger (C3HC4-type RING finger)	GO:0006350	transcription	↑
VIT_07s0005g00420	-2.06695			zinc finger (C3HC4-type RING finger)	GO:0006350	transcription
VIT_05s0077g01970	-2.08502			zinc finger (C3HC4-type RING finger)	GO:0006350	transcription	↑
VIT_14s0066g02340	-2.10659			zinc finger (C3HC4-type RING finger)	GO:0006350	transcription	↑
VIT_05s0020g02860	-2.145	-2.35096		zinc finger (C3HC4-type RING finger)	GO:0006350	transcription
VIT_17s0053g00320	-2.50226			zinc finger (C3HC4-type RING finger)	GO:0006350	transcription	↑
VIT_10s0042g01070	-2.51754	-2.58759		zinc finger (C3HC4-type RING finger)	GO:0006350	transcription
VIT_05s0020g04000	-2.57382	-2.1202		zinc finger (C3HC4-type RING finger)	GO:0006350	transcription	↑
VIT_12s0028g03860	2.61065	3.39572		zinc finger (C3HC4-type RING finger) protein (RMA1)	GO:0006350	transcription
VIT_14s0068g01530	2.07091			zinc finger (DHHC type)	GO:0006350	transcription	↓
VIT_17s0000g00800	-2.03198	-2.05615		zinc finger (DHHC type)	GO:0006350	transcription	↑
VIT_17s0000g02310	-2.01268	-2.01268		zinc finger (Ran-binding)	GO:0006350	transcription	↑
VIT_14s0108g00750	-3.78546	-2.851		zinc finger homeobox 34	GO:0006350	transcription	↑
VIT_07s0141g00810	-2.2053			Zinc finger, SWIM-type	GO:0006350	transcription	↑
VIT_05s0020g00120	3.53052	3.72589		Zinc knuckle	GO:0006412	translation	↓
VIT_03s0063g00680	2.9615	2.78182		Zinc metalloprotease pitrilysin sub A	GO:0019538	protein metabolism	↓
VIT_08s0007g08490	2.01416			zinc proteinase	GO:0019538	protein metabolism	↓
VIT_13s0019g05390	-2.34517			zinc-binding protein	GO:0006350	transcription	↑
