# Supplementary material for: Selective defoliation affects plant growth, fruit transcriptional ripening program and flavonoid metabolism in grapevine
Source: BMC Plant Biol. 2013 Feb 22;13:30. doi: 10.1186/1471-2229-13-30 (PMC3599245; doi:10.1186/1471-2229-13-30)
Supplement: Additional file 3 — Common differentially-expressed genes between C and PB and C and V berries at EV, displaying a two-fold or greater change in transcript abundance and belonging to selected functional categories. For each gene, we show the fold-change (FC) at EV, the description and the increase (↑) or decrease (↓) in expression between BV and EV in C berries. [file 1471-2229-13-30-S3.xlsx]

## Sheet: Foglio1
Photosynthesis
	EV			Trend in C
Gene ID	FC PB/C	FC V/C	Gene description	EV/BV
VIT_09s0002g03170	3.80662	3.55839	CHUP1 (CHLOROPLAST UNUSUAL POSITIONING 1)	↓
VIT_09s0002g07760	3.17776	3.65177	NADPH quinone oxidoreductase	↓
VIT_09s0002g07620	2.85046	2.90498	NADPH quinone oxidoreductase	↓
VIT_09s0002g07690	3.11513	2.98344	NADPH quinone oxidoreductase-like protein	↓
VIT_09s0002g07840	2.39291	2.13319	NADPH quinone oxidoreductase-like protein	↓
VIT_00s0301g00170	2.31139	2.28895	NADPH quinone oxidoreductase-like protein
VIT_09s0002g08340	4.88774	2.70633	photosystem I P700 chlorophyll a apoprotein A1	↓
VIT_06s0009g01550	3.92898	3.71404	photosystem II protein K	↓
VIT_13s0019g02630	2.7564	2.92259	photosystem II PsbA	↓
VIT_00s0504g00010	4.08445	3.13913	photosystem II PsbD	↓
VIT_15s0048g01820	2.71733	2.82839	ACCLIMATION OF PHOTOSYNTHESIS TO ENVIRONMENT APE1	↓
Carbohydrate metabolism
	EV			Trend in C
Gene ID	FC PB/C	FC V/C	Gene description	EV/BV
VIT_09s0054g00230	3.84771	3.73161	mannosyl-oligosaccharide 1,2-alpha-mannosidase IA	↓
VIT_05s0051g00010	4.19176	3.74925	beta-amylase 1	↓
VIT_14s0060g00760	3.92665	2.74464	galactinol synthase	↓
VIT_14s0060g00810	3.16745	2.4309	galactinol synthase	↓
VIT_06s0004g07960	3.14707	3.03998	glucose-6-phosphate/phosphate translocator	↓
VIT_13s0067g02970	2.05281	2.02116	glucose-6-phosphate/phosphate-translocator	↓
VIT_07s0005g00750	2.22907	2.35063	Sucrose synthase	↓
VIT_11s0016g00470	2.0334	2.06556	Sucrose synthase	↓
VIT_08s0032g00840	2.72735	2.44696	Sucrose-phosphatase.	↓
VIT_18s0075g00340	2.59228	2.75545	sucrose-phosphate synthase - like protein	↓
VIT_03s0038g03940	2.08011	2.01936	TONOPLAST MONOSACCHARIDE TRANSPORTER2	↓
Fermentative metabolism
VIT_04s0044g01120	4.10412	3.8231	alcohol dehydrogenase 2 [Vitis vinifera]	↓
VIT_04s0044g01130	2.84812	2.55842	alcohol dehydrogenase 2 [Vitis vinifera]	↓
VIT_17s0000g03280	2.36992	2.59801	Alcohol dehydrogenase 7
VIT_07s0031g02630	2.12435	2.35152	aldehyde dehydrogenase	↓
VIT_11s0016g00900	3.08039	3.24609	Aldehyde dehydrogenase 7 member A1	↓
Response to endogenous stimulus
	EV			Trend in C
Gene ID	FC PB/C	FC V/C	Gene description	EV/BV
Ethylene metabolism
VIT_13s0067g01300	2.38699	2.20363	AP2-associated kinase	↓
VIT_09s0002g00470	2.23945	2.42267	Ethylene response factor	↓
VIT_04s0043g00510	3.81711	4.18791	Ethylene-responsive transcription factor ERF003	↓
VIT_18s0001g03120	3.16606	3.49496	Ethylene-responsive transcription factor ERF003
VIT_03s0038g00200	3.26039	2.76329	PROTEIN PHOSPHATASE 2A SUBUNIT A2 PP2AA2	↓
VIT_01s0011g00330	3.75659	3.28245	PROTEIN PHOSPHATASE 2A SUBUNIT A3 PP2AA3	↓
VIT_19s0027g00070	3.59433	3.25241	PROTEIN PHOSPHATASE 2A SUBUNIT A3 PP2AA3	↓
VIT_00s2436g00010	3.41641	2.84687	PROTEIN PHOSPHATASE 2A SUBUNIT A3 PP2AA3	↓
VIT_14s0083g01190	3.85	3.55189	S-adenosylmethionine synthetase 1 (SAM1)	↓
Abscissic acid metabolism
VIT_03s0063g00310	2.28912	2.1461	ABA-responsive element-binding protein ABF4	↓
VIT_11s0016g03180	3.33321	2.36817	ABI1 (ABA INSENSITIVE 1)	↓
VIT_18s0001g05690	2.21794	2.01431	protein phosphatase 2C
VIT_04s0008g03930	4.25714	3.72361	RD22	↓
Auxin metabolism
VIT_14s0006g01970	2.92756	2.50743	auxin efflux carrier family	↓
VIT_18s0001g06390	2.51555	2.14147	auxin-independent growth promoter	↓
VIT_03s0038g00940	-2.22539	-2.22539	auxin-responsive	↑
VIT_05s0062g00850	2.63964	2.55617	auxin-responsive protein	↓
Cell wall metabolism
	EV			Trend in C
Gene ID	FC PB/C	FC V/C	Gene description	EV/BV
VIT_17s0053g00990	3.42449	3.13266	alpha-expansin 1 precursor	↓
VIT_18s0001g01130	2.60207	2.6644	alpha-expansin 1 precursor	↓
VIT_04s0008g00930	2.69323	2.84445	alpha-expansin 6 precursor	↓
VIT_19s0014g02870	2.97387	2.97748	endoglucanase-like	↓
VIT_18s0122g00120	3.22211	2.98215	cellulose synthase CESA2	↓
VIT_03s0038g04250	2.03386	2.05046	cellulose synthase CESA2	↓
VIT_00s0469g00050	4.49641	3.48991	cellulose synthase CSLE1	↓
VIT_15s0021g02670	4.3602	4.50205	expansin beta 1 precursor	↓
VIT_00s1506g00010	2.18497	2.48355	RAB GTPase RAB2
VIT_11s0016g05700	4.18698	4.15247	RabGAP/TBC domain-containing protein	↓
VIT_03s0088g00380	2.06147	2.22925	Tubulin alpha chain	↓
VIT_00s1322g00010	2.93049	3.33546	tubulin alpha-3 chain	↓
VIT_18s0001g14360	2.14043	2.14582	tubulin beta-1 chain	↓
VIT_05s0062g00480	3.22377	3.0683	Xyloglucan endo-transglycosylase, C-terminal	↓
Response to stress
	EV			Trend in C
Gene ID	FC PB/C	FC V/C	Gene description	EV/BV
VIT_16s0098g01580	2.86916	2.79958	heat shock cognate 70 kDa protein 1	↓
VIT_07s0005g06130	2.4592	2.23247	heat shock cognate 70 kDa protein 1 (HSC70-1) (HSP70-1)	↓
VIT_00s0254g00040	4.85839	4.92965	heat shock cognate 70 kDa protein 3 (HSC70-3) (HSP70-3)	↓
VIT_13s0019g02820	3.1174	2.95186	heat shock protein
VIT_13s0019g02840	2.94619	3.11909	heat shock protein
VIT_13s0019g02740	3.74161	4.10178	heat shock protein 16.9 kDa class I
VIT_13s0019g02930	4.90254	4.962	heat shock protein 17.4 kDa class I	↓
VIT_06s0004g05770	4.42895	3.66765	heat shock protein 17.4 kDa class I	↓
VIT_13s0019g02850	2.03246	2.252	heat shock protein 17.4 kDa class I
VIT_13s0019g03160	3.87911	3.7425	heat shock protein 18.1 kDa class I
VIT_13s0019g03000	3.99397	3.77818	heat shock protein 18.5 kDa class I	↓
VIT_03s0091g00990	2.7851	2.34113	Heat shock protein 70	↓
VIT_00s1569g00010	4.08436	4.05086	Heat shock protein 90-2	↓
VIT_04s0008g01520	2.7095	2.8483	heat shock protein Cytosolic class II low molecular weight
VIT_04s0008g01580	2.29165	2.28369	heat shock protein Cytosolic class II low molecular weight
VIT_04s0008g01490	2.06426	2.31362	heat shock protein Cytosolic class II low molecular weight
VIT_13s0019g02780	2.94725	3.17838	Heat shock protein Hsp20
VIT_04s0008g01560	2.44418	2.55269	small molecular heat shock protein 17.5
VIT_18s0041g01860	2.56884	2.53387	Avirulence induced gene (AIG1)	↓
VIT_05s0077g01550	2.15225	3.01895	pathogenesis protein 10.3 [Vitis quinquangularis]
VIT_09s0002g05600	2.5494	3.26141	ABC transporter g family pleiotropic drug resistance 12 PDR12	↓
VIT_15s0024g00400	-2.08862	-2.0885	disease resistance protein (NBS-LRR class)
VIT_07s0197g00130	2.00124	2.32029	disease resistance protein (TIR-NBS-LRR class)	↓
VIT_13s0064g00090	-3.13548	-3.13548	disease resistance protein RGA2	↑
VIT_18s0041g01410	2.86548	2.48967	TIR-NBS-LRR-TIR disease resistance protein	↓
Oxidative stress
VIT_06s0009g01340	2.72349	2.61213	ascorbate oxidase precursor
VIT_17s0053g00180	4.15793	4.66738	ascorbate peroxidase	↓
VIT_19s0015g02880	4.59442	4.28177	Glutathione S-transferase 20 GSTU20	↓
VIT_19s0093g00110	2.38644	2.5367	Glutathione S-transferase 22 GSTU22	↓
VIT_19s0015g02590	3.53192	3.63276	Glutathione S-transferase 25 GSTU25	↓
VIT_19s0093g00190	2.97199	3.39125	Glutathione S-transferase 25 GSTU25	↓
VIT_15s0024g01650	2.38586	2.87983	Glutathione S-transferase 8 GSTU8	↓
VIT_16s0050g01240	3.17633	3.74494	heavy-metal-associated domain-containing protein / copper chaperone (CCH)	↓
VIT_06s0004g04650	2.04855	2.17043	Metallothionein
VIT_03s0088g00730	2.45827	2.89863	methionine sulfoxide reductase	↓
VIT_08s0007g03610	2.60137	2.54742	monodehydroascorbate reductase	↓
VIT_14s0030g00950	3.90824	4.12885	Superoxide dismutase [Cu-Zn]	↓
VIT_00s0207g00270	-2.50393	-2.28353	thioredoxin family	↑
VIT_18s0001g13250	2.2133	2.3594	thioredoxin H-type 1
VIT_05s0062g01000	2.38568	2.51586	aldo/keto reductase	↓
Phenylpropanoid pathway
	EV			Trend in C
Gene ID	FC PB/C	FC V/C	Gene description	EV/BV
VIT_02s0025g03660	-2.08498	-2.08498	4-coumarate-CoA ligase	↑
VIT_03s0180g00250	2.59472	2.40434	Cinnamyl alcohol dehydrogenase	↓
VIT_00s1389g00010	2.53062	2.46247	Cinnamyl alcohol dehydrogenase	↓
VIT_02s0025g03100	2.09922	2.15886	Cinnamyl alcohol dehydrogenase	↓
VIT_17s0000g07210	2.21128	2.70194	flavonoid 3'-hydroxylase [Vitis vinifera]
VIT_18s0001g03470	2.33656	2.80858	Flavonol synthase
