# Supplementary material for: Selective defoliation affects plant growth, fruit transcriptional ripening program and flavonoid metabolism in grapevine
Source: BMC Plant Biol. 2013 Feb 22;13:30. doi: 10.1186/1471-2229-13-30 (PMC3599245; doi:10.1186/1471-2229-13-30)
Supplement: Additional file 4 — Specific differentially-expressed genes between C and PB and C and V berries at EV, displaying a two-fold or greater change in transcript abundance and belonging to selected functional categories. For each gene, we show the fold-change (FC) at EV, the description and the increase (↑) or decrease (↓) in expression between BV and EV in C berries. [file 1471-2229-13-30-S4.xlsx]

## Sheet: Foglio1
Photosynthesis
	EV			Trend in C
Gene ID	FC PB/C	FC V/C	Gene description	EV/BV
VIT_18s0001g08620	3.42946		photosystem I P700 chlorophyll a apoprotein A2	↓
VIT_19s0015g01760	-2.00347		photosystem I reaction center subunit V (PSAG)
VIT_00s0904g00010	-2.22157		photosystem II oxygen-evolving enhancer protein PSBQ
VIT_00s0275g00010	3.15006		photosystem II protein D2	↓
VIT_00s0505g00060	3.74507		photosystem II protein N	↓
Carbohydrate metabolism
	EV			Trend in C
Gene ID	FC PB/C	FC V/C	Gene description	EV/BV
VIT_00s2349g00010	-2.33837		2-oxoglutarate/malate carrier protein, Mitochondrial
VIT_00s0407g00020	-2.47564		2-oxoglutarate/malate carrier protein, Mitochondrial	↑
VIT_14s0066g01550	2.39999		Aldehyde dehydrogenase 1 precursor	↓
VIT_04s0023g02810	2.27673		aldehyde dehydrogenase 3B1
VIT_19s0014g01410	2.10359		alpha-1,2-mannosyltransferase ALG9
VIT_03s0063g00450	-2.28118		Alpha-amylase	↑
VIT_18s0001g00560	2.33866		alpha-amylase / 1,4-alpha-D-glucan glucanohydrolase	↓
VIT_13s0067g03000	2.10683		Beta Galactosidase	↓
VIT_00s2527g00010		-2.29571	beta-fructosidase (BFRUCT3)
VIT_14s0068g01230	-2.22436		fructose-2,6-bisphosphatase
VIT_07s0005g01970	4.61393		galactinol synthase
VIT_10s0003g04120	2.22182		galactosyltransferase	↓
VIT_14s0171g00490	2.20765		glucose-6-phosphate 1-dehydrogenase, cytoplasmic isoform
VIT_18s0001g02970		2.15438	glucose-6-phosphate/phosphate translocator related
VIT_17s0000g10430	2.1677		glyceraldehyde-3-phosphate dehydrogenase, cytosolic 3	↓
VIT_13s0158g00340	2.54154		glycerol-3-phosphate dehydrogenase
VIT_00s0211g00100	2.07498		glycine hydroxymethyltransferase	↓
VIT_03s0063g00360	2.4488		glycoprotein 3-alpha-L-fucosyltransferase	↓
VIT_06s0009g01580	-2.52467		glycosyl hydrolase family 17 protein	↑
VIT_19s0014g02650	2.012		glycosyl transferase family 14 protein
VIT_00s0455g00040	2.0172		glycosyl transferase family 8 protein	↓
VIT_08s0007g08840	2.06385		Glycosyl transferaseHGA1
VIT_18s0075g00330		2.29263	sucrose-phosphate synthase
VIT_14s0068g00480		2.20143	UDP-glucosyl transferase	↓
Response to endogenous stimulus
	EV			Trend in C
Gene ID	FC PB/C	FC V/C	Gene description	EV/BV
Ethylene metabolism
VIT_12s0059g01380	-2.3034		1-aminocyclopropane-1-carboxylate oxidase 1	↑
VIT_05s0049g00280	2.53787		1-aminocyclopropane-1-carboxylate oxidase homolog 1	↓
VIT_07s0005g00820	-2.28725		AP2-like ethylene-responsive transcription factor	↑
VIT_19s0090g01080	-2.66967		ERF (ethylene response factor) sub B-1 of ERF/AP2 transcription factor (ATERF-3)
VIT_12s0059g01460	-2.42287		Ethylene-responsive element-binding factor 3	↑
VIT_16s0013g00900		2.50316	Ethylene-responsive transcription factor ERF105	↓
Abscissic acid metabolism
VIT_13s0064g00840	2.33634		9,10[9',10']carotenoid cleavage dioxygenase	↓
VIT_04s0069g01150	2.2476		ABA-responsive element-binding protein 3 (AREB3)	↓
VIT_00s0144g00230	2.17875		ABA-responsive element-binding protein 3 (AREB3)	↓
VIT_12s0034g00110	2.03245		ABA-responsive element-binding protein 3 (AREB3)	↓
VIT_09s0018g01140	2.80174		protein phosphatase 2C	↓
VIT_05s0020g01460	2.75501		protein phosphatase 2C	↓
VIT_16s0050g02680	2.09139		protein phosphatase 2C
VIT_19s0014g02340	2.03278		protein phosphatase 2C	↓
VIT_04s0008g06720		2.0426	protein phosphatase 2C
VIT_02s0012g01100	2.08862		protein phosphatase 2C POLTERGEIST-LIKE 1
Auxin metabolism
VIT_12s0035g01800	-2.11732		auxin response factor 1
VIT_07s0104g00710	2.22		auxin-binding protein 1 (ABP1)	↓
VIT_04s0023g03230	2.77306		Auxin-responsive SAUR9	↓
Brassinosteroroid metabolism
VIT_00s0472g00020		2.11277	BRASSINOSTEROID INSENSITIVE 1-associated receptor kinase 1	↓
Cell wall metabolism
	EV			Trend in C
Gene ID	FC PB/C	FC V/C	Gene description	EV/BV
VIT_04s0079g00420	-2.48173		Alpha-expansin 13 precursor	↑
VIT_08s0007g00440	-2.49917		alpha-expansin 6 precursor
VIT_12s0028g01750		2.04977	Cell wall hydrolase
VIT_00s0187g00320	2.10715		Mannosidase-like
VIT_04s0008g05220	2.21284		cellulose synthase CESA1	↓
VIT_18s0072g00370	2.2859		cellulose synthase CESA2
VIT_00s0414g00030	2.44812		cellulose synthase CSLE1	↓
VIT_05s0020g02540		2.0649	endo-1,3;1,4-beta-D-glucanase precursor
VIT_12s0035g02180		2.19324	Endo-1,4-beta-glucanase	↓
VIT_11s0016g04190		2.063	extensin-like protein	↓
VIT_11s0016g00590	-2.44759		invertase/pectin methylesterase inhibitor
VIT_16s0022g00960		2.13622	invertase/pectin methylesterase inhibitor
VIT_14s0108g01170	-2.02038		pectinesterase family	↑
VIT_03s0063g00120	-2.19254		wax synthase
VIT_05s0062g00610	2.44737		xyloglucan endotransglucosylase/hydrolase 23
VIT_11s0052g01300	-2.90496		XYLOGLUCAN ENDOTRANSGLYCOSYLASE 6	↑
VIT_11s0052g01320		2.48335	XYLOGLUCAN ENDOTRANSGLYCOSYLASE 6
Response to stress
	EV			Trend in C
Gene ID	FC PB/C	FC V/C	Gene description	EV/BV
VIT_05s0094g00340		2.00033	Chitinase class IV
VIT_03s0063g01870	2.54732		Cold acclimation protein WCOR413 protein beta form	↓
VIT_03s0038g02130	3.23349		Cold shock protein-1
VIT_05s0077g01500	2.61384		Drought induced 19 protein	↓
VIT_10s0116g00940	2.15592		early-responsive to dehydration protein / ERD protein
VIT_05s0020g04110		2.03297	ELIP1 (EARLY LIGHT-INDUCIBLE PROTEIN)
VIT_08s0007g00130	2.23146		heat shock cognate 70 kDa protein 1
VIT_13s0067g00990	2.27243		heat shock protein	↓
VIT_05s0020g03330	3.26279		Heat shock protein 70
VIT_00s0194g00030	2.02358		heat shock protein 81-4	↓
VIT_19s0090g00340	2.19424		Heat shock protein 91	↓
VIT_04s0008g01590		2.8094	heat shock protein Cytosolic class II low molecular weight
VIT_07s0151g00830	-2.92642		HSP20 chaperone	↑
VIT_04s0008g03950	2.06556		RD22	↓
VIT_18s0001g09230	-2.88293		SALT TOLERANCE ZINC FINGER	↑
VIT_11s0052g01480	2.3143		salt-inducible protein kinase	↓
VIT_11s0016g05420	2.19178		SOS2 (SALT OVERLY SENSITIVE 2)	↓
VIT_05s0077g00170	2.12676		stress responsive alpha-beta barrel domain
VIT_02s0025g04300		2.00261	Thaumatin
VIT_04s0008g03320	2.6006		UVB-resistance protein	↓
VIT_06s0004g07550	-2.42408		Wound-induced protein WI12	↑
Oxidative stress response
VIT_08s0007g01000	2.20795		aldo/keto reductase	↓
VIT_08s0007g01010		2.21292	aldo/keto reductase
VIT_05s0062g00990	2.96825		aldo/keto reductase AKR
VIT_04s0008g01120	-2.19443		Glutaredoxin	↑
VIT_07s0104g01810	2.01806		Glutathione S-transferase 13 GSTF13	↓
VIT_01s0026g01340	2.0092		glutathione S-transferase 29 GSTU18
VIT_12s0035g02110	2.53108		Glutathione S-transferase Z1 GSTZ1
VIT_13s0067g02990	2.02856		superoxide dismutase
VIT_15s0048g02100	-2.39123		thioesterase family	↑
VIT_08s0007g07620	2.38638		thioredoxin 2	↓
VIT_08s0040g00020	2.20425		Thioredoxin H
VIT_18s0001g15310	-2.02598		thioredoxin M-type
Phenylpropanoid pathway
	EV			Trend in C
Gene ID	FC PB/C	FC V/C	Gene description	EV/BV
VIT_08s0007g04520	-2.53639		caffeic acid 3-O-methyltransferase	↑
VIT_01s0010g03460	2.07217		Caffeoyl-CoA O-methyltransferase
VIT_06s0009g02880	2.67449		Flavonoid 3',5'-hydroxylase
VIT_06s0009g03040	2.36975		Flavonoid 3',5'-hydroxylase
VIT_02s0033g00380	2.12475		myb VvMYBA1-like
VIT_02s0033g00390	2.28		myb VvMYBA2
VIT_02s0033g00450	2.02033		myb VvMYBA3 [Vitis vinifera]	↑
