# Supplementary material for: Selective defoliation affects plant growth, fruit transcriptional ripening program and flavonoid metabolism in grapevine
Source: BMC Plant Biol. 2013 Feb 22;13:30. doi: 10.1186/1471-2229-13-30 (PMC3599245; doi:10.1186/1471-2229-13-30)
Supplement: Additional file 5 — Differentially-expressed genes during berry development displaying a two-fold or greater change in transcript abundance between EV and BV or EV and H, in C, PB and V berries. For each gene, we show the description, the EV/BV and H/BV fold-change (FC) and the cluster number. Data obtained for C, PB and V berries are listed in three separate worksheets. [file 1471-2229-13-30-S5.xlsx]

## Sheet: Control
Gene ID	Gene Description	FC EV/BV	FC H/BV	Cluster
VIT_08s0056g01640	3-isopropylmalate dehydratase large subunit 2	0.233075	0.522905	1
VIT_09s0002g05600	ABC transporter g family pleiotropic drug resistance 12 PDR12	0.276602	0.845544	1
VIT_06s0004g04570	actin beta/gamma 1	0.327045	0.988054	1
VIT_05s0077g01270	ACYL-ACTIVATING ENZYME 7	0.303528	0.604779	1
VIT_14s0066g01550	Aldehyde dehydrogenase 1 precursor	0.309982	0.790213	1
VIT_11s0016g00900	Aldehyde dehydrogenase 7 member A1	0.287371	0.680505	1
VIT_01s0127g00060	Alpha-glucan water dikinase, chloroplast precursor	0.30666	0.885126	1
VIT_14s0083g00740	Amino acid permease	0.257132	1.08532	1
VIT_08s0007g05210	Amino acid permease	0.302101	0.626676	1
VIT_19s0015g01300	amino acid permease 7	0.276224	0.907484	1
VIT_05s0094g01320	ankyrin repeat	0.328558	0.892135	1
VIT_13s0084g00460	Ankyrin repeat protein	0.250399	0.754279	1
VIT_15s0046g02300	Beta-cyanoalanine synthase	0.321786	0.763874	1
VIT_04s0044g00250	beta-cyanoalanine synthase 1	0.251246	0.517004	1
VIT_10s0071g00810	binding	0.267861	0.573206	1
VIT_00s1238g00010	BSD domain-containing protein	0.306283	0.734924	1
VIT_19s0090g01610	C2 domain containing protein	0.285342	0.793003	1
VIT_00s0273g00020	calcium-dependent protein kinase 13 CPK13	0.318046	0.765484	1
VIT_13s0067g01290	Clathrin heavy chain	0.263725	0.725584	1
VIT_09s0002g04810	coatomer protein complex, subunit beta 2 (beta prime)	0.269867	0.643264	1
VIT_19s0027g01950	CPL4 (C-TERMINAL DOMAIN PHOSPHATASE-LIKE 4)	0.160151	0.513093	1
VIT_08s0040g00770	cysteine protease inhibitor	0.315908	1.11568	1
VIT_10s0116g00010	Derlin-2.	0.304272	0.925844	1
VIT_15s0024g01960	DNA-directed RNA polymerase subunit beta'	0.177046	0.494035	1
VIT_07s0005g02300	EDA32 (embryo sac development arrest 32)	0.308784	0.779637	1
VIT_00s0323g00080	elongation factor G, chloroplast precursor	0.261034	0.593413	1
VIT_18s0076g00360	EMB1075 (EMBRYO DEFECTIVE 1075) carboxy-lyase	0.325171	0.585378	1
VIT_04s0008g07070	eukaryotic translation initiation factor 3 subunit B (eIF-3-eta)	0.317845	0.871341	1
VIT_09s0070g00310	glucan endo-1,3-beta-glucosidase 6 precursor	0.261684	0.605315	1
VIT_06s0004g07960	glucose-6-phosphate/phosphate translocator	0.286627	0.549268	1
VIT_19s0015g02880	Glutathione S-transferase 20 GSTU20	0.220722	0.483361	1
VIT_00s0254g00040	heat shock cognate 70 kDa protein 3 (HSC70-3) (HSP70-3)	0.235239	0.540023	1
VIT_16s0050g01250	heavy-metal-associated domain-containing protein / copper chaperone (CCH)	0.156666	0.599402	1
VIT_13s0067g00640	HIGH MOBILITY GROUP B 1	0.327574	0.667906	1
VIT_07s0191g00130	histone H3.2	0.0971228	0.376762	1
VIT_14s0036g00820	kinase interacting	0.253925	0.550382	1
VIT_06s0004g02560	Kiwellin Ripening-related protein grip22	0.306063	0.751118	1
VIT_01s0011g05110	major latex protein 22	0.254929	0.507804	1
VIT_07s0005g03360	malate dehydrogenase, cytosolic	0.14512	0.496165	1
VIT_07s0151g00500	MLK/Raf-related protein kinase 1	0.275797	0.794446	1
VIT_11s0037g00220	no hit	0.317846	0.67164	1
VIT_13s0019g01440	no hit	0.218244	0.572075	1
VIT_08s0040g00640	no hit	0.140565	0.467906	1
VIT_09s0054g01450	no hit	0.110169	0.419484	1
VIT_19s0135g00220	no hit	0.262311	0.598291	1
VIT_00s0194g00230	no hit	0.328207	0.753254	1
VIT_18s0157g00150	no hit	0.230879	0.513915	1
VIT_04s0044g01820	no hit	0.154927	0.421331	1
VIT_11s0016g04120	no hit	0.299967	0.906163	1
VIT_14s0060g01390	no hit	0.26496	0.529727	1
VIT_15s0024g00050	no hit	0.226849	0.488135	1
VIT_08s0040g00030	no hit	0.295531	0.551008	1
VIT_00s0319g00010	no hit	0.243394	0.50375	1
VIT_06s0004g02090	nucleolar GTP-binding protein	0.301653	0.64516	1
VIT_18s0041g00420	patellin-5	0.270315	0.643526	1
VIT_09s0002g03290	peroxiredoxin (alkyl hydroperoxide reductase subunit C)	0.22417	0.597968	1
VIT_13s0047g01210	phospholipid-translocating ATPase ALA1	0.290684	0.750566	1
VIT_09s0018g00820	photosystem I assembly protein Ycf3	0.196884	0.482684	1
VIT_02s0012g01950	photosystem II protein D1	0.106216	0.394598	1
VIT_11s0052g01680	photosystem II protein D1	0.17308	0.439083	1
VIT_18s0001g02510	protein disulfide isomerase (PDIL) protein	0.284676	0.641772	1
VIT_05s0020g01460	protein phosphatase 2C	0.266216	0.780533	1
VIT_07s0141g00130	protein phosphatase 2C	0.158449	0.400955	1
VIT_11s0016g05680	RAB GTPase activator	0.146537	0.440016	1
VIT_11s0016g05700	RabGAP/TBC domain-containing protein	0.222259	0.763799	1
VIT_15s0046g01820	RING-H2 finger B1A	0.25023	0.645612	1
VIT_06s0004g05220	serine/arginine repetitive matrix 1	0.324346	0.787349	1
VIT_16s0098g00320	splicing factor 3A subunit 3	0.322657	0.801192	1
VIT_05s0020g02160	squamosa promoter-binding protein 7 (SPL7)	0.324389	0.695404	1
VIT_14s0030g00830	Superoxide dismutase	0.254604	0.54753	1
VIT_01s0137g00250	T-complex protein 1 epsilon subunit	0.301193	0.700094	1
VIT_00s0379g00020	transducin protein	0.283434	0.544606	1
VIT_00s0265g00070	ubiquitin-conjugating enzyme E2 O	0.270132	0.9022	1
VIT_05s0020g00320	ubiquitin-protein ligase E3 C	0.204746	0.506995	1
VIT_07s0141g00790	Unknown protein	0.264397	0.598068	1
VIT_08s0040g02980	Unknown protein	0.308645	0.666636	1
VIT_10s0071g00840	Unknown protein	0.229184	0.499002	1
VIT_10s0042g01130	zinc finger (C3HC4-type RING finger)	0.263967	0.818599	1
VIT_11s0103g00370	Cd2+-exporting ATPase HMA2 (Heavy metal ATPase 2)	0.576545	2.56943	1
VIT_17s0000g09100	copper amine oxidase	0.532685	2.82916	1
VIT_19s0014g01800	Homogentisate 1,2-dioxygenase	0.584072	2.68628	1
VIT_00s2849g00010	Phenylalanine ammonia-lyase	0.562546	2.71273	1
VIT_19s0090g00130	Unknown protein	0.624584	2.51196	1
VIT_19s0138g00120	1,3-beta-glucan synthase	0.469063	0.80638	1
VIT_05s0049g01980	3-isopropylmalate dehydratase large subunit 2	0.630423	2.11342	1
VIT_00s0194g00290	4-hydroxy-3-methylbut-2-enyl diphosphate reductase	0.340141	0.671837	1
VIT_17s0000g01550	AAA-type ATPase	0.343107	1.07874	1
VIT_19s0014g02080	AAA-type ATPase	0.433591	1.33029	1
VIT_17s0000g05120	ABC transporter B member 7	0.34516	0.827628	1
VIT_09s0002g02440	ABC transporter C member 12	0.360662	0.75069	1
VIT_19s0015g00050	ABC transporter C member 9	0.421146	1.12791	1
VIT_09s0002g03560	ABC transporter G member 15	0.433106	1.36584	1
VIT_05s0094g01110	acetolactate synthase small subunit	0.46184	1.04978	1
VIT_06s0004g01650	acetyl-CoA carboxylase, biotin carboxylase	0.616761	2.16137	1
VIT_14s0030g00740	ACP2 (ACYL CARRIER PROTEIN 2)	0.340887	0.594662	1
VIT_04s0044g00580	actin 7 (ACT7) / actin 2	0.351491	0.730892	1
VIT_05s0020g03080	acyl-CoA synthetase long-chain	0.524552	2.08551	1
VIT_00s0189g00080	ADP-ribosylation factor	0.406963	0.66006	1
VIT_14s0066g01080	ADP-RIBOSYLATION FACTOR A1B	0.370669	1.02221	1
VIT_15s0046g01430	aldose 1-epimerase	0.501312	2.10108	1
VIT_18s0001g00560	alpha-amylase / 1,4-alpha-D-glucan glucanohydrolase	0.366242	1.08678	1
VIT_06s0004g06020	Alpha-glucan phosphorylase, H isozyme	0.384412	1.28757	1
VIT_05s0094g01210	amine oxidase	0.358639	0.66038	1
VIT_05s0020g01470	aminoacyl-tRNA synthetase	0.377594	0.67653	1
VIT_09s0002g05250	aminotransferase class I and II	0.516576	2.38231	1
VIT_10s0003g02670	AML5 (ARABIDOPSIS MEI2-LIKE PROTEIN 5)	0.397139	0.884746	1
VIT_12s0035g01190	AMP-dependent synthetase and ligase	0.431616	0.716061	1
VIT_00s0229g00020	asparaginyl-tRNA synthetase	0.480187	0.983725	1
VIT_14s0068g01700	ATP synthase subunit beta	0.349651	0.966585	1
VIT_01s0127g00260	ATP-citrate synthase	0.462253	1.39196	1
VIT_04s0008g00190	ATP-dependent protease La (LON) domain-containing	0.462162	1.13053	1
VIT_18s0001g01830	ATP-NAD kinase	0.394578	0.911489	1
VIT_03s0063g00600	Autophagy-related protein 2	0.577625	2.00392	1
VIT_11s0016g00640	AUXIN RESPONSE FACTOR 11 ARF19	0.66304	2.2364	1
VIT_18s0001g06390	auxin-independent growth promoter	0.452086	0.798064	1
VIT_00s0558g00010	Branched-chain-amino-acid aminotransferase 3, chloroplastic OS=Arabidopsis thaliana GN=BCAT3 PE=1 SV=1	0.485922	0.708122	1
VIT_00s0531g00030	C2 domain containing protein	0.477385	0.805271	1
VIT_15s0046g02040	CaaX processing zinc-metallo endoprotease	0.432753	1.30811	1
VIT_13s0156g00210	Callose synthase	0.411217	0.768512	1
VIT_11s0052g01380	calmodulin-binding protein	0.459798	1.19063	1
VIT_18s0001g12730	carbonate dehydratase	0.406871	0.753383	1
VIT_13s0067g02480	CBL-interacting protein kinase 10 (CIPK10)	0.421226	0.82438	1
VIT_08s0040g01480	cell division cycle protein 48	0.402669	0.925293	1
VIT_19s0014g05190	Cellulase precursor	0.434841	1.17919	1
VIT_18s0122g00120	cellulose synthase CESA2	0.38129	0.727809	1
VIT_09s0002g03170	CHUP1 (CHLOROPLAST UNUSUAL POSITIONING 1)	0.361886	0.983822	1
VIT_12s0028g00470	component of oligomeric golgi complex 5	0.456768	1.15334	1
VIT_13s0064g00570	CONSTANS interacting protein 6	0.382832	0.891144	1
VIT_12s0035g01450	COP9 signalosome complex subunit 4	0.430724	0.681314	1
VIT_08s0040g01250	CRK (CDPK-related kinase)	0.370763	0.693404	1
VIT_05s0020g04180	CTR1 protein kinase	0.493155	1.21473	1
VIT_04s0043g00650	Cullin-1	0.369334	0.913477	1
VIT_15s0046g03200	DEAD/DEAH box helicase	0.362541	0.608543	1
VIT_18s0001g14540	DEAD-box ATP-dependent RNA helicase 28	0.68371	2.00737	1
VIT_09s0002g01800	dihydrolipoamide S-acetyltransferase	0.363424	0.966558	1
VIT_08s0040g01020	DNA helicase SNF2 domain-containing protein	0.471467	1.07761	1
VIT_18s0001g05110	DNA2-NAM7 helicase	0.332561	1.19907	1
VIT_14s0006g00960	DNA-repair protein complementing XP-C cells RAD4	0.463662	1.01599	1
VIT_02s0025g02250	Dof zinc finger protein DOF4.6	0.45789	0.787149	1
VIT_03s0063g02100	dolichyl-diphosphooligosaccharide-protein glycosyltransferase 48kDa subunit	0.361355	0.648758	1
VIT_11s0016g02890	dual specificity protein phosphatase	0.432481	0.827024	1
VIT_09s0002g02420	Dual-specific kinase DSK1	0.345182	0.770251	1
VIT_03s0063g00080	E3 ubiquitin-protein ligase MARCH6	0.346416	0.959225	1
VIT_08s0040g03270	E3 ubiquitin-protein ligase TRIP12	0.563927	2.06726	1
VIT_08s0007g00380	ECERIFERUM 3 (CER3)	0.484611	1.42696	1
VIT_14s0060g00410	EDA32 (embryo sac development arrest 32)	0.402751	0.962656	1
VIT_13s0047g00250	EIN3	0.355227	0.710585	1
VIT_00s2504g00010	elongation factor 1-alpha 1	0.336368	0.645963	1
VIT_19s0015g00800	EMB2734 (EMBRYO DEFECTIVE 2734) lyase	0.429135	1.09809	1
VIT_12s0057g01530	endomembrane protein 70, TM4 ;	0.385128	0.713	1
VIT_18s0041g00730	eukaryotic peptide chain release factor subunit 1-3	0.425821	1.22239	1
VIT_13s0074g00310	Eukaryotic translation initiation factor 2 gamma subunit, putative, expressed	0.390239	0.643203	1
VIT_17s0000g04230	eukaryotic translation initiation factor 2B	0.430949	1.23239	1
VIT_08s0032g00910	Fasciclin domain-containing protein FLA17	0.418854	0.919065	1
VIT_00s1525g00010	GAE3 (UDP-D-GLUCURONATE 4-EPIMERASE 3)	0.466543	1.53305	1
VIT_10s0003g04120	galactosyltransferase	0.348792	0.742208	1
VIT_10s0092g00350	GARP complex component (Vps54)	0.418697	1.08619	1
VIT_12s0035g01700	GLUTAMINE-RICH PROTEIN23	0.339817	0.886945	1
VIT_18s0001g04340	glycine hydroxymethyltransferase	0.448568	1.10547	1
VIT_00s0415g00040	glycine-rich protein	0.335618	1.0751	1
VIT_00s0301g00040	glycine-rich protein	0.487985	1.5639	1
VIT_03s0063g00360	glycoprotein 3-alpha-L-fucosyltransferase	0.396295	1.2031	1
VIT_06s0004g02990	GRIK2 (GEMINIVIRUS REP INTERACTING KINASE 2)	0.4941	1.91362	1
VIT_02s0025g03400	growth-on protein GRO10	0.364958	0.736223	1
VIT_16s0098g01580	heat shock cognate 70 kDa protein 1	0.422683	1.05989	1
VIT_19s0090g00340	Heat shock protein 91	0.450478	1.2685	1
VIT_04s0023g03830	HECT ubiquitin-protein ligase 3 (KAKTUS protein)	0.458263	1.4112	1
VIT_07s0191g00210	helicase domain-containing protein	0.452849	1.311	1
VIT_00s0181g00260	HIGH-LEVEL EXPRESSION OF SUGAR-INDUCIBLE like 1	0.360056	0.915586	1
VIT_08s0040g02470	inorganic pyrophosphatase	0.34852	0.72303	1
VIT_16s0022g00870	invertase/pectin methylesterase inhibitor	0.442263	1.70196	1
VIT_14s0108g01040	KH domain-containing protein	0.418126	0.727569	1
VIT_09s0002g04480	kinesin family member 2/24	0.610417	2.19025	1
VIT_16s0013g00940	kinetochore protein NDC80	0.417035	0.751757	1
VIT_00s0260g00040	leucine-rich repeat family protein	0.421159	0.723406	1
VIT_06s0009g00440	LHW (LONESOME HIGHWAY)	0.485911	0.931219	1
VIT_03s0180g00200	Limonoid UDP-glucosyltransferase	0.389251	1.05006	1
VIT_16s0050g00930	MATE efflux family protein	0.407092	1.12875	1
VIT_15s0046g01940	mechanosensitive ion channel	0.382081	0.718137	1
VIT_11s0103g00570	microtubule-associated protein Rab GTPase	0.489209	1.17225	1
VIT_14s0108g00810	MINI ZINC FINGER 2 MIF2	0.39864	0.648295	1
VIT_08s0007g03610	monodehydroascorbate reductase	0.388423	0.64633	1
VIT_09s0054g01620	myb family	0.401561	0.894321	1
VIT_19s0014g03640	myosin VII	0.359067	0.757074	1
VIT_09s0002g07620	NADPH quinone oxidoreductase	0.333247	0.707895	1
VIT_18s0001g07110	no hit	0.368549	1.19317	1
VIT_14s0006g02000	no hit	0.489337	1.07576	1
VIT_04s0008g06700	no hit	0.450244	1.08096	1
VIT_11s0037g00940	no hit	0.420991	1.49485	1
VIT_17s0053g00010	no hit	0.457451	1.6583	1
VIT_13s0019g00470	no hit	0.394589	0.718396	1
VIT_01s0011g01700	no hit	0.33108	0.649405	1
VIT_03s0097g00560	no hit	0.364123	0.781439	1
VIT_17s0000g02790	no hit	0.371522	0.843334	1
VIT_09s0070g00550	no hit	0.358723	0.614961	1
VIT_14s0068g01890	Nodulin	0.383902	0.806524	1
VIT_08s0058g01350	non-green plastid inner envelope membrane protein	0.381445	0.820614	1
VIT_09s0018g01600	Nudix hydrolase 3 (AtNUDT3)	0.390117	0.69367	1
VIT_13s0047g01200	obtusifoliol 14-demethylase (CYP51)	0.357983	0.82417	1
VIT_10s0071g00940	Oligopeptidase B	0.444104	0.743989	1
VIT_18s0001g01380	oxidoreductase N-terminal domain-containing	0.419301	0.686175	1
VIT_02s0033g00510	PBS1 (AVRPPHB SUSCEPTIBLE 1)	0.354848	0.755769	1
VIT_06s0061g01590	peptidylprolyl isomerase	0.47945	1.33895	1
VIT_00s0125g00170	peroxisome biogenesis protein (PEX1)	0.470366	1.15607	1
VIT_10s0116g00670	pg4	0.359419	0.818256	1
VIT_00s2750g00010	Phosphatidate cytidylyltransferase	0.336894	0.775795	1
VIT_18s0086g00710	phosphatidylinositol-4-phosphate 5-kinase	0.358078	0.831729	1
VIT_08s0007g04980	phosphoadenosine phosphosulfate (PAPS) reductase	0.466776	1.22502	1
VIT_00s1995g00010	Phosphoenolpyruvate carboxykinase	0.481858	1.03425	1
VIT_11s0016g03000	Phosphoinositide 3-kinase regulatory subunit 4	0.447806	1.35169	1
VIT_00s0189g00030	phospholipid-transporting ATPase	0.425379	1.02963	1
VIT_07s0031g02390	phytoalexin-deficient 4 protein (PAD4)	0.462467	1.23356	1
VIT_06s0009g03240	pleckstrin homology (PH) domain-containing	0.362697	0.612137	1
VIT_07s0005g03040	Poly(ADP)-ribose polymerase	0.467787	0.982071	1
VIT_14s0068g00850	potassium transporter (KUP3)	0.448333	1.31441	1
VIT_19s0015g00840	proliferating cell nuclear protein P120	0.461539	0.989081	1
VIT_13s0019g03220	proline transporter 1 (ProT1)	0.55965	2.35549	1
VIT_01s0010g00550	prolyl oligopeptidase	0.433528	0.816917	1
VIT_19s0015g01270	Proteasome activator subunit 4	0.330319	0.601507	1
VIT_01s0127g00520	Protein disulfide isomerase	0.349654	1.06436	1
VIT_02s0025g03550	protein kinase	0.494888	1.18591	1
VIT_00s2574g00010	protein transport protein Sec61 subunit alpha	0.353202	0.743398	1
VIT_06s0004g03660	pseudo-response regulator 7 (APRR7)	0.400681	0.981182	1
VIT_10s0003g02840	purine permease 10 PUP10	0.408077	1.26845	1
VIT_13s0019g03620	PWWP domain-containing protein	0.447278	1.04082	1
VIT_05s0020g00760	pyruvate dehydrogenase kinase, Mitochondrial	0.469628	0.94736	1
VIT_02s0025g04050	Rab/Ypt GTPase Ara4-interacting protein	0.653494	2.24139	1
VIT_00s0174g00310	ribonuclease T2	0.383994	0.724483	1
VIT_09s0054g00210	Ribosomal protein L7 (RPL7D) 60S	0.398844	0.780256	1
VIT_04s0008g03800	RNA recognition motif (RRM)-containing protein	0.46923	1.34657	1
VIT_18s0001g12130	RRA2 (REDUCED RESIDUAL ARABINOSE 2)	0.39331	1.23462	1
VIT_06s0004g02910	Ruv DNA-helicase	0.418413	1.11632	1
VIT_00s0322g00040	RuvB DNA helicase protein	0.492208	0.777995	1
VIT_18s0001g07740	SABRE	0.38698	0.934354	1
VIT_14s0083g00580	S-adenosyl-L-methionine decarboxylase	0.330685	1.00742	1
VIT_06s0004g04980	scarecrow transcription factor 14 (SCL14)	0.487596	1.16033	1
VIT_01s0137g00300	SDA1	0.445765	1.18253	1
VIT_00s0301g00030	secretory carrier membrane protein (SCAMP3)	0.338562	0.71181	1
VIT_07s0104g00040	secY	0.418938	0.905753	1
VIT_11s0037g00740	serine carboxypeptidase S10	0.373258	0.688127	1
VIT_01s0137g00580	Serine/threonine-protein kinase AFC2	0.416967	0.673281	1
VIT_00s1197g00010	Serine/threonine-protein phosphatase BSL3	0.44166	1.16933	1
VIT_03s0038g00460	SH3 domain-containing protein 2	0.370762	0.814943	1
VIT_18s0001g03070	SPla/RYanodine receptor (SPRY) domain-containing protein	0.419008	1.23381	1
VIT_00s0818g00010	splicing factor 3B subunit 2	0.411417	1.10647	1
VIT_07s0005g00750	Sucrose synthase	0.432403	0.811593	1
VIT_11s0016g00470	Sucrose synthase	0.433664	0.91386	1
VIT_07s0104g00830	Sugar transporter ERD6-like 7	0.487122	1.17716	1
VIT_09s0002g04780	sulfate transporter 3.4	0.643185	2.34946	1
VIT_06s0004g02330	Sulfite reductase	0.365133	0.719033	1
VIT_15s0046g03380	thiol protease	0.447825	0.80038	1
VIT_19s0014g01870	transcription elongation factor 1	0.43875	1.48719	1
VIT_00s1618g00010	transducin protein	0.36596	0.947371	1
VIT_05s0029g00010	type 1 membrane protein	0.34334	0.619592	1
VIT_14s0060g02240	U6 snRNA-associated Sm protein LSm4 (Glycine-rich protein 2)	0.409226	1.20907	1
VIT_07s0005g00230	U6 snRNA-associated Sm-like protein LSm4	0.358398	0.652508	1
VIT_17s0000g09280	ubiquitin-associated (UBA)	0.418198	1.10842	1
VIT_13s0073g00610	ubiquitin-specific protease 12	0.419179	0.94887	1
VIT_02s0025g01580	UDP-glucose 4-epimerase GEPI48	0.37529	0.860117	1
VIT_12s0059g02030	unknown	0.435055	1.06066	1
VIT_13s0101g00210	unknown	0.344124	1.6012	1
VIT_03s0063g01360	Unknown protein	0.489048	1.0746	1
VIT_05s0077g00820	Unknown protein	0.495053	1.13975	1
VIT_07s0255g00050	Unknown protein	0.452841	1.15992	1
VIT_10s0071g00980	Unknown protein	0.475862	1.10042	1
VIT_11s0016g01690	Unknown protein	0.463737	1.72092	1
VIT_12s0055g00430	Unknown protein	0.460338	1.19245	1
VIT_00s0225g00010	Unknown protein	0.414069	1.90721	1
VIT_06s0009g02360	Unknown protein	0.419735	0.806575	1
VIT_08s0040g01680	Unknown protein	0.361685	0.647192	1
VIT_08s0007g02840	Unknown protein	0.339156	0.692537	1
VIT_08s0040g03310	Unknown protein	0.381388	0.78193	1
VIT_11s0052g00510	Unknown protein	0.456675	0.709736	1
VIT_14s0108g00060	Unknown protein	0.400994	0.927782	1
VIT_05s0077g00080	Unknown protein	0.370407	0.619621	1
VIT_10s0092g00010	Unknown protein	0.437086	0.666799	1
VIT_04s0044g00710	UTP--glucose-1-phosphate uridylyltransferase	0.411997	0.689851	1
VIT_03s0091g00740	Vacuolar sorting receptor 3	0.43965	1.05661	1
VIT_02s0025g04100	VIP2 (VIRE2 INTERACTING PROTEIN2)	0.394262	0.920591	1
VIT_06s0004g03450	V-type H+-transporting ATPase subunit I	0.352704	0.73548	1
VIT_11s0016g04450	zinc finger (C3HC4-type RING finger)	0.477451	1.11777	1
VIT_15s0021g02140	zinc finger (C3HC4-type RING finger)	0.458804	0.958713	1
VIT_14s0068g01530	zinc finger (DHHC type)	0.42781	0.724836	1
VIT_08s0007g08490	zinc proteinase	0.409189	0.897712	1
VIT_06s0004g00610	ACCELERATED CELL DEATH 1 ACD1	0.54025	0.255313	2
VIT_01s0011g00600	ACCLIMATION OF PHOTOSYNTHESIS TO ENVIRONMENT	0.574451	0.271252	2
VIT_02s0087g00630	alcohol oxidase	0.523996	0.273314	2
VIT_08s0007g01040	aldo-keto reductase	0.605473	0.290171	2
VIT_13s0067g00220	Aquaporin TMP-C	0.584804	0.230176	2
VIT_15s0048g01880	armadillo/beta-catenin repeat	0.575537	0.2903	2
VIT_08s0007g02470	aspartyl protease	0.48449	0.171683	2
VIT_03s0167g00010	AUXIN RESPONSE FACTOR ARF6	0.676638	0.30937	2
VIT_02s0012g01450	Basic helix-loop-helix BHLH071	0.554956	0.232187	2
VIT_16s0098g00850	Caffeic acid O-methyltransferase	0.637097	0.260169	2
VIT_08s0007g04800	carbonic anhydrase precursor	0.412439	0.127897	2
VIT_06s0009g01110	cation exchanger (CAX7)	0.436495	0.121023	2
VIT_10s0116g01780	cationic peroxidase	0.478296	0.0994308	2
VIT_19s0015g02500	CYP72A1	0.494491	0.233128	2
VIT_07s0031g00650	defective chloroplasts and leaves protein / DCL protein	0.533285	0.253338	2
VIT_14s0108g01420	DEFENSE NO DEATH 1	0.556494	0.203398	2
VIT_02s0025g01380	Endo-1,4-beta-glucanase	0.374769	0.126498	2
VIT_11s0016g04860	Ethylene-responsive element-binding protein EREBP-4	0.640306	0.301044	2
VIT_14s0068g00130	FERONIA receptor-like kinase	0.627147	0.297793	2
VIT_13s0019g02330	GDP-mannose pyrophosphorylase (GMP1)	0.62042	0.327012	2
VIT_01s0026g01950	homeobox-leucine zipper protein HB13	0.519056	0.128047	2
VIT_00s0323g00060	invertase/pectin methylesterase inhibitor	0.427633	0.135828	2
VIT_06s0061g00460	lactoylglutathione lyase	0.582284	0.327675	2
VIT_16s0098g00720	lectin protein kinase	0.441806	0.13078	2
VIT_14s0066g02250	leucine-rich repeat transmembrane protein kinase	0.684472	0.327862	2
VIT_13s0019g04140	LHCA1	0.624208	0.262953	2
VIT_10s0003g02900	LHCII type I CAB-1	0.346222	0.0995414	2
VIT_16s0100g00290	L-idonate dehydrogenase	0.339589	0.108727	2
VIT_09s0070g00480	LRX2 (LEUCINE-RICH REPEAT/EXTENSIN 2)	0.637342	0.254518	2
VIT_08s0056g01000	MATE efflux family protein	0.563789	0.230776	2
VIT_12s0059g00710	Metalloendopeptidase	0.657877	0.317594	2
VIT_05s0094g01570	MLO1	0.594257	0.235305	2
VIT_02s0154g00080	multi-copper oxidase (SKU5)	0.524533	0.24635	2
VIT_08s0007g05060	multidrug resistance protein 1	0.616839	0.235695	2
VIT_14s0060g01190	nicotianamine synthase	0.527049	0.229159	2
VIT_12s0059g01240	nitrate transporter (NTP3)	0.492076	0.135695	2
VIT_06s0004g00440	no hit	0.460092	0.209109	2
VIT_00s0639g00010	no hit	0.525381	0.259961	2
VIT_14s0083g00260	no hit	0.554012	0.18494	2
VIT_06s0004g01870	NO TRANSMITTING TRACT	0.60859	0.248779	2
VIT_01s0026g00520	nodulin MtN21 family	0.650336	0.284911	2
VIT_18s0001g01490	oxidoreductase N-terminal domain-containing	0.662734	0.288719	2
VIT_00s0391g00010	pentatricopeptide (PPR) repeat-containing	0.606149	0.310806	2
VIT_06s0009g00810	periplasmic beta-glucosidase precursor	0.504094	0.181056	2
VIT_03s0038g02090	Phospholipase C.	0.481861	0.147492	2
VIT_04s0008g05120	phospholipase/carboxylesterase	0.6078	0.211156	2
VIT_00s1274g00010	phosphosulfolactate synthase protein	0.592014	0.316825	2
VIT_18s0001g02740	photosystem II 22 kDa protein PSBS	0.642598	0.315738	2
VIT_09s0018g00520	plastocyanin domain-containing protein	0.58246	0.275755	2
VIT_00s0480g00070	polyphenol oxidase II, chloroplast precursor	0.475543	0.174868	2
VIT_00s0480g00080	polyphenol oxidase II, chloroplast precursor	0.519876	0.157111	2
VIT_11s0016g05840	protease inhibitor/seed storage/lipid transfer protein (LTP)	0.504244	0.118229	2
VIT_07s0129g00960	protein kinase	0.641528	0.26932	2
VIT_13s0019g03650	RARE-COLD-INDUCIBLE 2A	0.555113	0.259086	2
VIT_16s0050g01880	receptor kinase homolog LRK10	0.424277	0.168645	2
VIT_08s0007g03620	ribosomal protein P2 (RPP2A) acidic 60S	0.64149	0.312369	2
VIT_06s0004g05180	ribulose bisphosphate carboxylase/oxygenase activase, chloroplast precursor	0.59859	0.311335	2
VIT_18s0001g06720	Rieske [2Fe-2S] domain	0.593406	0.317765	2
VIT_15s0046g03570	Salutaridine reductase	0.464846	0.152911	2
VIT_03s0038g00450	Squalene synthase	0.646462	0.321531	2
VIT_00s0187g00130	TONOPLAST DICARBOXYLATE TRANSPORTER	0.381475	0.0988849	2
VIT_00s2188g00010	TONOPLAST DICARBOXYLATE TRANSPORTER	0.424399	0.0918203	2
VIT_06s0004g05380	tropinone reductase	0.337577	0.0913822	2
VIT_01s0137g00530	unknown	0.53997	0.284144	2
VIT_01s0011g00120	Unknown protein	0.603113	0.297653	2
VIT_04s0079g00260	Unknown protein	0.55765	0.296221	2
VIT_01s0026g01930	Unknown protein	0.605054	0.242304	2
VIT_09s0018g02110	Unknown protein	0.56852	0.251518	2
VIT_18s0122g00330	Unknown protein	0.449461	0.0933945	2
VIT_16s0022g00670	Vacuolar invertase 1, GIN1	0.380859	0.0937364	2
VIT_13s0019g02300	wall-associated receptor kinase-like 20	0.646815	0.25887	2
VIT_17s0000g10260	aarF domain containing kinase	0.775606	0.45901	2
VIT_04s0023g02810	aldehyde dehydrogenase 3B1	0.668233	0.359018	2
VIT_05s0029g00390	basic helix-loop-helix (bHLH) family	0.702849	0.465725	2
VIT_16s0050g01090	beta-carotene hydroxylase	0.76349	0.458779	2
VIT_04s0008g04710	beta-ketoacyl-CoA synthase	0.690846	0.365035	2
VIT_14s0060g01470	calmodulin-binding protein	0.727459	0.423501	2
VIT_05s0020g03980	calmodulin-binding region IQD19	0.661062	0.360701	2
VIT_17s0000g07020	cytokinin-O-glucosyltransferase 2	0.632463	0.390806	2
VIT_07s0197g00090	disease resistance protein (TIR-NBS-LRR class)	0.73688	0.39246	2
VIT_16s0050g00190	DTA2 (DOWNSTREAM TARGET OF AGL15 2)	0.768382	0.464974	2
VIT_05s0049g00390	E8 protein	0.728382	0.360073	2
VIT_01s0011g03690	ER6 protein universal stress protein (USP) family	0.690812	0.426728	2
VIT_08s0007g05260	glutamate synthase (GLU1), ferredoxin-dependent	0.673961	0.38366	2
VIT_02s0154g00050	glycosyl hydrolase family 5	0.744978	0.440233	2
VIT_14s0081g00010	IAA16	0.663588	0.386306	2
VIT_18s0001g09910	L-asparaginase	0.706778	0.453735	2
VIT_08s0040g02180	Mlo3	0.657966	0.330684	2
VIT_17s0000g04130	MYB DIVARICATA	0.782381	0.448443	2
VIT_02s0025g00300	no hit	0.677952	0.359489	2
VIT_05s0049g02150	no hit	0.761969	0.465016	2
VIT_02s0012g00140	NOVEL PLANT SNARE 11	0.630685	0.396195	2
VIT_04s0023g00410	photosystem I subunit XI (PSAL)	0.805202	0.496198	2
VIT_10s0003g04490	phototropic-responsive NPH3	0.681517	0.378583	2
VIT_05s0049g01310	Ribosomal protein L14 (RPL14B) 60S	0.672148	0.358827	2
VIT_05s0077g01840	Ribosomal protein L19 (RPL19A) 60S	0.671322	0.447734	2
VIT_06s0061g00770	Ribosomal protein L9, chloroplast (CL9) 50S	0.685719	0.379808	2
VIT_14s0108g00460	Ribosomal protein S9 (RPS9C) 40S	0.678665	0.455446	2
VIT_02s0154g00040	Thylakoid lumenal protein	0.67452	0.400365	2
VIT_00s2038g00010	Tobamovirus multiplication 1	0.654174	0.407831	2
VIT_00s0373g00010	tubulin alpha-3 chain	0.739816	0.384501	2
VIT_04s0043g00330	Unknown protein	0.730443	0.459949	2
VIT_04s0044g01430	Unknown protein	0.706989	0.371218	2
VIT_00s2086g00010	1-aminocyclopropane-1-carboxylate oxidase 1	0.77666	0.189219	3
VIT_19s0093g00550	9-cis-epoxycarotenoid dioxygenase 2	0.61468	0.138946	3
VIT_07s0005g04130	acid phosphatase class B	0.566915	0.0948878	3
VIT_09s0002g07120	adenine phosphoribosyltransferase	0.702214	0.245542	3
VIT_06s0004g00070	alpha-expansin 10 precursor	0.796771	0.270364	3
VIT_17s0000g06360	Alpha-expansin 3	1.22007	0.175489	3
VIT_08s0007g00440	alpha-expansin 6 precursor	0.791016	0.159538	3
VIT_00s0207g00010	anthranilate N-benzoyltransferase protein 1	1.48848	0.327485	3
VIT_08s0007g04780	aquaporin GAMMA-TIP	1.17454	0.292294	3
VIT_13s0019g00330	Aquaporin TIP1;3	0.55719	0.0851893	3
VIT_13s0019g01980	aspartic proteinase nepenthesin-2 precursor	1.0898	0.319738	3
VIT_18s0001g13230	beta-galactosidase BG1 [Vitis vinifera]	0.540635	0.0922505	3
VIT_16s0050g00830	beta-ketoacyl-CoA synthase	0.915393	0.317981	3
VIT_18s0122g00180	Calmodulin	2.21981	0.299123	3
VIT_01s0026g02480	CP12-2	1.43964	0.264583	3
VIT_19s0014g03850	cytochrome B6-F complex iron-sulfur subunit, PETC	0.958552	0.315396	3
VIT_13s0064g01260	DNA-damage-repair/toleration protein (DRT100)	0.776333	0.272535	3
VIT_11s0016g05000	dynein light chain LC8-type	0.593905	0.172118	3
VIT_05s0029g00480	ECERIFERUM 2 (CER2)	0.784652	0.190251	3
VIT_12s0059g01250	Endo-1,4-beta-glucanase	0.706274	0.16802	3
VIT_16s0013g01030	Ethylene-responsive transcription factor ERF105	0.797416	0.30083	3
VIT_18s0001g02800	Expansin-A7	0.650641	0.169261	3
VIT_15s0048g01750	fasciclin arabinogalactan-protein (FLA8)	0.928009	0.171023	3
VIT_14s0068g00010	FERONIA receptor-like kinase	1.31862	0.253295	3
VIT_14s0068g00110	FERONIA receptor-like kinase	0.665534	0.224825	3
VIT_12s0035g00270	ferredoxin, chloroplast (PETF)	0.773188	0.23859	3
VIT_02s0025g02970	flavanone 3-beta-hydroxylase	0.712043	0.299298	3
VIT_03s0038g00670	fructose-bisphosphate aldolase, chloroplast precursor	0.952095	0.304347	3
VIT_14s0060g00790	galactinol synthase	0.650024	0.172321	3
VIT_18s0001g14270	gibberellin-regulated protein 1 (GASA1)	0.843964	0.209409	3
VIT_07s0005g01980	glycosyl transferase family 8 protein	1.87563	0.245901	3
VIT_16s0022g00510	Heat shock 22 kDa protein	1.13214	0.222449	3
VIT_13s0019g02840	heat shock protein	1.08245	0.263353	3
VIT_13s0019g02850	heat shock protein 17.4 kDa class I	1.33384	0.239854	3
VIT_01s0010g02290	heat shock protein 26a, chloroplast	1.14994	0.168967	3
VIT_13s0019g02780	Heat shock protein Hsp20	0.762335	0.1654	3
VIT_04s0008g01110	heat shock transcription factor A6B	1.72848	0.279846	3
VIT_15s0048g02870	homeobox-leucine zipper protein HB-7	0.981586	0.14141	3
VIT_18s0001g04800	hyperosmotically inducible periplasmic protein	1.32459	0.280474	3
VIT_05s0094g01590	Kelch repeat-containing F-box protein	1.45907	0.252935	3
VIT_08s0040g03150	L-ascorbate peroxidase 1, cytosolic (APX1)	0.78513	0.106211	3
VIT_13s0067g01450	lateral organ boundaries domain 21	0.932363	0.142107	3
VIT_01s0026g01780	leucine-rich repeat transmembrane	0.682784	0.255281	3
VIT_01s0010g03620	LHCA2 (Photosystem I light harvesting complex gene 2)	0.986332	0.134271	3
VIT_15s0024g00040	LHCA3 (Photosystem I light harvesting complex gene 3)	0.762388	0.106342	3
VIT_17s0000g06350	LHCA4 (Photosystem I light harvesting complex gene 4)	0.438708	0.061408	3
VIT_12s0057g00630	LHCB2.1 (Photosystem II light harvesting complex gene 2.1)	1.08991	0.219939	3
VIT_08s0007g02190	LHCB4 chlorophyll A-B binding protein CP29	0.913051	0.164629	3
VIT_18s0089g01170	LHCB5 (LIGHT HARVESTING COMPLEX OF PHOTOSYSTEM II 5)	0.72494	0.222921	3
VIT_12s0055g01110	LHCB6 (LIGHT HARVESTING COMPLEX PSII)	0.74415	0.232341	3
VIT_10s0003g02890	LHCII type I CAB-1	0.599858	0.080492	3
VIT_05s0020g03170	lipoxygenase	0.898134	0.306578	3
VIT_08s0040g00390	Magnesium-protoporphyrin IX monomethyl ester [oxidative] cyclase, chloroplast precursor	0.777331	0.262009	3
VIT_06s0004g04640	Metallothionein 2b	0.707571	0.22155	3
VIT_01s0011g04820	molecular chaperone DnaJ	1.32204	0.308085	3
VIT_18s0001g00470	monocopper oxidase SKS5 (SKU5 Similar 5)	0.71088	0.107936	3
VIT_19s0014g03160	NADPH:protochlorophyllide oxidoreductase	0.88074	0.260195	3
VIT_01s0026g00330	NHL repeat-containing protein	0.66709	0.160152	3
VIT_08s0007g01350	no hit	1.25849	0.285059	3
VIT_07s0005g06160	no hit	1.04875	0.316202	3
VIT_02s0012g01380	no hit	1.03949	0.253293	3
VIT_01s0011g02710	no hit	0.93117	0.327237	3
VIT_09s0002g05180	no hit	0.891071	0.299993	3
VIT_11s0065g00970	no hit	0.767375	0.329617	3
VIT_05s0102g00590	no hit	0.729551	0.288177	3
VIT_02s0025g01080	no hit	0.671527	0.252793	3
VIT_11s0016g00120	omega-6 fatty acid desaturase, chloroplast (FAD6) (FADC)	0.803412	0.253176	3
VIT_01s0137g00240	pectate lyase	0.937177	0.302626	3
VIT_05s0051g00590	pectate lyase	0.674833	0.102832	3
VIT_01s0150g00250	peptide transporter PTR2-B	0.645048	0.187772	3
VIT_08s0007g04340	peptidylprolyl isomerase	0.756985	0.274119	3
VIT_14s0066g01850	peroxidase	0.834147	0.0972928	3
VIT_19s0015g01670	phenylalanine-tRNA ligase	0.971329	0.212072	3
VIT_02s0109g00080	Phosphoribulokinase	0.861749	0.248085	3
VIT_05s0020g03180	Photosystem I reaction center subunit II, chloroplast precursor	0.975552	0.095812	3
VIT_00s0125g00280	Photosystem I reaction center subunit III (PSAF)	0.722654	0.135776	3
VIT_07s0005g04920	Photosystem I reaction center subunit IV B (PSAE B)	0.879777	0.238733	3
VIT_19s0015g01760	photosystem I reaction center subunit V (PSAG)	1.11735	0.315211	3
VIT_09s0002g04320	Photosystem I reaction center subunit VI PSAH	1.46518	0.325388	3
VIT_06s0080g00920	photosystem I subunit O (PSAO)	0.610811	0.107609	3
VIT_19s0027g00200	photosystem II 10 kDa polypeptide PSBR	0.572877	0.136987	3
VIT_01s0137g00210	photosystem II core complex proteins psbY, chloroplast precursor	0.929978	0.185078	3
VIT_12s0028g01080	Photosystem II oxygen-evolving complex precursor, 23kda PSBP	0.917006	0.206667	3
VIT_11s0103g00100	photosystem II protein D2	0.778779	0.292889	3
VIT_11s0016g05520	plastocyanin domain-containing protein	1.22485	0.25288	3
VIT_06s0009g02500	plastocyanin domain-containing protein	1.01444	0.212621	3
VIT_14s0108g01320	plastocyanin domain-containing protein	0.670549	0.0751331	3
VIT_18s0001g00760	plastocyanin, chloroplast precursor	1.06652	0.237493	3
VIT_10s0116g00560	polyphenol oxidase II, chloroplast precursor	0.673111	0.196818	3
VIT_00s0399g00020	protease inhibitor/seed storage/lipid transfer protein (LTP)	1.00399	0.22158	3
VIT_11s0016g04500	protein phosphatase 2A B'kappa subunit	1.23127	0.314866	3
VIT_17s0000g05550	proton-dependent oligopeptide transport (POT) family protein	0.694048	0.262861	3
VIT_08s0007g02800	Pro-X carboxypeptidase Lysosomal	0.703885	0.257267	3
VIT_01s0127g00740	quinone oxidoreductase, chloroplast precursor	1.17803	0.296438	3
VIT_07s0031g00540	Rapid ALkalinization Factor RALFL34	1.03642	0.294865	3
VIT_15s0046g02910	Ribosomal protein L21, chloroplast / CL21 (RPL21) 50S	1.12875	0.315992	3
VIT_13s0064g01240	Ribosomal protein L31 (RPL31C) 60S	0.816477	0.267681	3
VIT_09s0002g04330	Ribosomal protein S17 30S	0.962653	0.269526	3
VIT_00s0187g00160	ripening-related protein	0.565508	0.13463	3
VIT_04s0069g00860	sarcosine oxidase	0.695028	0.297355	3
VIT_15s0021g00940	senescence-associated protein	0.749076	0.0843344	3
VIT_11s0016g00690	senescence-associated protein	0.708127	0.176121	3
VIT_00s0710g00020	Serine/threonine-protein kinase SAPK2	0.819989	0.302906	3
VIT_08s0058g01450	STN8 (state transition 8)	0.729335	0.269636	3
VIT_09s0002g00150	strubbelig receptor family 6	0.711458	0.300799	3
VIT_03s0038g02230	subtilisin-like serine protease 2	0.81776	0.209673	3
VIT_05s0020g03970	Sulfate transporter 3.1 (AST12) (AtST1)	0.560595	0.0882515	3
VIT_11s0065g00130	taxane 10-beta-hydroxylase	0.839657	0.248632	3
VIT_18s0001g00820	thioredoxin-like protein CDSP32	0.780446	0.12374	3
VIT_18s0117g00050	TIR-NBS-LRR-TIR disease resistance protein	0.726256	0.272685	3
VIT_13s0019g02180	tropinone reductase	1.16349	0.235023	3
VIT_06s0004g05320	tropinone reductase	0.713014	0.199814	3
VIT_06s0004g05310	tropinone reductase	0.565814	0.107215	3
VIT_08s0007g00120	ubiquitin-conjugating enzyme 13 (UBC13), E2	0.888512	0.30468	3
VIT_03s0038g01510	Unknown protein	1.18801	0.304845	3
VIT_17s0000g07840	Unknown protein	1.23778	0.305925	3
VIT_14s0036g01060	Unknown protein	1.0134	0.312492	3
VIT_07s0129g00420	Unknown protein	0.911573	0.247012	3
VIT_17s0000g06680	Unknown protein	0.914727	0.303314	3
VIT_07s0141g00600	Unknown protein	0.878759	0.27516	3
VIT_12s0142g00160	Unknown protein	0.815281	0.227092	3
VIT_18s0001g11970	Unknown protein	0.824402	0.296395	3
VIT_01s0010g02280	Unknown protein	0.799114	0.265827	3
VIT_01s0150g00280	Unknown protein	0.870261	0.302095	3
VIT_10s0003g01070	Unknown protein	0.648112	0.167283	3
VIT_19s0014g03190	Unknown protein	0.687694	0.219517	3
VIT_14s0108g01350	Unknown protein	0.67679	0.257301	3
VIT_05s0020g01830	UPF0497 family	0.82231	0.274561	3
VIT_05s0020g03380	WNK1 (WITH NO LYSINE (K) 1)	0.876923	0.277456	3
VIT_08s0007g01530	zinc finger (C3HC4-type RING finger)	0.922966	0.179544	3
VIT_06s0061g00350	ABC transporter G member 7	0.786398	0.351675	3
VIT_16s0098g01720	Abl interactor 2 (ABIL2)	1.2464	0.430291	3
VIT_14s0108g00270	aldose 1-epimerase	0.816039	0.350378	3
VIT_14s0083g00110	Allene oxide cyclase	1.27535	0.493233	3
VIT_14s0108g01020	alpha-expansin 1 precursor	1.12748	0.38697	3
VIT_10s0003g02060	ankyrin protein kinase	0.835188	0.442045	3
VIT_13s0019g04280	aquaporin PIP2B	0.821678	0.374955	3
VIT_10s0116g01740	ATP synthase gamma chain 1t (ATPC1)	1.04182	0.421079	3
VIT_12s0134g00240	Avr9/Cf-9 rapidly elicited protein 20	1.59406	0.42933	3
VIT_01s0146g00150	BCL-2-ASSOCIATED ATHANOGENE 5	1.92785	0.3543	3
VIT_18s0001g13570	calcium ion binding protein	0.838313	0.444109	3
VIT_06s0004g00410	carboxyl-terminal peptidase	0.83612	0.460589	3
VIT_00s0480g00090	catechol oxidase (EC 1.10.3.1) precursor - grape	1.1349	0.456931	3
VIT_04s0069g00780	Cellulose synthase CSLC05	0.825019	0.480178	3
VIT_18s0001g02700	chlorophyll a oxygenase (CAO)	0.879661	0.449385	3
VIT_19s0014g04980	Cinnamyl alcohol dehydrogenase	1.17672	0.371035	3
VIT_01s0026g02580	CYCLING DOF FACTOR 2	0.728499	0.345956	3
VIT_15s0021g01060	CYP72A1	0.906005	0.390814	3
VIT_14s0030g00640	DnaJ homolog, subfamily B, member 12	1.15366	0.389569	3
VIT_17s0000g08290	Dof zinc finger protein DOF5.6	0.933741	0.36365	3
VIT_18s0001g07640	ECERIFERUM 2 (CER2)	1.0243	0.330164	3
VIT_17s0000g09370	Elongation factor TuA(EF-TuA)	0.963344	0.339797	3
VIT_16s0013g00950	Ethylene-responsive transcription factor ERF105	1.05859	0.460003	3
VIT_16s0013g01060	Ethylene-responsive transcription factor ERF105	0.843602	0.473697	3
VIT_00s0533g00050	Extensin	1.16421	0.459431	3
VIT_04s0023g03510	Ferredoxin:nadp+ Oxidoreductase PETH	0.962749	0.477687	3
VIT_06s0009g02920	flavonoid 3',5'-hydroxylase [Vitis vinifera]	1.95631	0.486199	3
VIT_14s0066g02350	galactinol synthase	1.41876	0.422445	3
VIT_05s0020g00400	galactosyltransferase family protein	0.857158	0.468463	3
VIT_12s0057g00700	glucan endo-1,3-beta-glucosidase 3 precursor	2.06956	0.439982	3
VIT_12s0059g02260	glutamate receptor GLR5	0.798341	0.418314	3
VIT_01s0026g00980	glycosyl transferase family 8 protein	1.13165	0.444216	3
VIT_09s0002g02230	Harpin-induced 1	1.68881	0.402674	3
VIT_13s0019g02740	heat shock protein 16.9 kDa class I	0.943571	0.434635	3
VIT_11s0037g00510	Heat shock protein 70	1.25957	0.388868	3
VIT_19s0085g01050	heat shock protein HSP17	0.800986	0.466756	3
VIT_06s0061g00440	heavy-metal-associated domain-containing protein / copper chaperone (CCH)	1.17165	0.366831	3
VIT_12s0057g01430	heavy-metal-associated domain-containing protein / copper chaperone (CCH)	1.08019	0.412417	3
VIT_02s0025g02590	Homeobox-leucine zipper protein ATHB-12	1.61354	0.479507	3
VIT_15s0046g01190	hydroquinone glucosyltransferase	0.915278	0.34795	3
VIT_08s0040g00630	hydroxyproline-rich glycoprotein	0.981716	0.362022	3
VIT_06s0004g05740	IMP dehydrogenase/GMP reductase	1.23301	0.356477	3
VIT_06s0009g01320	L-ascorbate oxidase	1.55583	0.46648	3
VIT_12s0059g01590	lipase GDSL	0.778423	0.394933	3
VIT_17s0000g05210	LNG1 (LONGIFOLIA1)	0.92981	0.343162	3
VIT_02s0012g00990	LOL1 (LSD ONE LIKE 1)	0.892717	0.384166	3
VIT_06s0004g00590	lysine decarboxylase	1.19657	0.420711	3
VIT_12s0059g00770	monocopper oxidase SKS5 (SKU5 Similar 5)	0.879023	0.485463	3
VIT_07s0005g02480	myb domain protein 61	0.880309	0.44795	3
VIT_11s0037g00070	NADP-dependent glyceraldehyde-3-phosphate dehydrogenase	0.851222	0.344874	3
VIT_01s0011g00060	no hit	1.83968	0.475185	3
VIT_00s0199g00310	no hit	1.65768	0.353679	3
VIT_13s0019g01130	no hit	1.2783	0.443843	3
VIT_00s0199g00010	no hit	1.19263	0.455681	3
VIT_19s0014g03490	no hit	0.9956	0.419573	3
VIT_01s0026g00290	no hit	0.967884	0.442591	3
VIT_19s0014g02390	no hit	0.955386	0.344324	3
VIT_07s0005g04730	no hit	0.934757	0.395616	3
VIT_00s0477g00010	no hit	0.847856	0.348814	3
VIT_03s0063g01770	no hit	0.830722	0.437607	3
VIT_15s0046g01650	no hit	0.740538	0.335332	3
VIT_01s0026g00500	nodulin MtN21 family	0.7771	0.390075	3
VIT_01s0011g05670	Nudix hydrolase 18	1.3595	0.443415	3
VIT_17s0000g04850	OBF BINDING PROTEIN 4	0.973617	0.441138	3
VIT_08s0007g00780	one helix protein (OHP)	1.11836	0.45873	3
VIT_06s0004g04700	OUTER ENVELOPE PROTEIN 16	0.989889	0.39788	3
VIT_07s0005g00730	pectinesterase family	0.997257	0.377116	3
VIT_09s0002g00330	pectinesterase PME1	1.00145	0.449102	3
VIT_00s0960g00010	phosphosulfolactate synthase protein	0.77883	0.379203	3
VIT_10s0003g04350	photosystem I subunit X (PSAK)	0.895776	0.356327	3
VIT_00s0904g00010	photosystem II oxygen-evolving enhancer protein PSBQ	1.46966	0.354422	3
VIT_00s0207g00210	photosystem II PsbO protein	0.722986	0.337301	3
VIT_12s0059g01810	photosystem II psbZ	1.42745	0.396478	3
VIT_14s0081g00060	photosystem II reaction centre W (PsbW)	1.38124	0.494347	3
VIT_06s0004g05230	PLASTID TRANSCRIPTIONALLY ACTIVE18	0.946436	0.442992	3
VIT_02s0025g02410	plastocyanin domain-containing protein	1.27528	0.421594	3
VIT_18s0001g05040	pollen Ole e 1 allergen and extensin	1.1895	0.366519	3
VIT_08s0007g07880	Polygalacturonase GH28	1.36145	0.443756	3
VIT_02s0025g01330	Polygalacturonase GH28	0.817959	0.335598	3
VIT_19s0090g01470	protease inhibitor/seed storage/lipid transfer protein (LTP)	1.60177	0.452735	3
VIT_06s0004g00880	protease inhibitor/seed storage/lipid transfer protein (LTP)	0.808691	0.431114	3
VIT_02s0025g03240	protein kinase	0.878749	0.439018	3
VIT_05s0049g01760	PROTON GRADIENT REGULATION 5 (PGR5)	1.27474	0.443391	3
VIT_11s0016g01400	PSBX (photosystem II subunit X)	0.764063	0.33027	3
VIT_16s0013g00930	PYM (PARTNER OF Y14-MAGO)	0.89542	0.434534	3
VIT_12s0059g00520	RabGAP/TBC domain-containing protein	0.991385	0.446589	3
VIT_14s0060g02150	Rapid ALkalinization Factor RALFL33	1.89491	0.466999	3
VIT_01s0011g04270	receptor kinase homolog LRK10	1.40934	0.39228	3
VIT_08s0007g03340	Ribosomal protein L10A (RPL10aA) 60S	0.890325	0.476335	3
VIT_00s0616g00020	ribosomal protein L19	1.21698	0.450379	3
VIT_08s0007g06890	Ribosomal protein L21 (RPL21A) 60S	0.963885	0.454952	3
VIT_01s0150g00520	Ribosomal protein L21 (RPL21E) 60S	0.933528	0.465682	3
VIT_14s0066g00560	Ribosomal protein L27A (RPL27aC) 60S	1.56573	0.368886	3
VIT_14s0108g00850	Ribosomal protein L34 (RPL34A) 60S	1.39645	0.444736	3
VIT_11s0052g00290	Ribosomal protein L7 (RPL7D) 60S	0.877325	0.384261	3
VIT_17s0000g06980	Ribosomal protein S19 (RPS19C) 40S	1.27022	0.491577	3
VIT_16s0039g00660	RNA polymerase nonessential primary-like sigma factor SIGA	0.869231	0.417119	3
VIT_05s0049g01930	RNA-binding protein cp29	0.88096	0.445466	3
VIT_19s0093g00510	S-2-hydroxy-acid oxidase, peroxisomal	0.784664	0.363645	3
VIT_06s0080g00250	sialyltransferase	0.854785	0.464362	3
VIT_14s0128g00220	signal peptidase complex subunit 3	1.34126	0.400252	3
VIT_09s0002g00640	Small heat stress protein class CIII	1.37842	0.413731	3
VIT_19s0140g00210	SOUL heme-binding	1.19162	0.490443	3
VIT_00s0583g00030	sphingolipid delta 4 desaturase DES-1	0.974146	0.338035	3
VIT_18s0001g10520	sterol carrier protein 2 (SCP-2)	1.52555	0.446113	3
VIT_07s0031g01530	stress enhanced protein 2 (SEP2)	2.09687	0.405433	3
VIT_18s0001g15310	thioredoxin M-type	1.52718	0.458146	3
VIT_16s0039g01650	transporter-related	0.786869	0.348541	3
VIT_12s0028g02000	triacylglycerol lipase	0.975266	0.333952	3
VIT_18s0001g08250	tubulin alpha-3 chain	0.816064	0.369084	3
VIT_16s0050g00380	Tubulin beta-1	0.868818	0.413301	3
VIT_02s0025g04200	unknown	1.44112	0.407332	3
VIT_01s0010g03890	unknown	0.797177	0.360562	3
VIT_01s0150g00270	Unknown protein	1.95976	0.40884	3
VIT_11s0016g01810	Unknown protein	1.96023	0.421742	3
VIT_01s0011g04550	Unknown protein	1.71542	0.456955	3
VIT_12s0059g02290	Unknown protein	2.25049	0.364727	3
VIT_10s0116g01820	Unknown protein	2.10706	0.446394	3
VIT_10s0003g01310	Unknown protein	2.15826	0.413074	3
VIT_15s0046g00120	Unknown protein	1.36952	0.404	3
VIT_01s0010g03750	Unknown protein	1.31559	0.449313	3
VIT_09s0054g01750	Unknown protein	1.27512	0.434697	3
VIT_10s0003g02780	Unknown protein	1.26399	0.425067	3
VIT_09s0002g06780	Unknown protein	1.24039	0.428136	3
VIT_03s0088g01200	Unknown protein	1.20425	0.447639	3
VIT_17s0000g03790	Unknown protein	1.18144	0.433248	3
VIT_15s0048g02980	Unknown protein	1.04027	0.374697	3
VIT_03s0091g00500	Unknown protein	0.987314	0.464532	3
VIT_13s0064g00460	Unknown protein	0.873227	0.373952	3
VIT_08s0007g05010	Unknown protein	0.787039	0.351992	3
VIT_04s0008g03760	Unknown protein	0.82542	0.439429	3
VIT_16s0050g00710	Unknown protein	0.786921	0.36798	3
VIT_00s0203g00040	vesicle-associated membrane protein	0.956541	0.408729	3
VIT_13s0106g00130	V-type H+-transporting ATPase 21kDa proteolipid subunit	0.900867	0.412418	3
VIT_04s0008g03610	xylan synthase	1.08595	0.475354	3
VIT_01s0150g00460	xyloglucan endotransglucosylase/hydrolase precursor	0.818796	0.492183	3
VIT_08s0040g02950	zinc finger (C3HC4-type RING finger)	0.999053	0.403395	3
VIT_01s0011g06200	ZINC FINGER PROTEIN 4	1.01821	0.444628	3
VIT_01s0146g00070	11-beta-hydroxysteroid dehydrogenase	0.452946	0.269255	4
VIT_16s0039g01600	11-beta-hydroxysteroid dehydrogenase	0.39363	0.249789	4
VIT_08s0056g01570	5-methyltetrahydropteroyltriglutamate--homocysteine S-methyltransferase	0.310462	0.535324	4
VIT_03s0017g01750	ABC PROTEIN 6 NON-INTRINSIC	0.258897	0.346755	4
VIT_06s0004g01910	ADP,ATP carrier protein	0.294941	0.333217	4
VIT_00s0225g00130	Alanine transaminase.	0.314531	0.429772	4
VIT_04s0044g01130	alcohol dehydrogenase 2 [Vitis vinifera]	0.373599	0.328547	4
VIT_17s0000g00290	alpha-mannosidase precursor lysosomal	0.485067	0.285758	4
VIT_17s0053g00180	ascorbate peroxidase	0.273228	0.41659	4
VIT_08s0007g02030	AUX1 protein	0.472762	0.271659	4
VIT_13s0074g00110	bark storage protein A precursor	0.345956	0.191151	4
VIT_07s0031g02480	Beta-galactosidase	0.398202	0.196027	4
VIT_13s0067g03890	beta-ketoacyl-CoA synthase	0.355245	0.257971	4
VIT_00s0634g00030	BRASSINOSTEROID INSENSITIVE 1-associated receptor kinase 1	0.287604	0.438361	4
VIT_00s0539g00020	BRASSINOSTEROID INSENSITIVE 1-associated receptor kinase 1	0.269297	0.344173	4
VIT_19s0015g01070	Calcineurin B	0.317448	0.350438	4
VIT_07s0005g05030	CLIP-associating protein (CLASP)	0.226054	0.440466	4
VIT_10s0092g00330	cofilin	0.326165	0.340517	4
VIT_03s0063g01870	Cold acclimation protein WCOR413 protein beta form	0.462946	0.281248	4
VIT_04s0008g02670	Cryptochrome DASH	0.343885	0.249401	4
VIT_19s0135g00190	CYP72A59	0.166321	0.346246	4
VIT_02s0025g04890	CYP76B1	0.259042	0.413054	4
VIT_01s0010g00020	DNA-3-methyladenine glycosidase I	0.353354	0.277103	4
VIT_00s0214g00010	DnaJ homolog, subfamily C, member 13	0.306696	0.512774	4
VIT_18s0001g11590	dual-specific kinase DSK1	0.534712	0.327884	4
VIT_11s0016g02430	Dual-specific kinase DSK1	0.377651	0.156044	4
VIT_05s0029g01150	Elongation factor 1-alpha 1	0.280646	0.330858	4
VIT_16s0098g01840	EMB1796 (EMBRYO DEFECTIVE 1796)	0.234062	0.35465	4
VIT_16s0013g00900	Ethylene-responsive transcription factor ERF105	0.435567	0.290305	4
VIT_12s0035g00970	evolutionarily conserved C-terminal region 11 ECT11	0.353046	0.260166	4
VIT_18s0075g00560	fatty acid multifunctional protein (MFP2)	0.226438	0.372962	4
VIT_03s0038g04590	F-box domain containing protein	0.369537	0.328948	4
VIT_07s0104g01250	flavin-containing monooxygenase	0.437789	0.197567	4
VIT_16s0039g00550	F-type H+-transporting ATPase oligomycin sensitivity	0.282719	0.448218	4
VIT_14s0030g02180	GDP-mannose 3,5-epimerase 1	0.361305	0.32029	4
VIT_03s0097g00460	Geraniol 10-hydroxylase	0.294605	0.424837	4
VIT_15s0046g02560	GLABRA 3	0.462609	0.301693	4
VIT_11s0016g05560	glucan endo-1,3-beta-glucosidase 7 precursor	0.315063	0.357933	4
VIT_08s0007g07400	Glutamate dehydrogenase 1	0.461019	0.287649	4
VIT_08s0007g05530	glutaredoxin	0.391134	0.307456	4
VIT_19s0015g02680	Glutathione S-transferase 25 GSTU25	0.393509	0.255898	4
VIT_19s0015g02590	Glutathione S-transferase 25 GSTU25	0.258815	0.354935	4
VIT_15s0024g01630	Glutathione S-transferase 8 GSTU8	0.350835	0.277177	4
VIT_08s0007g05350	haloacid dehalogenase hydrolase	0.316356	0.377187	4
VIT_00s0238g00110	hAT dimerisation domain-containing protein	0.287442	0.350445	4
VIT_00s0397g00010	HcrVf1 protein	0.333547	0.283253	4
VIT_06s0004g05770	heat shock protein 17.4 kDa class I	0.454733	0.265693	4
VIT_13s0019g03000	heat shock protein 18.5 kDa class I	0.414314	0.228897	4
VIT_00s1569g00010	Heat shock protein 90-2	0.236285	0.366668	4
VIT_06s0061g01240	histone deacetylase (HD2A)	0.246588	0.465798	4
VIT_09s0002g05150	IAA19	0.293175	0.47777	4
VIT_00s0131g00270	integrase	0.327788	0.544286	4
VIT_00s0131g00290	integrase	0.256253	0.447795	4
VIT_05s0102g00100	isoleucyl-tRNA synthetase	0.286492	0.520244	4
VIT_01s0026g00270	K+ uptake permease 6	0.341993	0.292869	4
VIT_07s0151g00370	kinase interacting	0.222368	0.451898	4
VIT_15s0046g00220	kinesin light chain	0.496892	0.277284	4
VIT_12s0035g00880	lactoylglutathione lyase	0.37138	0.206264	4
VIT_19s0014g02410	L-ascorbate peroxidase 1, cytosolic (APX1)	0.163668	0.352871	4
VIT_15s0046g00240	lateral organ boundaries protein 1	0.342376	0.144403	4
VIT_01s0026g00810	Leaf senescence protein	0.451264	0.270339	4
VIT_01s0011g01760	lectin	0.250479	0.401865	4
VIT_18s0001g08510	lipase family	0.261546	0.331631	4
VIT_09s0054g00230	mannosyl-oligosaccharide 1,2-alpha-mannosidase IA	0.257593	0.336511	4
VIT_01s0011g04450	MATE efflux family protein	0.254196	0.48784	4
VIT_08s0032g00380	Myosin-like protein XIC	0.186209	0.415953	4
VIT_09s0002g07760	NADPH quinone oxidoreductase	0.314675	0.392856	4
VIT_09s0002g07690	NADPH quinone oxidoreductase-like protein	0.281277	0.364744	4
VIT_19s0015g00690	nitrate-responsive NOI protein	0.465749	0.275964	4
VIT_16s0039g02530	no hit	0.363797	0.27224	4
VIT_18s0001g13030	no hit	0.202831	0.368461	4
VIT_07s0095g00230	no hit	0.221833	0.367744	4
VIT_12s0035g01490	no hit	0.256247	0.410365	4
VIT_05s0020g00080	no hit	0.326644	0.457182	4
VIT_12s0034g00340	no hit	0.243909	0.339573	4
VIT_13s0047g00720	no hit	0.328983	0.424567	4
VIT_11s0052g00010	no hit	0.318875	0.383822	4
VIT_01s0026g00540	nodulin MtN21 family	0.553915	0.319016	4
VIT_00s0483g00010	Nucleobase-ascorbate transporter 11 (NAT11)	0.290311	0.406905	4
VIT_17s0000g07850	Nucleobase-ascorbate transporter 6 (NAT6)	0.343806	0.323913	4
VIT_01s0150g00320	Nudix hydrolase 13	0.438675	0.276343	4
VIT_00s0203g00150	octicosapeptide/Phox/Bem1p (PB1) domain-containing protein	0.45124	0.278104	4
VIT_00s0259g00120	oligopeptide transporter OPT3	0.536512	0.328598	4
VIT_11s0016g00130	omega-6 fatty acid desaturase, chloroplast (FAD6) (FADC)	0.443309	0.232265	4
VIT_13s0147g00090	PAB8 (POLY(A) BINDING PROTEIN 8)	0.275138	0.417231	4
VIT_18s0001g10190	PAB8 (POLY(A) BINDING PROTEIN 8)	0.276925	0.37818	4
VIT_07s0005g04820	PAPA-1	0.208403	0.406135	4
VIT_02s0236g00040	Peptidyl-prolyl cis-trans isomerase, cyclophilin type	0.404641	0.260678	4
VIT_09s0070g00740	pfkB-type carbohydrate kinase	0.29693	0.375924	4
VIT_19s0015g01650	phenylalanine-tRNA ligase	0.504029	0.275288	4
VIT_08s0105g00300	Phospholipase C	0.247736	0.488674	4
VIT_00s0275g00010	photosystem II protein D2	0.350328	0.308662	4
VIT_01s0010g01390	phototropic-responsive NPH3	0.391244	0.19897	4
VIT_04s0079g00680	phytoene synthase, chloroplast precursor	0.426178	0.229824	4
VIT_05s0029g00530	poly(A) binding protein	0.311351	0.381828	4
VIT_19s0085g00710	POLY(A) BINDING PROTEIN 8	0.311507	0.348755	4
VIT_17s0000g05300	Pre-mRNA cleavage complex II protein Clp1	0.312053	0.335118	4
VIT_11s0103g00330	proteasome 26S regulatory subunit (RPN8)	0.244538	0.359732	4
VIT_07s0005g03000	proteasome 26S regulatory subunit (RPN8)	0.31789	0.362018	4
VIT_01s0127g00540	Protein disulfide isomerase	0.398521	0.256422	4
VIT_15s0045g00050	protein phosphatase 2A 65 kDa regulatory subunit	0.139577	0.354884	4
VIT_03s0038g00200	PROTEIN PHOSPHATASE 2A SUBUNIT A2 PP2AA2	0.316024	0.507515	4
VIT_00s2436g00010	PROTEIN PHOSPHATASE 2A SUBUNIT A3 PP2AA3	0.296627	0.475374	4
VIT_19s0027g00070	PROTEIN PHOSPHATASE 2A SUBUNIT A3 PP2AA3	0.266701	0.432705	4
VIT_01s0011g00330	PROTEIN PHOSPHATASE 2A SUBUNIT A3 PP2AA3	0.273716	0.441335	4
VIT_00s0646g00030	protein serine/threonine kinase	0.310992	0.452543	4
VIT_09s0002g04130	proton-dependent oligopeptide transport (POT) family protein	0.403456	0.284399	4
VIT_04s0008g03950	RD22	0.381051	0.309787	4
VIT_04s0008g03930	RD22	0.308077	0.533995	4
VIT_01s0011g04300	receptor serine/threonine kinase PR5K	0.332027	0.146589	4
VIT_16s0050g00080	remorin	0.429926	0.23941	4
VIT_08s0007g01720	reticulon family protein (RTNLB12)	0.420331	0.264881	4
VIT_18s0001g00610	Rho GTPase activator	0.381124	0.230983	4
VIT_00s2761g00010	Ribosomal protein L7 (RPL7B) 60S	0.290696	0.43979	4
VIT_09s0054g00060	Ribosomal protein L7 (RPL7D) 60S	0.225471	0.45594	4
VIT_11s0037g00080	Ribosomal protein S12 (RPS12C) 40S	0.349918	0.300293	4
VIT_07s0005g00540	Ribosomal protein S12 (RPS12C) 40S	0.387579	0.264332	4
VIT_03s0017g01310	Ribosomal protein S17 (RPS17D) 40S	0.413401	0.28457	4
VIT_07s0129g00790	ribulose bisphosphate carboxylase/oxygenase large subunit	0.26608	0.345488	4
VIT_09s0002g04540	RNA polymerase beta''	0.278452	0.398641	4
VIT_10s0003g03830	S-2-hydroxy-acid oxidase, peroxisomal	0.266305	0.398472	4
VIT_05s0077g01720	SAG101 (SENESCENCE-ASSOCIATED GENE 101)	0.381522	0.192163	4
VIT_15s0046g03580	Salutaridine reductase	0.491154	0.319868	4
VIT_13s0156g00060	Serine/threonine-protein phosphatase PP2A catalytic subunit	0.304018	0.387796	4
VIT_00s0516g00030	short-chain dehydrogenase/reductase (SDR)	0.34499	0.253063	4
VIT_00s0646g00020	somatic embryogenesis receptor kinase 2 SERK2	0.328554	0.523983	4
VIT_16s0022g02200	subtilase	0.489483	0.261128	4
VIT_13s0064g01420	succinate dehydrogenase [ubiquinone] flavoprotein subunit	0.216786	0.447491	4
VIT_07s0151g00790	transducin family protein / WD-40 repeat	0.318137	0.523501	4
VIT_15s0048g00370	transketolase, chloroplast precursor	0.424365	0.282648	4
VIT_06s0004g05430	tropinone reductase	0.357371	0.135604	4
VIT_06s0004g06540	undecaprenyl pyrophosphate synthetase	0.444889	0.317192	4
VIT_00s2024g00010	unknown	0.28373	0.480207	4
VIT_06s0004g02780	unknown	0.290304	0.359544	4
VIT_08s0007g07920	Unknown protein	0.333523	0.232107	4
VIT_15s0046g01560	Unknown protein	0.416882	0.222817	4
VIT_00s0652g00020	Unknown protein	0.320058	0.49287	4
VIT_05s0062g00250	xyloglucan endotransglucosylase/hydrolase 15	0.354544	0.326833	4
VIT_11s0052g01250	xyloglucan endotransglucosylase/hydrolase 23	0.476598	0.254749	4
VIT_00s0386g00050	xyloglucan endotransglucosylase/hydrolase precursor	0.36663	0.19895	4
VIT_00s0279g00070	ZFWD1 (zinc finger WD40 repeat protein 1)	0.261043	0.387551	4
VIT_13s0047g00010	ZIFL2 (ZINC INDUCED FACILITATOR-LIKE 1)	0.149949	0.34346	4
VIT_17s0000g08400	zinc finger (C3HC4-type RING finger)	0.272956	0.462911	4
VIT_05s0020g00120	Zinc knuckle	0.241068	0.437473	4
VIT_05s0124g00390	2-isopropylmalate synthase B	0.258833	0.245667	4
VIT_14s0060g00820	3-beta hydroxysteroid dehydrogenase	0.322146	0.273466	4
VIT_13s0074g00690	ABC transporter G member 22	0.310659	0.145038	4
VIT_19s0177g00370	ADP,ATP carrier protein	0.29366	0.29366	4
VIT_04s0044g01120	alcohol dehydrogenase 2 [Vitis vinifera]	0.26301	0.311966	4
VIT_17s0053g00990	alpha-expansin 1 precursor	0.248005	0.232029	4
VIT_19s0027g01890	Amino acid permease	0.297994	0.297994	4
VIT_06s0061g00570	Amino acid permease	0.284762	0.202583	4
VIT_00s0188g00130	amino acid permease 2	0.288511	0.288511	4
VIT_16s0013g01340	aminopeptidase N	0.316578	0.316578	4
VIT_01s0026g02240	ANTR2 (anion transporter 2	0.299883	0.299883	4
VIT_13s0067g01300	AP2-associated kinase	0.296764	0.296764	4
VIT_06s0004g07580	aspartyl-tRNA synthetase	0.194314	0.233808	4
VIT_03s0132g00050	ATHVA22A (Arabidopsis thaliana HVA22 homologue A)	0.323859	0.276388	4
VIT_13s0067g03310	ATP synthase CF1 alpha subunit	0.115348	0.247806	4
VIT_14s0006g01970	auxin efflux carrier family	0.246005	0.317291	4
VIT_01s0011g05180	Bet v I allergen	0.295643	0.113228	4
VIT_05s0051g00010	beta-amylase 1	0.311387	0.311387	4
VIT_14s0083g01110	Brassinosteroid-6-oxidase	0.239677	0.239677	4
VIT_08s0007g02240	Calcium/proton exchanger CAX3	0.255954	0.264638	4
VIT_00s0285g00010	CBL-interacting protein kinase 9 (CIPK9)	0.303827	0.303827	4
VIT_00s0469g00050	cellulose synthase CSLE1	0.171723	0.287199	4
VIT_06s0009g02080	chloroplast envelope membrane protein	0.146401	0.259501	4
VIT_08s0056g00590	chloroplast envelope membrane protein [Vitis vinifera]	0.101412	0.259148	4
VIT_12s0059g02430	chloroplast envelope membrane protein [Vitis vinifera]	0.16123	0.304662	4
VIT_16s0050g01920	Curculin (mannose-binding) lectin	0.284313	0.284313	4
VIT_11s0065g00040	CYP706A12	0.273002	0.27155	4
VIT_19s0135g00230	CYP72A1	0.231613	0.231613	4
VIT_19s0015g02540	CYP72A59	0.231786	0.231786	4
VIT_19s0015g02940	CYP72A59	0.189337	0.16419	4
VIT_07s0129g00730	CYP81E1 Isoflavone 2'-hydroxylase	0.222067	0.207041	4
VIT_18s0001g11490	CYP82C1p	0.135743	0.135743	4
VIT_11s0016g02030	cytochrome f [Vitis vinifera]	0.133095	0.242174	4
VIT_18s0001g13200	cytokinin dehydrogenase 5 precursor	0.232607	0.114908	4
VIT_01s0026g00450	D8-sphingolipid desaturase	0.176059	0.288537	4
VIT_01s0010g01990	D8-sphingolipid desaturase	0.183476	0.256676	4
VIT_06s0004g00990	Dirigent protein	0.314682	0.314682	4
VIT_10s0042g01160	Elongation factor EF-2	0.325313	0.325313	4
VIT_14s0068g00120	FERONIA receptor-like kinase	0.235154	0.230232	4
VIT_14s0083g01210	FERONIA receptor-like kinase	0.30712	0.191111	4
VIT_04s0023g00070	FLAVODOXIN-LIKE QUINONE REDUCTASE 1	0.258466	0.265593	4
VIT_18s0001g11430	flavonoid 3-monooxygenase	0.251818	0.251818	4
VIT_14s0060g00760	galactinol synthase	0.278491	0.278491	4
VIT_19s0085g01240	gamma hydroxybutyrate dehydrogenase-like protein	0.224982	0.31185	4
VIT_07s0104g01810	Glutathione S-transferase 13 GSTF13	0.273649	0.273649	4
VIT_07s0104g01800	Glutathione S-transferase 13 GSTF13	0.288382	0.18274	4
VIT_19s0093g00150	Glutathione S-transferase 25 GSTU25	0.152366	0.269778	4
VIT_19s0015g02700	Glutathione S-transferase 25 GSTU25	0.182812	0.238899	4
VIT_19s0015g02890	Glutathione S-transferase 25 GSTU25	0.198699	0.260458	4
VIT_19s0093g00190	Glutathione S-transferase 25 GSTU25	0.248949	0.319497	4
VIT_06s0004g05680	Glutathione S-transferase 25 GSTU7	0.116418	0.118912	4
VIT_19s0093g00310	Glutathione S-transferase 8 GSTU19	0.200473	0.200473	4
VIT_15s0024g01650	Glutathione S-transferase 8 GSTU8	0.313108	0.289908	4
VIT_15s0048g00140	H(+)-ATPASE AHA10 (AUTOINHIBITED H(+)-ATPASE ISOFORM 10)	0.211387	0.233706	4
VIT_00s0400g00030	HcrVf1 protein	0.209056	0.3063	4
VIT_13s0067g00990	heat shock protein	0.219496	0.255118	4
VIT_13s0019g02930	heat shock protein 17.4 kDa class I	0.303192	0.227138	4
VIT_16s0050g01240	heavy-metal-associated domain-containing protein / copper chaperone (CCH)	0.241997	0.320608	4
VIT_03s0132g00020	histone deacetylase HD2C	0.242719	0.316902	4
VIT_18s0001g09360	hydrogenobyrinic acid a,c-diamide synthase	0.210301	0.119393	4
VIT_08s0058g00740	iron-responsive transporter	0.269849	0.249059	4
VIT_00s0615g00030	mannitol dehydrogenase (ELI3-1)	0.287606	0.207416	4
VIT_09s0054g00320	mannosyl-oligosaccharide 1,2-alpha-mannosidase	0.131925	0.285003	4
VIT_17s0053g00040	metal-nicotianamine transporter YSL5	0.279768	0.246569	4
VIT_14s0108g01640	NADH dehydrogenase ND2	0.199634	0.255999	4
VIT_00s0246g00180	NADH-plastoquinone oxidoreductase subunit 4 [Vitis vinifera]	0.14549	0.320932	4
VIT_00s0246g00190	NADH-plastoquinone oxidoreductase subunit 4 [Vitis vinifera]	0.110745	0.200478	4
VIT_02s0154g00260	Nitrate transporter	0.191682	0.191682	4
VIT_13s0047g00620	no hit	0.22124	0.250422	4
VIT_18s0001g14260	no hit	0.114723	0.120254	4
VIT_19s0014g02510	no hit	0.181682	0.199381	4
VIT_00s0267g00060	no hit	0.153377	0.146654	4
VIT_00s0174g00230	no hit	0.278029	0.278029	4
VIT_00s0240g00060	no hit	0.22964	0.22964	4
VIT_00s0505g00050	no hit	0.105357	0.106649	4
VIT_11s0016g00210	no hit	0.26992	0.257879	4
VIT_12s0028g02310	no hit	0.327271	0.266478	4
VIT_13s0064g00280	no hit	0.282138	0.282138	4
VIT_14s0030g01000	no hit	0.287373	0.213944	4
VIT_01s0011g02720	no hit	0.211762	0.180903	4
VIT_18s0001g08390	no hit	0.103683	0.294088	4
VIT_04s0044g02000	no hit	0.138894	0.258772	4
VIT_06s0004g03480	no hit	0.182616	0.322162	4
VIT_13s0067g02600	no hit	0.16975	0.297024	4
VIT_18s0122g00440	no hit	0.133344	0.227747	4
VIT_11s0016g05030	no hit	0.199941	0.258865	4
VIT_05s0077g00190	no hit	0.151809	0.20982	4
VIT_06s0004g07680	nodulin	0.154727	0.154727	4
VIT_14s0068g01870	Nodulin	0.316023	0.253326	4
VIT_13s0084g00090	nodulin MtN21 family	0.325899	0.20087	4
VIT_18s0001g10220	PAB8 (POLY(A) BINDING PROTEIN 8)	0.27001	0.225036	4
VIT_16s0022g01430	Phosphate-induced protein 1	0.252621	0.193856	4
VIT_06s0009g02070	photosystem I assembly protein Ycf4	0.110735	0.24043	4
VIT_00s0246g00200	Photosystem I iron-sulfur center (Photosystem I subunit VII)	0.197021	0.197021	4
VIT_09s0002g08330	Photosystem I P700 apoprotein A2	0.0898689	0.176383	4
VIT_09s0002g08340	photosystem I P700 chlorophyll a apoprotein A1	0.187615	0.200703	4
VIT_18s0001g08620	photosystem I P700 chlorophyll a apoprotein A2	0.276866	0.240358	4
VIT_06s0009g01550	photosystem II protein K	0.265494	0.265494	4
VIT_00s0505g00060	photosystem II protein N	0.204454	0.149117	4
VIT_00s2608g00010	photosystem II PsbB	0.194009	0.245	4
VIT_00s0504g00010	photosystem II PsbD	0.278748	0.189425	4
VIT_04s0008g05640	protease inhibitor/seed storage/lipid transfer protein (LTP)	0.206806	0.206806	4
VIT_12s0035g00780	proteasome 26S regulatory subunit (RPN5)	0.273602	0.28261	4
VIT_04s0043g00200	PROTEIN PHOSPHATASE 2A SUBUNIT A3 PP2AA3	0.147643	0.311443	4
VIT_01s0010g02310	ribosomal protein L23 50S	0.116143	0.206904	4
VIT_09s0054g00030	Ribosomal protein L7 (RPL7D) 60S	0.322365	0.322365	4
VIT_16s0039g00380	ribosomal protein S14 30S	0.141107	0.260351	4
VIT_14s0060g02110	Ribosomal protein S21 (RPS21C) 40S	0.261031	0.301307	4
VIT_02s0033g00420	Ribosomal protein S28 (RPS28C) 40S	0.252481	0.165085	4
VIT_19s0014g02520	ribosomal protein S8, Chloroplast 30S	0.0849303	0.249398	4
VIT_00s1707g00010	ribosomal protein S8, Chloroplast 30S	0.171004	0.32038	4
VIT_13s0073g00180	Rieske [2Fe-2S] domain	0.138779	0.148422	4
VIT_19s0014g00710	RKF1 (RECEPTOR-LIKE KINASE IN FLOWERS 1)	0.296194	0.296194	4
VIT_14s0083g01190	S-adenosylmethionine synthetase 1 (SAM1)	0.296892	0.296892	4
VIT_08s0040g01100	S-adenosylmethionine synthetase 1 (SAM1)	0.207508	0.274295	4
VIT_05s0077g01750	SAG101 (SENESCENCE-ASSOCIATED GENE 101)	0.319208	0.284664	4
VIT_14s0066g01820	SAG101 (SENESCENCE-ASSOCIATED GENE 101)	0.235847	0.235847	4
VIT_16s0013g00170	SAR1 (SECRETION-ASSOCIATED RAS)	0.292061	0.292061	4
VIT_08s0040g01140	serine carboxypeptidase K10B2.2 precursor	0.263957	0.260432	4
VIT_01s0011g02030	serine carboxypeptidase S10	0.319714	0.188426	4
VIT_05s0020g00930	Soluble diacylglycerol acyltransferase	0.243126	0.169295	4
VIT_18s0072g00580	Taxadiene 5-alpha-hydroxylase	0.307334	0.307334	4
VIT_18s0001g01330	TOM3	0.324171	0.324171	4
VIT_06s0004g05350	tropinone reductase	0.300537	0.110519	4
VIT_00s1322g00010	tubulin alpha-3 chain	0.288949	0.288949	4
VIT_18s0001g14360	tubulin beta-1 chain	0.324185	0.276203	4
VIT_04s0079g00350	tubulin, Beta	0.13121	0.13121	4
VIT_01s0026g01360	unknown	0.329086	0.329086	4
VIT_01s0011g04620	Unknown protein	0.325498	0.322139	4
VIT_03s0038g00440	Unknown protein	0.261265	0.248727	4
VIT_14s0066g00610	Unknown protein	0.245856	0.204932	4
VIT_02s0025g04710	Unknown protein	0.296456	0.240957	4
VIT_00s0304g00010	Unknown protein	0.275736	0.184064	4
VIT_10s0092g00760	Unknown protein	0.142878	0.262321	4
VIT_18s0001g15790	V-type H+-transporting ATPase 16kDa proteolipid subunit	0.24893	0.252093	4
VIT_16s0022g02530	ZFWD1 (zinc finger WD40 repeat protein 1)	0.294345	0.294345	4
VIT_19s0015g01000	zinc finger (C3HC4-type RING finger)	0.274305	0.260385	4
VIT_14s0006g03230	14-3-3 protein GF14 nu (GRF7)	0.382375	0.486754	4
VIT_03s0017g00830	2OG-Fe(II) oxygenase	0.463662	0.463662	4
VIT_04s0044g01740	3-hydroxy-3-methylglutaryl-coenzyme A reductase 3	0.433625	0.352188	4
VIT_18s0001g12510	5' nucleotidase	0.599922	0.397467	4
VIT_15s0107g00390	5'-adenylylsulfate reductase (APR3)	0.376421	0.376421	4
VIT_09s0002g01650	5'-nucleotidase surE	0.445345	0.576626	4
VIT_09s0054g00930	7-dehydrocholesterol reductase	0.433822	0.607652	4
VIT_13s0064g00840	9,10[9',10']carotenoid cleavage dioxygenase	0.43832	0.536256	4
VIT_12s0035g00360	AAA-type ATPase	0.464236	0.464236	4
VIT_12s0035g00380	AAA-type ATPase	0.374562	0.417562	4
VIT_01s0026g02190	ABA-responsive protein (HVA22c)	0.486316	0.486316	4
VIT_16s0050g02480	ABC transporter C member 15	0.423825	0.357779	4
VIT_19s0015g00010	ABC transporter C member 9	0.476395	0.476395	4
VIT_06s0061g01480	ABC transporter G member 22	0.423871	0.423871	4
VIT_13s0074g00700	ABC transporter G member 22	0.478917	0.478917	4
VIT_11s0016g03180	ABI1 (ABA INSENSITIVE 1)	0.391513	0.391513	4
VIT_06s0004g00640	ACCELERATED CELL DEATH 1 ACD1	0.471397	0.471397	4
VIT_06s0004g00620	ACCELERATED CELL DEATH 1 ACD1	0.41893	0.41893	4
VIT_01s0011g00590	ACCLIMATION OF PHOTOSYNTHESIS TO ENVIRONMENT	0.333844	0.332353	4
VIT_15s0048g01820	ACCLIMATION OF PHOTOSYNTHESIS TO ENVIRONMENT APE1	0.436824	0.436824	4
VIT_18s0001g15000	ACT domain containing protein (ACR4)	0.531819	0.340141	4
VIT_08s0032g01100	Acyl-CoA oxidase	0.454569	0.526611	4
VIT_16s0039g01000	ADP,ATP carrier protein	0.373731	0.373731	4
VIT_18s0001g12840	ADP-glucose pyrophosphorylase large subunit CagpL2	0.450452	0.337825	4
VIT_11s0052g00620	AHA2 (Arabidopsis H(+)-ATPase 2)	0.404242	0.404242	4
VIT_03s0017g01090	Alanyl-tRNA synthetase	0.394275	0.394275	4
VIT_04s0044g01110	Alcohol dehydrogenase 6	0.650431	0.461634	4
VIT_17s0000g03280	Alcohol dehydrogenase 7	0.55071	0.384252	4
VIT_12s0028g01100	aldo/keto reductase	0.590925	0.403689	4
VIT_18s0157g00100	alliin lyase	0.468919	0.468919	4
VIT_18s0001g01130	alpha-expansin 1 precursor	0.379485	0.586929	4
VIT_04s0008g00930	alpha-expansin 6 precursor	0.34509	0.34509	4
VIT_06s0061g00480	alpha-L-fucosidase 1 precursor	0.417834	0.371555	4
VIT_13s0019g00740	amino acid binding protein	0.375723	0.375723	4
VIT_18s0001g02020	amino acid permease 3	0.363898	0.521143	4
VIT_00s0188g00140	amino acid permease 4	0.378146	0.378146	4
VIT_01s0010g00950	aminoalcoholphosphotransferase (AAPT1)	0.447317	0.451886	4
VIT_07s0005g03630	Ankyrin	0.606578	0.435228	4
VIT_00s0256g00030	Ankyrin repeat protein	0.495024	0.495024	4
VIT_00s0256g00040	Ankyrin repeat protein	0.458596	0.458596	4
VIT_08s0007g08580	AP2-like ethylene-responsive transcription factor	0.4044	0.563523	4
VIT_09s0002g04020	aquaporin DELTA-TIP	0.541051	0.385939	4
VIT_06s0004g02850	Aquaporin PIP2B	0.58435	0.372603	4
VIT_15s0046g02420	Aquaporin TMP-C	0.530224	0.399257	4
VIT_02s0025g03390	Aquaporin TMP-C	0.457824	0.645363	4
VIT_11s0016g02680	asparaginyl-tRNA synthetase, cytoplasmic 3	0.437644	0.557388	4
VIT_00s0429g00040	aspartic proteinase nepenthesin-1 precursor	0.56096	0.483922	4
VIT_00s1206g00010	aspartic proteinase nepenthesin-1 precursor	0.361485	0.403879	4
VIT_09s0018g01670	aspartyl protease	0.487864	0.487864	4
VIT_00s0434g00090	aspartyl protease	0.399469	0.405903	4
VIT_06s0004g07600	aspartyl-tRNA synthetase	0.478	0.478	4
VIT_03s0132g00090	ATHVA22A (Arabidopsis thaliana HVA22 homologue A)	0.498352	0.361479	4
VIT_18s0001g12100	Auxilin	0.54287	0.331982	4
VIT_04s0044g01860	auxin efflux carrier	0.352737	0.352737	4
VIT_07s0031g02200	auxin efflux carrier	0.378434	0.440177	4
VIT_02s0025g01740	auxin response factor 9	0.584212	0.456656	4
VIT_05s0062g00850	auxin-responsive protein	0.42486	0.523785	4
VIT_18s0041g01860	Avirulence induced gene (AIG1)	0.349495	0.398887	4
VIT_06s0009g00880	axial regulator YABBY2	0.398254	0.398254	4
VIT_06s0004g01200	beta-1,3-glucan synthase	0.422646	0.606872	4
VIT_00s1803g00010	Beta-galactosidase	0.413323	0.378043	4
VIT_09s0002g02120	beta-galactosidase	0.448185	0.38765	4
VIT_19s0014g03240	Beta-mannosidase 4	0.362692	0.34269	4
VIT_01s0137g00180	B-keto acyl reductase	0.463659	0.46171	4
VIT_00s0472g00020	BRASSINOSTEROID INSENSITIVE 1-associated receptor kinase 1	0.407159	0.345142	4
VIT_14s0068g01350	BTB/POZ domain-containing protein POB1	0.45717	0.45717	4
VIT_00s2125g00010	C-4 sterol methyl oxidase	0.352356	0.362559	4
VIT_04s0008g00950	Calcineurin B protein 10	0.396568	0.411554	4
VIT_07s0130g00130	calcium-dependent protein kinase 4 CPK4	0.396236	0.521874	4
VIT_17s0000g10010	callose synthase catalytic subunit	0.429032	0.574788	4
VIT_07s0005g01390	calreticulin 2 (CRT2)	0.441106	0.441106	4
VIT_04s0023g00830	calreticulin 3 (CRT3)	0.452065	0.350558	4
VIT_13s0320g00060	carboxyl-terminal peptidase	0.460149	0.400316	4
VIT_08s0007g07020	CCR4-NOT transcription complex subunit 6	0.480028	0.603607	4
VIT_08s0040g02720	CCT chaperonin beta subunit	0.409033	0.409033	4
VIT_03s0038g04250	cellulose synthase CESA2	0.331397	0.540494	4
VIT_07s0005g02470	cellulose synthase CESA3	0.462699	0.462699	4
VIT_06s0061g01230	Cellulose synthase CSLA02	0.560071	0.339254	4
VIT_00s0414g00030	cellulose synthase CSLE1	0.393891	0.393891	4
VIT_05s0020g05050	cellulose synthase CSLE1	0.515509	0.360882	4
VIT_03s0180g00250	Cinnamyl alcohol dehydrogenase	0.418606	0.418606	4
VIT_02s0025g03100	Cinnamyl alcohol dehydrogenase	0.438271	0.604807	4
VIT_03s0017g01690	CIP1 (COP1-interacting protein 4)	0.368015	0.561391	4
VIT_00s0958g00010	Coatamer alpha subunit (HEPCOP)	0.423178	0.493558	4
VIT_00s1682g00010	copper amine oxidase	0.458551	0.42068	4
VIT_05s0020g03320	copper amine oxidase	0.466721	0.37621	4
VIT_05s0020g02690	copper-binding family protein	0.551183	0.382521	4
VIT_09s0018g01360	cuticle protein	0.419165	0.419165	4
VIT_03s0180g00040	Cyclin D3_2	0.550621	0.403647	4
VIT_09s0018g00630	cycloartenol synthase	0.480636	0.480636	4
VIT_09s0054g01200	cycloartenol synthase	0.372117	0.389426	4
VIT_09s0054g01110	cycloartenol synthase	0.339991	0.339991	4
VIT_17s0000g09610	CYP71D10	0.449359	0.442617	4
VIT_18s0001g12180	CYP721A1	0.449846	0.449846	4
VIT_18s0001g12170	CYP72A1	0.467514	0.467514	4
VIT_13s0067g00110	CYP72A1	0.606411	0.392157	4
VIT_19s0135g00200	CYP72A59	0.39438	0.482443	4
VIT_02s0012g02810	CYP76C4	0.341655	0.479315	4
VIT_18s0001g11470	CyP82A3	0.396913	0.396913	4
VIT_03s0063g01590	CYP82C2	0.427408	0.427408	4
VIT_03s0017g00940	cytochrome B6-F complex iron-sulfur subunit, PETC	0.566104	0.462314	4
VIT_08s0007g03740	DEAD box RNA helicase (PRH75)	0.449553	0.449553	4
VIT_03s0038g04490	diaminopimelate decarboxylase	0.403937	0.613138	4
VIT_09s0070g00580	diaminopimelate decarboxylase	0.399719	0.546341	4
VIT_10s0003g04800	dienelactone hydrolase	0.40765	0.40765	4
VIT_15s0048g00750	dihydrodipicolinate synthase	0.475915	0.38226	4
VIT_07s0197g00130	disease resistance protein (TIR-NBS-LRR class)	0.422175	0.422175	4
VIT_19s0015g01450	DJ-1 family protein	0.37725	0.37725	4
VIT_17s0000g00710	DNA-binding protein	0.37952	0.37952	4
VIT_18s0086g00560	DnaJ homolog, subfamily B, member 12	0.465153	0.465153	4
VIT_02s0087g00010	dynamin-2B	0.482933	0.516068	4
VIT_19s0015g02240	DYNAMIN-LIKE 3	0.455447	0.455447	4
VIT_15s0107g00170	DYNAMIN-LIKE 3	0.432808	0.432808	4
VIT_09s0096g00990	E3 ubiquitin-protein ligase HUWE1	0.395142	0.409186	4
VIT_07s0104g00410	endo-1,3;1,4-beta-D-glucanase precursor	0.47746	0.408776	4
VIT_07s0104g00790	Endonuclease	0.468806	0.389662	4
VIT_18s0001g14450	Ferredoxin:nadp+ Oxidoreductase PETH	0.496295	0.352647	4
VIT_06s0009g01670	forkhead-associated domain-containing protein	0.484388	0.484388	4
VIT_08s0007g01570	fructose 1,6-bisphosphatase	0.613637	0.417206	4
VIT_04s0023g00060	FtsH protease	0.432078	0.457071	4
VIT_00s0733g00010	F-type H+-transporting ATPase alpha chain	0.419862	0.510795	4
VIT_10s0092g00780	F-type H+-transporting ATPase alpha chain	0.406339	0.489355	4
VIT_00s0246g00220	F-type H+-transporting ATPase subunit 8	0.356957	0.356957	4
VIT_14s0036g01270	F-type H+-transporting ATPase subunit a	0.401555	0.401555	4
VIT_14s0060g00810	galactinol synthase	0.379346	0.379346	4
VIT_13s0067g02970	glucose-6-phosphate/phosphate-translocator	0.426693	0.622975	4
VIT_11s0065g00570	glutamate carboxypeptidase (AMP1)	0.455077	0.445053	4
VIT_10s0042g01000	Glutamine synthetase	0.344451	0.344451	4
VIT_19s0093g00110	Glutathione S-transferase 22 GSTU22	0.435799	0.435799	4
VIT_16s0039g00990	Glutathione S-transferase 8 GSTU8	0.424025	0.356212	4
VIT_06s0004g03690	Glutathione S-transferase GSTO1	0.4185	0.334317	4
VIT_00s0211g00100	glycine hydroxymethyltransferase	0.382774	0.382774	4
VIT_07s0005g00410	glycosyl hydrolase family 1 protein	0.346223	0.536282	4
VIT_18s0164g00180	glycosyl hydrolase family 17 protein	0.442038	0.442038	4
VIT_15s0048g01300	glycosyl transferase family 8 protein	0.415106	0.562149	4
VIT_05s0020g02890	GPI-anchored protein-like protein II	0.602123	0.498566	4
VIT_16s0022g00740	granule-bound starch synthase Ib precursor	0.417292	0.479225	4
VIT_06s0004g04510	heat shock cognate 70 kDa protein 1	0.56492	0.431262	4
VIT_07s0005g06130	heat shock cognate 70 kDa protein 1 (HSC70-1) (HSP70-1)	0.43869	0.43869	4
VIT_13s0019g02760	heat shock protein 16.9 kDa class I	0.581983	0.359331	4
VIT_04s0008g03460	histidine kinase 1 AHK3	0.496772	0.573117	4
VIT_05s0020g02210	histidine-containing phosphotransfer protein	0.448244	0.448244	4
VIT_06s0009g03080	histone deacetylase (HD2A)	0.436523	0.382331	4
VIT_00s0753g00020	histone H2A.4 HTA12	0.494279	0.494279	4
VIT_14s0036g00810	HMG-CoA synthase 2	0.446708	0.446708	4
VIT_10s0003g00330	HSL1 (HAESA-LIKE 1)	0.524512	0.465272	4
VIT_12s0028g03060	HSL1 (HAESA-LIKE 1)	0.384729	0.384729	4
VIT_06s0004g07310	indole-3-acetate beta-glucosyltransferase	0.547619	0.396169	4
VIT_09s0002g04970	inorganic pyrophosphatase	0.427632	0.427632	4
VIT_00s0229g00190	Inositol 2-dehydrogenase like protein	0.374955	0.598452	4
VIT_02s0012g00550	inositol polyphosphate 5-phosphatase II	0.345179	0.345179	4
VIT_11s0078g00380	isoamylase isoform 1	0.454744	0.454744	4
VIT_11s0078g00310	isoamylase-type starch-debranching enzyme 1	0.598282	0.439107	4
VIT_03s0038g04680	isoflavone reductase Bet v 6.0101	0.346638	0.488914	4
VIT_14s0066g01580	K+ uptake permease 6	0.58522	0.380754	4
VIT_00s1011g00020	KH domain-containing protein	0.35096	0.35096	4
VIT_02s0025g01200	Leaf senescence protein	0.592534	0.37548	4
VIT_08s0040g03140	leucine-rich repeat	0.3675	0.491331	4
VIT_10s0003g05510	leucine-rich repeat transmembrane protein kinase	0.496139	0.553512	4
VIT_07s0005g02220	LHCII type I CAB-1	0.364685	0.364685	4
VIT_19s0014g03660	LHCII type III, chloroplast precursor	0.496152	0.496152	4
VIT_19s0090g01280	lipid-binding serum glycoprotein family protein	0.403726	0.441494	4
VIT_08s0007g02270	LMBR1 integral membrane	0.603996	0.485623	4
VIT_02s0033g01290	LRR receptor-like serine/threonine-protein kinase FEI 1	0.400609	0.400609	4
VIT_12s0034g01090	Lung seven transmembrane receptor	0.491431	0.456762	4
VIT_17s0000g07640	mannose-1-phosphate guanyltransferase	0.461576	0.381828	4
VIT_11s0052g01540	MATE efflux family protein	0.421366	0.421366	4
VIT_11s0052g01560	MATE efflux family protein	0.385463	0.385463	4
VIT_09s0002g04240	Membrane protein	0.365007	0.365007	4
VIT_02s0025g02510	metal-nicotianamine transporter YSL1	0.473262	0.473262	4
VIT_03s0088g00730	methionine sulfoxide reductase	0.339391	0.339391	4
VIT_08s0007g08540	Mg-chelatase subunit XANTHA-F	0.624211	0.422285	4
VIT_01s0011g06330	microtubule associated protein (MAP65-6)	0.607867	0.379519	4
VIT_00s0227g00140	MLO1	0.547219	0.437287	4
VIT_15s0045g01030	MRP-like ABC transporter MRP6	0.397628	0.550601	4
VIT_04s0044g00360	MTN21	0.475893	0.407444	4
VIT_13s0101g00200	NADH dehydrogenase (ubiquinone) Fe-S protein 3	0.478048	0.478048	4
VIT_08s0056g01060	NADH dehydrogenase subunit 1	0.44982	0.44982	4
VIT_00s0873g00020	NADH dehydrogenase subunit 3	0.482687	0.585595	4
VIT_10s0116g00060	NADH dehydrogenase subunit 7	0.406117	0.406117	4
VIT_00s0246g00140	NADH-plastoquinone oxidoreductase subunit 5 [Vitis vinifera]	0.492307	0.610381	4
VIT_14s0066g01530	no hit	0.395501	0.42723	4
VIT_15s0048g01450	no hit	0.369575	0.382617	4
VIT_17s0000g00060	no hit	0.383939	0.383939	4
VIT_18s0117g00040	no hit	0.339178	0.339178	4
VIT_18s0164g00120	no hit	0.348716	0.371461	4
VIT_18s0001g03440	no hit	0.33799	0.344181	4
VIT_18s0001g04920	no hit	0.414332	0.414332	4
VIT_18s0001g12740	no hit	0.494108	0.494108	4
VIT_19s0015g02800	no hit	0.435271	0.435271	4
VIT_01s0010g03160	no hit	0.439164	0.439164	4
VIT_02s0154g00420	no hit	0.446107	0.446107	4
VIT_02s0025g00230	no hit	0.361375	0.361375	4
VIT_02s0025g00590	no hit	0.393004	0.393004	4
VIT_03s0038g02680	no hit	0.385441	0.385441	4
VIT_03s0038g00210	no hit	0.43537	0.43537	4
VIT_04s0008g07380	no hit	0.408407	0.408407	4
VIT_05s0020g00150	no hit	0.405268	0.405268	4
VIT_05s0102g00620	no hit	0.41989	0.384654	4
VIT_08s0058g00030	no hit	0.498715	0.498715	4
VIT_00s0160g00010	no hit	0.481095	0.481095	4
VIT_00s0227g00100	no hit	0.377343	0.377343	4
VIT_12s0034g00650	no hit	0.458388	0.458388	4
VIT_12s0034g00100	no hit	0.439134	0.439134	4
VIT_13s0064g00260	no hit	0.474788	0.461948	4
VIT_14s0036g00110	no hit	0.471076	0.462692	4
VIT_15s0107g00010	no hit	0.444597	0.444597	4
VIT_15s0107g00050	no hit	0.366494	0.366494	4
VIT_15s0048g02790	no hit	0.431354	0.431354	4
VIT_16s0039g01760	no hit	0.472551	0.472551	4
VIT_16s0022g01370	no hit	0.469767	0.460603	4
VIT_14s0060g00250	no hit	0.504504	0.360041	4
VIT_14s0030g01230	no hit	0.543886	0.356446	4
VIT_01s0026g02270	no hit	0.628913	0.412356	4
VIT_00s0246g00210	no hit	0.373342	0.599035	4
VIT_00s2600g00010	no hit	0.499374	0.691215	4
VIT_14s0006g00660	no hit	0.485133	0.633676	4
VIT_14s0030g01220	no hit	0.350676	0.464164	4
VIT_17s0000g07170	no hit	0.371829	0.495309	4
VIT_18s0072g00090	no hit	0.417743	0.553221	4
VIT_02s0025g03840	no hit	0.433729	0.529161	4
VIT_09s0002g01270	no hit	0.334318	0.437442	4
VIT_13s0073g00410	no hit	0.43984	0.544469	4
VIT_07s0031g02210	no hit	0.425334	0.472886	4
VIT_11s0016g01590	oligosaccharyl transferase STT3 protein [Vitis vinifera]	0.493915	0.493915	4
VIT_08s0007g06450	omega-6 fatty acid desaturase, endoplasmic reticulum (FAD2)	0.513698	0.345351	4
VIT_04s0023g01460	pentatricopeptide (PPR) repeat membrane-associated salt-inducible protein	0.340799	0.523677	4
VIT_01s0010g01900	pentatricopeptide (PPR) repeat-containing protein	0.337568	0.337568	4
VIT_18s0001g11140	Peptidase S9, prolyl oligopeptidase	0.466471	0.466471	4
VIT_05s0020g04130	perakine reductase aldo/keto reductase	0.400696	0.400696	4
VIT_02s0012g02620	PFT1 (PHYTOCHROME AND FLOWERING TIME 1) MED25	0.420382	0.433881	4
VIT_19s0027g01200	phenylalanyl-tRNA synthetase class IIc	0.386097	0.386097	4
VIT_11s0016g02850	phosphofructokinase	0.420274	0.635169	4
VIT_02s0025g03590	phospholipid hydroperoxide glutathione peroxidase	0.615706	0.497718	4
VIT_00s1356g00020	phosphosulfolactate synthase protein	0.5661	0.386747	4
VIT_00s0960g00040	phosphosulfolactate synthase protein	0.58418	0.394407	4
VIT_10s0003g02680	phytochrome E	0.540194	0.424849	4
VIT_18s0122g00830	PMI1 (PLASTID MOVEMENT IMPAIRED1)	0.538717	0.473537	4
VIT_14s0036g00990	polyubiquitin (UBQ4)	0.401367	0.492931	4
VIT_03s0017g02260	protease inhibitor/seed storage/lipid transfer protein (LTP)	0.345402	0.345402	4
VIT_13s0067g01080	protein kinase	0.331011	0.339922	4
VIT_19s0014g02340	protein phosphatase 2C	0.394851	0.379607	4
VIT_14s0060g01580	protein phosphatase 2C	0.552425	0.427115	4
VIT_18s0041g00670	proton-dependent oligopeptide transport (POT) family protein	0.625656	0.406028	4
VIT_18s0001g06910	purine permease 1 PUP1	0.428373	0.428373	4
VIT_05s0020g00240	RAN GTPASE-ACTIVATING PROTEIN 1	0.409134	0.607287	4
VIT_04s0008g05020	Ras GTP-binding protein (RAN3)	0.362431	0.382233	4
VIT_14s0068g00940	Receptor protein kinase	0.445313	0.445313	4
VIT_19s0014g03400	Receptor protein kinase	0.369796	0.45515	4
VIT_01s0011g04290	receptor serine/threonine kinase PR5K	0.419663	0.419663	4
VIT_18s0041g01350	Receptor-like protein kinase HAIKU2	0.418375	0.438888	4
VIT_07s0031g00610	remorin	0.378126	0.355084	4
VIT_17s0000g06990	ribosomal protein L2	0.423636	0.423636	4
VIT_03s0038g02790	Ribosomal protein L2, Chloroplast	0.648361	0.426274	4
VIT_17s0000g02610	ribosomal protein L22 50S	0.436064	0.436064	4
VIT_03s0038g02780	ribosomal protein L23	0.381041	0.38362	4
VIT_00s2416g00010	Ribosomal protein L7 (RPL7B) 60S	0.472761	0.576427	4
VIT_09s0054g00140	Ribosomal protein L7 (RPL7D) 60S	0.349304	0.373767	4
VIT_16s0098g00730	Ribosomal protein L9 (RPL90A/C) 60S	0.52767	0.337313	4
VIT_02s0025g00310	Ribosomal protein S10 (RPS10C) 40S	0.383072	0.351528	4
VIT_04s0008g06220	Ribosomal protein S11 (RPS11C) 40S	0.495889	0.379005	4
VIT_07s0005g00550	Ribosomal protein S12 (RPS12C) 40S	0.406296	0.406296	4
VIT_09s0070g00920	Ribosomal protein S12 30S	0.46486	0.46486	4
VIT_14s0030g01620	Ribosomal protein S24 (RPS24A) 40S	0.468828	0.377234	4
VIT_05s0094g00620	Ribosomal protein S3A (RPS3aA) 40S	0.473742	0.473742	4
VIT_01s0137g00120	Ribosomal protein S6 (RPS6B) 40S	0.431716	0.431716	4
VIT_12s0028g00970	ribosomal protein S7	0.331079	0.383039	4
VIT_00s0173g00170	Ribosomal protein S7 30S	0.470775	0.470775	4
VIT_00s0198g00060	Ribosomal protein S7 30S	0.428749	0.428749	4
VIT_07s0031g03000	ribulose 1,5-bisphosphate carboxylase large subunit	0.418048	0.428764	4
VIT_17s0000g06450	ribulose-phosphate 3-epimerase, chloroplast precursor	0.395287	0.496234	4
VIT_10s0003g01900	RKF1 (RECEPTOR-LIKE KINASE IN FLOWERS 1)	0.489658	0.489658	4
VIT_12s0034g02200	RKF3 (RECEPTOR-LIKE KINASE IN IN FLOWERS 3)	0.417028	0.417028	4
VIT_13s0067g01850	RNA polymerase beta''	0.410916	0.410916	4
VIT_13s0106g00470	RNA-binding protein 45 (RBP45)	0.366363	0.390068	4
VIT_03s0038g00270	Root phototropism protein 3 (Non-phototropic hypocotyl protein 3)	0.471542	0.340843	4
VIT_18s0001g15170	S-adenosylmethionine sythetase 2	0.453655	0.453655	4
VIT_13s0106g00770	SEC13	0.350002	0.350002	4
VIT_03s0063g00860	serine carboxypeptidase	0.392561	0.367357	4
VIT_04s0008g05410	serine hydrolase [Vitis vinifera]	0.471441	0.454244	4
VIT_01s0011g03280	serine/threonine-protein phosphatase 2A 65 kDa regulatory subunit Abeta isoform	0.418259	0.589207	4
VIT_05s0049g00890	serine/threonine-protein phosphatase PP1	0.436986	0.592915	4
VIT_02s0109g00400	serine-type peptidase SLP3	0.361287	0.361287	4
VIT_12s0035g01060	shaggy protein kinase kappa	0.344322	0.544142	4
VIT_07s0031g01600	shikimate kinase	0.435138	0.422382	4
VIT_06s0004g00260	SHOOT1 protein	0.554785	0.446696	4
VIT_00s0346g00080	sinapyl alcohol dehydrogenase	0.450554	0.450554	4
VIT_12s0134g00320	S-locus lectin protein kinase family	0.524792	0.493075	4
VIT_19s0014g01740	sodium/calcium exchanger family protein	0.397963	0.397963	4
VIT_19s0014g01710	sodium/calcium exchanger family protein	0.340804	0.485968	4
VIT_00s0408g00040	somatic embryogenesis receptor kinase 2 SERK2	0.334186	0.406989	4
VIT_06s0004g00200	Splicing factor YT521-B	0.365969	0.446987	4
VIT_18s0001g08550	squalene monooxygenase	0.469069	0.469069	4
VIT_13s0156g00580	S-receptor kinase	0.377796	0.3887	4
VIT_06s0004g01390	S-receptor kinase	0.486149	0.486149	4
VIT_05s0102g01170	sterol-4-alpha-carboxylate 3-dehydrogenase, decarboxylating	0.418518	0.418518	4
VIT_04s0210g00050	strictosidine synthase	0.493134	0.493134	4
VIT_06s0004g00600	SUB1 (short under blue light 1)	0.460436	0.633646	4
VIT_14s0030g00340	Sugar transporter ERD6-like 8	0.374227	0.347223	4
VIT_00s0186g00080	SUM2 (SMALL UBIQUITIN-LIKE MODIFIER 2)	0.34257	0.402836	4
VIT_14s0030g00950	Superoxide dismutase [Cu-Zn]	0.387666	0.454515	4
VIT_12s0034g01800	T-complex protein 1 epsilon subunit	0.410122	0.410122	4
VIT_05s0102g01210	TGD2 (TRIGALACTOSYLDIACYLGLYCEROL2)	0.470175	0.527895	4
VIT_18s0041g01410	TIR-NBS-LRR-TIR disease resistance protein	0.431765	0.431765	4
VIT_05s0020g01170	Translationally-controlled tumor protein	0.473969	0.624641	4
VIT_13s0019g01090	triosephosphate isomerase, cytosolic	0.452019	0.543292	4
VIT_16s0050g02350	tRNA-splicing endonuclease positive effector	0.500102	0.406279	4
VIT_16s0050g02340	tRNA-splicing endonuclease positive effector	0.358765	0.504225	4
VIT_03s0088g00380	Tubulin alpha chain	0.403226	0.4223	4
VIT_02s0025g01050	ubiquitin-conjugating enzyme E2 D/E	0.330748	0.333701	4
VIT_16s0050g02410	ubiquitin-conjugating enzyme E2 D/E	0.358187	0.579321	4
VIT_13s0067g00350	U-box domain-containing protein 34	0.408874	0.408874	4
VIT_02s0025g04210	UDP-glucose 4-epimerase	0.521395	0.352358	4
VIT_12s0055g00310	UDP-glucose glucosyltransferase	0.407575	0.407575	4
VIT_14s0068g00480	UDP-glucosyl transferase	0.487425	0.487425	4
VIT_00s1251g00010	UDP-glucosyl transferase 85A2	0.381774	0.381774	4
VIT_04s0069g00770	UDP-glucuronic acid/UDP-N-acetylgalactosamine transporter	0.628837	0.428237	4
VIT_00s0229g00100	unknown	0.342739	0.360312	4
VIT_16s0013g02180	unknown	0.489878	0.489878	4
VIT_03s0017g00130	unknown	0.338538	0.338538	4
VIT_08s0007g03730	unknown	0.395054	0.395054	4
VIT_00s0753g00010	unknown	0.360257	0.360257	4
VIT_12s0034g02490	unknown	0.427826	0.427826	4
VIT_13s0175g00110	unknown	0.401882	0.401882	4
VIT_14s0066g02650	unknown	0.449781	0.449781	4
VIT_15s0045g00480	unknown	0.385838	0.385838	4
VIT_15s0024g01200	unknown	0.476964	0.476964	4
VIT_10s0042g00790	unknown	0.523497	0.387471	4
VIT_12s0134g00250	unknown	0.532346	0.437935	4
VIT_01s0146g00050	unknown	0.59898	0.441355	4
VIT_08s0058g00860	Unknown protein	0.409647	0.4441	4
VIT_15s0021g01860	Unknown protein	0.418418	0.423056	4
VIT_01s0137g00650	Unknown protein	0.453769	0.453769	4
VIT_02s0012g01220	Unknown protein	0.491872	0.475501	4
VIT_05s0077g00420	Unknown protein	0.370772	0.370772	4
VIT_08s0040g01860	Unknown protein	0.35989	0.359606	4
VIT_00s0189g00010	Unknown protein	0.407886	0.407886	4
VIT_00s0802g00020	Unknown protein	0.406339	0.383263	4
VIT_13s0156g00100	Unknown protein	0.466107	0.466107	4
VIT_17s0000g07950	Unknown protein	0.405254	0.345993	4
VIT_19s0015g00970	Unknown protein	0.47911	0.428491	4
VIT_02s0025g03420	Unknown protein	0.434518	0.359151	4
VIT_06s0004g04110	Unknown protein	0.6166	0.482159	4
VIT_07s0141g00880	Unknown protein	0.409772	0.639949	4
VIT_13s0064g00200	Unknown protein	0.373148	0.581136	4
VIT_14s0036g00800	Unknown protein	0.415542	0.625783	4
VIT_18s0001g05700	Unknown protein	0.482313	0.659072	4
VIT_04s0023g02560	Unknown protein	0.467666	0.623663	4
VIT_05s0049g01570	Unknown protein	0.352661	0.426133	4
VIT_07s0031g02560	UVB-resistance protein UVR8	0.471463	0.338488	4
VIT_02s0154g00090	Vacuolar invertase 2, GIN2	0.415669	0.438374	4
VIT_06s0009g03700	V-type H+-transporting ATPase subunit B	0.418354	0.418354	4
VIT_15s0046g00660	wax synthase	0.467041	0.467041	4
VIT_04s0008g04900	WD-40 repeat protein (LEUNIG)	0.397151	0.397151	4
VIT_02s0025g02370	yippee	0.580389	0.427361	4
VIT_07s0031g00620	zeaxanthin epoxidase (ZEP) (ABA1)	0.449894	0.334343	4
VIT_10s0003g02760	zeta-cop, subunit of COP-I complex	0.565576	0.382673	4
VIT_13s0047g00040	ZIFL1 (ZINC INDUCED FACILITATOR 1); tetracycline:hydrogen antiporter/ transporter	0.493996	0.493996	4
VIT_06s0061g00150	zinc finger (CCCH-type) family protein	0.379771	0.411371	4
VIT_05s0020g00250	Zinc knuckle	0.468732	0.468732	4
VIT_05s0020g04470	ADP-ribosylation factor C1	3.79873	0.955505	5
VIT_12s0055g00810	cationic peroxidase	3.0712	1.19612	5
VIT_06s0080g01090	CCR4-NOT transcription complex protein	3.32421	0.545103	5
VIT_14s0030g00560	Copine BON3 (BONZAI 3)	4.89771	1	5
VIT_00s0246g00060	cytochrome c-type biogenesis protein CcmF	5.00441	1.40557	5
VIT_00s0332g00130	cytochrome c-type biogenesis protein CcmF	3.10564	1	5
VIT_13s0064g00090	disease resistance protein RGA2	3.13548	1	5
VIT_16s0039g00730	DNA polymerase delta, subunit D	3.68361	2.02642	5
VIT_05s0049g01430	EDA6/MEE37 (embryo sac development arrest 6, maternal effect embryo arrest 37)	3.62339	1.96136	5
VIT_04s0008g04210	GLB3 (2-on-2 hemoglobin like gene 3)	3.37381	1.42641	5
VIT_06s0009g01580	glycosyl hydrolase family 17 protein	3.07978	1.76566	5
VIT_04s0008g01570	heat shock protein Cytosolic class II low molecular weight	3.74766	1	5
VIT_02s0154g00480	heat shock protein MTSHP	4.09955	1	5
VIT_14s0066g01440	Homeodomain leucine zipper protein HB-1	3.02873	1.83351	5
VIT_09s0002g06430	lactoylglutathione lyase	3.79966	0.59737	5
VIT_15s0046g02110	Late embryogenesis abundant protein Lea14-A	4.32033	1.89259	5
VIT_01s0011g05060	Major latex-like protein 34	3.71183	0.971072	5
VIT_13s0019g02700	MEE60 (maternal effect embryo arrest 60)	3.33957	1.74062	5
VIT_11s0103g00270	NADH dehydrogenase (ubiquinone) 1 alpha subcomplex 1	3.33675	1.85169	5
VIT_13s0084g00610	NADH dehydrogenase (ubiquinone) 1 alpha subcomplex 6	3.75889	2.10953	5
VIT_16s0039g02120	NADH dehydrogenase (ubiquinone) Fe-S protein 6	3.23231	1.70037	5
VIT_00s0246g00080	NADH dehydrogenase subunit 7	8.08177	1	5
VIT_05s0077g00130	no hit	3.63913	1.39713	5
VIT_00s0204g00010	no hit	4.04178	1.17187	5
VIT_10s0003g01810	no hit	3.21169	1.35813	5
VIT_10s0116g01110	no hit	11.7039	1	5
VIT_11s0065g00530	no hit	3.25875	1	5
VIT_12s0134g00170	no hit	3.20084	0.64346	5
VIT_16s0022g00400	no hit	3.75455	1	5
VIT_18s0001g11070	no hit	3.6235	1	5
VIT_19s0177g00230	no hit	3.156	1.06207	5
VIT_01s0010g01690	no hit	3.43364	1	5
VIT_02s0025g02380	no hit	3.59551	0.526756	5
VIT_08s0007g07330	no hit	3.50648	0.860628	5
VIT_18s0041g01260	no hit	3.27436	1.61525	5
VIT_05s0077g01460	no hit	8.90926	2.47634	5
VIT_02s0234g00110	Oleosin OLE-4	4.43143	1.40304	5
VIT_03s0038g01930	peptidyl-prolyl cis-trans isomerase ROC5 (ROTAMASE CYP 5)	4.16486	1.87454	5
VIT_13s0084g00620	peptidyl-prolyl isomerase H (cyclophilin H)	3.17307	1.73963	5
VIT_14s0068g01940	protein transport protein SEC61 gamma subunit	3.02459	1.5337	5
VIT_01s0011g05600	receptor-like protein kinase	4.63396	2.37488	5
VIT_19s0027g00710	Ribosomal protein L27 (RPL27C) 60S	3.52871	1.56239	5
VIT_18s0001g09230	SALT TOLERANCE ZINC FINGER	3.72886	1.15577	5
VIT_11s0016g02450	serine O-acetyltransferase (SAT-52)	3.30748	2.10082	5
VIT_05s0077g00810	sodium-inducible calcium-binding protein (ACP1)	3.39214	1.97873	5
VIT_19s0085g01120	SURF5 (SURFEIT 5)	3.79548	1.47136	5
VIT_04s0023g03540	Thaumatin SCUTL1	4.62483	1.804	5
VIT_15s0048g02100	thioesterase family	3.022	1.16651	5
VIT_06s0004g06780	translation initiation factor IF-2	3.00627	0.954903	5
VIT_11s0118g00570	Tristeza Virus Resistance Gene (Ctv)	3.00438	0.98123	5
VIT_08s0007g03350	ubiquinol-cytochrome C reductase UQCRX/QCR9	3.71718	2.03134	5
VIT_00s0187g00250	unknown	3.93811	1.74271	5
VIT_10s0116g00770	Unknown protein	3.30258	1.22005	5
VIT_12s0057g00220	Unknown protein	3.34587	0.952582	5
VIT_14s0006g01580	Unknown protein	3.07054	0.47771	5
VIT_17s0000g01210	Unknown protein	3.78406	1.11931	5
VIT_18s0001g13890	Unknown protein	4.29017	1.27372	5
VIT_01s0026g00730	Unknown protein	3.30802	1.17572	5
VIT_08s0040g02820	Unknown protein	3.37791	1	5
VIT_14s0060g00970	Unknown protein	3.17473	1.51416	5
VIT_08s0007g07900	Unknown protein	3.00853	1.64188	5
VIT_18s0001g02790	Unknown protein	4.41464	1.93959	5
VIT_12s0035g01940	Unknown protein	4.01788	2.19942	5
VIT_08s0040g00540	VQ motif-containing protein	3.7049	1.23399	5
VIT_11s0052g01300	XYLOGLUCAN ENDOTRANSGLYCOSYLASE 6	3.16157	1	5
VIT_06s0004g04180	zinc finger (C2H2 type) protein (ZAT11)	5.39238	1.58442	5
VIT_13s0064g01220	Zinc finger A20 and AN1 domain-containing stress-associated protein 5	3.13068	1.26019	5
VIT_02s0025g00380	2-C-methyl-D-erythritol 2,4-cyclodiphosphate synthase, chloroplast precursor	2.80635	1.92109	5
VIT_09s0002g05510	ABC transporter g family pleiotropic drug resistance 12 PDR12	2.77862	0.494063	5
VIT_02s0012g00610	allyl alcohol dehydrogenase	2.58828	1.19219	5
VIT_07s0005g00820	AP2-like ethylene-responsive transcription factor	2.50825	1.4805	5
VIT_17s0000g07670	betaine-aldehyde dehydrogenase	2.73004	1	5
VIT_13s0156g00110	chaperone BCS1 mitochondrial	2.82563	0.946946	5
VIT_00s0332g00050	cytochrome b6/f complex subunit IV petD	2.95195	1.14212	5
VIT_14s0060g01490	DnaJ homolog, subfamily A, member 5	2.82777	1.67912	5
VIT_02s0025g04460	DWARF AND DELAYED FLOWERING 2	2.57842	1	5
VIT_19s0015g00910	EMB2731	2.82897	1.62887	5
VIT_15s0046g01860	EMBRYO SAC DEVELOPMENT ARREST 8	2.99739	1.90208	5
VIT_19s0085g00200	Epstein-Barr virus EBNA-1	2.59566	1.22797	5
VIT_17s0000g02020	erwinia induced protein 2	2.73767	1.22191	5
VIT_12s0059g01460	Ethylene-responsive element-binding factor 3	2.95708	1.28337	5
VIT_01s0146g00410	GEM-like protein 5	2.6964	0.999173	5
VIT_10s0003g05340	germin-like protein	2.61987	1	5
VIT_03s0038g00120	gibberellin-regulated protein 4 (GASA4)	2.7191	1.48715	5
VIT_04s0008g01120	Glutaredoxin	2.75003	0.624788	5
VIT_05s0020g04450	G-PROTEIN GAMMA SUBUNIT 1 (AGG1)	2.55587	1.42554	5
VIT_07s0151g00830	HSP20 chaperone	2.92642	1.11154	5
VIT_03s0063g01910	integral membrane protein	2.89075	0.820475	5
VIT_00s0227g00160	iron-stress related protein	2.64273	1.03826	5
VIT_14s0219g00250	Ku70-binding	2.64262	1.18583	5
VIT_03s0038g00720	NADH dehydrogenase (ubiquinone) 1 beta subcomplex 9	2.90039	1.56483	5
VIT_10s0003g00540	no hit	2.75575	1.32498	5
VIT_11s0016g04680	no hit	2.86848	0.840595	5
VIT_14s0036g00320	no hit	2.54743	1	5
VIT_14s0066g00770	no hit	2.62526	0.969631	5
VIT_18s0122g00810	no hit	2.70538	0.957821	5
VIT_02s0087g00160	no hit	2.70073	0.708582	5
VIT_08s0007g08020	no hit	2.71937	1	5
VIT_08s0007g08040	no hit	2.89585	1	5
VIT_09s0002g06400	no hit	2.7775	1	5
VIT_13s0101g00460	no hit	2.50843	1.61898	5
VIT_01s0011g00940	no hit	2.70607	1.80569	5
VIT_10s0042g00150	prefoldin subunit 5	2.51114	1.49218	5
VIT_04s0008g02850	proteasome 20S beta subunit A (PBA1) (PRCD)	2.60412	1.48155	5
VIT_14s0083g00160	proteasome maturation factor UMP1	2.66298	1.62404	5
VIT_02s0025g04060	Rab/Ypt GTPase Ara4-interacting protein	2.77928	0.726126	5
VIT_14s0068g01950	Ribosomal protein L27, chloroplast (RPL27) 50S	2.75433	0.977656	5
VIT_07s0005g01340	ribosomal protein L29e	2.50175	1	5
VIT_10s0003g01080	ribosomal protein L34	2.5231	1.18928	5
VIT_05s0020g02990	Ribosomal protein S16 (RPS16C) 40S	2.71229	1.26676	5
VIT_13s0147g00060	Ribosomal protein S25 (RPS25E) 40S	2.65261	1.77297	5
VIT_13s0019g00860	small heat-shock protein HSP17.5 Cytosolic class I	2.64032	1.01256	5
VIT_13s0047g00200	subtilisin	2.75879	0.873955	5
VIT_08s0007g04760	tankyrase 1	2.90469	1.86389	5
VIT_11s0016g02360	TET2 (TETRASPANIN2)	2.64509	1.52621	5
VIT_13s0019g04050	TET6 (TETRASPANIN6)	2.74159	0.886169	5
VIT_04s0023g03550	thaumatin	2.99514	1.12725	5
VIT_00s0207g00270	thioredoxin family	2.50393	1.2738	5
VIT_10s0071g01040	transcription elongation factor SPT4 1	2.56508	1.50103	5
VIT_14s0030g01950	Transferase	2.7299	1.55724	5
VIT_18s0001g08120	ubiquitin-like (UBL) post-translational modifier	2.52446	1.00938	5
VIT_02s0012g00160	unknown	2.64801	1	5
VIT_02s0154g00590	unknown	2.97458	1.14719	5
VIT_08s0007g05040	Unknown protein	2.72243	0.977715	5
VIT_10s0116g01810	Unknown protein	2.87654	0.459089	5
VIT_11s0016g04760	Unknown protein	2.82179	1	5
VIT_17s0000g07120	Unknown protein	2.72328	0.94272	5
VIT_18s0001g07770	Unknown protein	2.51689	1	5
VIT_18s0041g02220	Unknown protein	2.66995	1.29648	5
VIT_04s0023g02500	Unknown protein	2.87735	1.14937	5
VIT_07s0129g00930	Unknown protein	2.63779	1.3095	5
VIT_16s0039g02160	Unknown protein	2.99662	1.46228	5
VIT_10s0116g00430	Unknown protein	2.55436	1.55535	5
VIT_17s0000g07810	Unknown protein	2.95255	1.74144	5
VIT_02s0012g00930	Unknown protein	2.63984	1.68543	5
VIT_09s0002g02270	Unknown protein	2.83284	1.76926	5
VIT_13s0067g02000	Unknown protein	2.88037	1.91039	5
VIT_13s0073g00250	Urate oxidase.	2.90519	1.90292	5
VIT_01s0011g06010	VACUOLAR IRON TRANSPORTER 1	2.53407	1	5
VIT_05s0077g01970	zinc finger (C3HC4-type RING finger)	2.75712	1.22102	5
VIT_05s0020g04000	zinc finger (C3HC4-type RING finger)	2.83856	1.50266	5
VIT_14s0066g02340	zinc finger (C3HC4-type RING finger)	2.82922	1.70405	5
VIT_14s0108g00750	zinc finger homeobox 34	2.50531	1.40937	5
VIT_06s0009g02320	4-diphosphocytidyl-2-C-methyl-D-erythritol kinase, chloroplast precursor	2.1549	1.55789	5
VIT_07s0005g00070	5,10-methylenetetrahydrofolate dehydrogenase-5	2.23799	1.26096	5
VIT_11s0016g02910	acid phosphatase class B	2.19637	0.89729	5
VIT_04s0079g00420	Alpha-expansin 13 precursor	2.43234	0.9801	5
VIT_03s0038g00940	auxin-responsive	2.22539	1	5
VIT_00s0981g00010	brain protein 44	2.22167	1	5
VIT_08s0007g05790	calmodulin	2.36346	1.73085	5
VIT_09s0002g04500	carnitine/acylcarnitine carrier, Mitochondrial	2.36039	0.87728	5
VIT_05s0094g00300	Chitinase class IV	2.05437	0.595895	5
VIT_16s0039g00370	coiled-coil domain-containing protein 12	2.1534	1.24441	5
VIT_08s0040g00500	Cupin, RmlC-type	2.26567	1.45484	5
VIT_06s0061g01350	Cyclase	2.05249	1.51037	5
VIT_15s0021g01280	Cyclin-U4-1 (CycU4;1) CYCP4;1	2.1658	1	5
VIT_04s0008g06870	cytochrome b5 domain-containing protein	2.40449	1.01416	5
VIT_05s0049g01500	DAG protein, chloroplast precursor	2.15354	1.08005	5
VIT_07s0129g01060	D-amino acid oxidase	2.43935	1.45598	5
VIT_16s0115g00190	DNA-directed RNA Polymerase II subunit K	2.31707	0.786232	5
VIT_16s0115g00200	DNA-directed RNA Polymerase II subunit K	2.09851	0.972803	5
VIT_15s0046g00090	DNA-directed RNA polymerase III subunit C11	2.16139	1	5
VIT_13s0019g01890	DVL11/RTFL8 (ROTUNDIFOLIA LIKE 8)	2.09738	1.13431	5
VIT_13s0156g00120	EF hand	2.00041	0.859962	5
VIT_14s0108g01140	emp24/gp25L/p24 family protein	2.46736	1.39536	5
VIT_18s0001g06030	erg-1	2.1953	1	5
VIT_10s0116g00410	gibberellin 2-beta-dioxygenase 7	2.35165	0.64052	5
VIT_17s0000g02320	glutaredoxin	2.35806	1.57076	5
VIT_04s0008g01500	heat shock protein Cytosolic class II low molecular weight	2.12106	1	5
VIT_13s0067g02140	heavy-metal-associated domain-containing protein / copper chaperone (CCH)	2.06155	0.969682	5
VIT_08s0040g02700	heavy-metal-associated domain-containing protein / copper chaperone (CCH)	2.29944	0.680175	5
VIT_05s0049g01360	HrBP1-1 PAP/fibrillin family	2.19126	1	5
VIT_07s0005g04240	import receptor subunit TOM22 homolog 2, Mitochondrial	2.2032	1.58364	5
VIT_04s0008g03210	Lachrymatory factor synthase	2.15262	1	5
VIT_17s0000g07820	LIM domain protein WLIM1	2.46939	1.62083	5
VIT_08s0007g03670	lipase GDSL	2.11139	0.688643	5
VIT_04s0023g01800	Maf, septum formation protein	2.41375	1.61604	5
VIT_00s0282g00010	methionine sulfoxide reductase	2.05481	1	5
VIT_05s0020g00640	methyltransferase	2.26792	0.865503	5
VIT_18s0001g02300	NAC domain containing protein 2	2.20406	1.15589	5
VIT_19s0090g01760	NADH dehydrogenase	2.03519	1.12075	5
VIT_13s0067g00260	nematode-resistance protein	2.49564	1	5
VIT_18s0164g00150	no hit	2.19917	1	5
VIT_10s0003g04150	no hit	2.14348	1	5
VIT_13s0067g01610	no hit	2.07014	1	5
VIT_14s0006g00530	no hit	2.21477	1	5
VIT_16s0022g01380	no hit	2.01889	1	5
VIT_17s0000g06300	no hit	2.46108	1	5
VIT_17s0000g02560	no hit	2.23937	0.906726	5
VIT_18s0001g12150	no hit	2.01646	1	5
VIT_01s0011g02500	no hit	2.14981	1	5
VIT_03s0063g00760	no hit	2.2523	1	5
VIT_04s0008g03340	no hit	2.16658	1	5
VIT_08s0056g00600	no hit	2.27359	1	5
VIT_08s0007g08030	no hit	2.07537	0.592448	5
VIT_09s0002g09160	no hit	2.40827	1	5
VIT_09s0054g00990	no hit	2.39313	0.884992	5
VIT_00s0189g00050	no hit	2.25183	1	5
VIT_00s0332g00150	no hit	2.07063	1	5
VIT_07s0104g00150	outer envelope membrane protein	2.3942	1.05076	5
VIT_13s0019g04910	pectate lyase	2.23008	0.921505	5
VIT_11s0118g00810	Peptidyl-prolyl cis-trans isomerase	2.08996	1.52104	5
VIT_18s0001g06020	Phosphate-induced protein 1	2.37576	1	5
VIT_11s0016g02570	Phospholipase A2 precursor	2.40736	1	5
VIT_01s0011g05010	phytanoyl-CoA dioxygenase (PhyH)	2.33482	1.70085	5
VIT_00s0625g00040	poly(A) binding protein	2.37867	1.4805	5
VIT_00s0199g00300	protein transport protein SFT1	2.03429	1	5
VIT_01s0011g04610	repressor of RNA polymerase III transcription MAF1	2.22641	1	5
VIT_18s0001g08100	retroelement pol polyprotein	2.1175	0.942187	5
VIT_09s0054g00710	ribosomal protein	2.42083	0.967091	5
VIT_08s0040g01870	Ribosomal protein L12 (RPL12C) 60S	2.14456	1.2364	5
VIT_06s0004g04020	Ribosomal protein L35 (RPL35D) 60S	2.41509	0.963101	5
VIT_04s0008g03900	Ribosomal protein L37 (RPL37C) 60S	2.17652	0.921352	5
VIT_19s0014g02680	ribosomal protein S2	2.25389	1.31632	5
VIT_19s0014g02230	ribosomal protein S20, Chloroplast 30S	2.46119	0.850301	5
VIT_10s0003g01280	Ribulose bisphosphate carboxylase, large chain	2.21316	0.674772	5
VIT_04s0023g03600	SEN1 (DARK INDUCIBLE 1)	2.16065	1	5
VIT_17s0000g00490	sterile alpha motif (SAM) domain-containing	2.4048	1.49699	5
VIT_11s0016g00960	subtilase	2.10458	1	5
VIT_18s0117g00340	TCP family transcription factor TCP14	2.30159	0.931829	5
VIT_08s0007g04990	thioredoxin family	2.00216	1	5
VIT_04s0023g02700	Thioredoxin H	2.26703	1.54788	5
VIT_16s0050g00280	Tubulin beta-8	2.24521	0.676258	5
VIT_18s0122g00480	U2 snRNP auxiliary factor small subunit	2.49562	1.27084	5
VIT_13s0019g04090	ubiquitin-conjugating enzyme E2 C	2.17341	1.22884	5
VIT_18s0001g10100	ubiquitin-conjugating enzyme E2 I	2.12845	0.677739	5
VIT_19s0140g00240	unknown	2.21533	1	5
VIT_06s0004g07850	Unknown protein	2.16747	1	5
VIT_09s0002g04620	Unknown protein	2.07068	0.800173	5
VIT_13s0156g00200	Unknown protein	2.45314	1.06781	5
VIT_17s0000g07140	Unknown protein	2.35299	0.830649	5
VIT_17s0000g05260	Unknown protein	2.14344	1.25419	5
VIT_19s0014g03390	Unknown protein	2.06724	1	5
VIT_19s0085g00030	Unknown protein	2.36882	1.08672	5
VIT_01s0026g01430	Unknown protein	2.22865	1.15965	5
VIT_03s0091g00850	Unknown protein	2.02792	0.977305	5
VIT_07s0005g05850	Unknown protein	2.01393	0.806212	5
VIT_08s0007g05510	Unknown protein	2.47525	0.855711	5
VIT_09s0054g01760	Unknown protein	2.06881	0.926101	5
VIT_09s0018g01290	Unknown protein	2.32428	1.38926	5
VIT_19s0090g00200	Unknown protein	2.20366	1.32825	5
VIT_00s0269g00020	Unknown protein	2.15591	1.42629	5
VIT_05s0020g02830	Unknown protein	2.20181	1.50233	5
VIT_08s0007g05650	Unknown protein	2.33789	1.52175	5
VIT_16s0098g01530	Unknown protein	2.49442	1.67915	5
VIT_15s0046g03680	Unknown protein	2.25534	1.61488	5
VIT_18s0001g05480	Unknown protein	2.26551	1.62183	5
VIT_15s0046g01140	WRKY DNA-binding protein 53	2.17131	0.80872	5
VIT_05s0062g00910	YGGT	2.31235	1.48681	5
VIT_18s0122g00870	zinc finger (C3HC4-type RING finger)	2.03823	1.22949	5
VIT_01s0026g02540	zinc finger (C3HC4-type RING finger)	2.04044	0.792896	5
VIT_03s0091g00260	ZINC FINGER PROTEIN 4	2.30386	1.50681	5
VIT_15s0046g01050	CAPIP1	2.92508	5.47351	6
VIT_16s0098g00360	CCT motif CONSTANS-LIKE	2.87455	5.06424	6
VIT_12s0034g01970	cupin	2.84524	5.73948	6
VIT_03s0180g00050	DNA-directed RNA polymerase II subunit C	2.67619	3.87785	6
VIT_09s0018g01820	MKK5	2.55992	5.85069	6
VIT_19s0015g01370	molecular chaperone DnaJ	2.62735	5.5834	6
VIT_07s0005g02730	myb RADIALIS	2.68769	5.89653	6
VIT_09s0018g01740	no hit	2.67819	4.27691	6
VIT_14s0060g01870	Unknown protein	2.55243	3.9628	6
VIT_01s0011g03420	Unknown protein	2.56971	3.67787	6
VIT_06s0004g07550	Wound-induced protein WI12	2.82103	4.71241	6
VIT_07s0141g00810	Zinc finger, SWIM-type	2.61994	4.32173	6
VIT_01s0011g05810	adagio protein 1	2.37319	5.29392	6
VIT_05s0062g00980	aldo/keto reductase AKR	1.95939	3.76941	6
VIT_18s0001g11630	Allene oxide synthase	2.17654	3.10038	6
VIT_02s0033g01400	alternative oxidase 1a, (AOX1A)	1.76913	3.02092	6
VIT_09s0002g01560	ataxin-2 N-terminal region	1.87638	3.35732	6
VIT_00s0231g00070	auxin-responsive protein	1.89195	3.34632	6
VIT_11s0037g00040	basic helix-loop-helix (bHLH) family	2.1909	4.7213	6
VIT_19s0015g01890	BRL3 (BRI1-LIKE 3)	2.21206	5.24494	6
VIT_03s0038g04400	C3H2C3 RING-finger protein	1.98771	3.48345	6
VIT_14s0006g01030	Calmodulin-binding heat-shock protein	2.3589	4.64931	6
VIT_14s0006g00430	carboxylesterase	1.88729	3.36274	6
VIT_13s0067g03820	Chalcone--flavonone isomerase (Chalcone isomerase)	2.22718	4.56282	6
VIT_03s0038g04510	chaperone BCS1 mitochondrial	1.87954	3.6564	6
VIT_04s0008g06570	chorismate mutase, cytosolic (CM2)	2.29465	3.82607	6
VIT_08s0007g05250	cig3	2.09373	3.7629	6
VIT_14s0030g01260	CRK1 protein	1.80682	3.13946	6
VIT_14s0006g00250	Cysteine-rich repeat secretory protein 60	2.31008	5.15643	6
VIT_19s0014g01550	DAG protein, chloroplast,	1.84398	3.01788	6
VIT_03s0038g04390	Dehydrin 1	2.04688	3.20722	6
VIT_01s0146g00270	delta3,5-delta2,4-dienoyl-CoA isomerase	2.20339	3.34752	6
VIT_08s0007g00970	eukaryotic translation initiation factor 3G	1.9576	3.05501	6
VIT_14s0068g01360	GEM-like protein 5	2.462	4.70915	6
VIT_01s0011g04680	glycosyltransferase family 14	2.04083	3.88651	6
VIT_07s0031g00670	HEAT SHOCK FACTOR 4	1.92536	3.62329	6
VIT_05s0020g04800	Histone H1	2.27295	3.24044	6
VIT_04s0023g03120	Histone H3	2.13438	3.12313	6
VIT_19s0090g01240	hydroxyproline-rich glycoprotein	2.34497	3.94065	6
VIT_08s0040g02520	inositol-1,4,5-trisphosphate 5-phosphatase CVP2, type I	2.0027	3.32553	6
VIT_18s0001g14900	La domain-containing protein	2.06359	3.53351	6
VIT_06s0004g03540	MAPK (MPK3)	2.35009	3.75351	6
VIT_18s0001g08200	MATE efflux family protein ZF14	1.74608	3.17668	6
VIT_14s0128g00390	mitochondrial FAD carrier	1.84856	3.15906	6
VIT_13s0019g02440	mitochondrial substrate carrier family protein	1.82796	3.00452	6
VIT_03s0038g03570	monocopper oxidase SKS5 (SKU5 Similar 5)	2.13657	3.71268	6
VIT_19s0090g01370	no hit	2.07772	3.05862	6
VIT_17s0000g02740	no hit	1.71655	3.14943	6
VIT_00s0194g00040	no hit	1.71484	3.16581	6
VIT_19s0014g04780	no hit	1.95772	3.42069	6
VIT_14s0171g00460	nucleotide binding nubp1	2.05581	3.9466	6
VIT_06s0004g07930	Nucleotidyltransferase family	1.97719	3.66112	6
VIT_12s0035g01050	octicosapeptide/Phox/Bem1p (PB1) domain-containing protein	2.0969	4.71484	6
VIT_02s0154g00610	Pex19 protein	2.07356	3.1184	6
VIT_16s0039g01480	PHD finger transcription factor	1.83125	3.02261	6
VIT_15s0046g00440	phosphatidylinositol 3- and 4-kinase / ubiquitin	2.26752	3.25801	6
VIT_17s0000g03640	proline-rich protein precursor	2.36401	3.64201	6
VIT_06s0009g01420	protease inhibitor/seed storage/lipid transfer protein (LTP)	2.32108	4.56049	6
VIT_04s0008g01220	RKL1 (Receptor-like kinase 1)	2.45194	3.90199	6
VIT_00s0337g00010	salt tolerance protein 2	2.27826	3.54046	6
VIT_00s0229g00030	SEC16 homolog B	2.3428	3.2255	6
VIT_18s0001g08220	SUT4 (SUCROSE TRANSPORTER 4)	2.21413	4.5508	6
VIT_05s0077g00850	ubiquitin-conjugating enzyme E2 O	1.99554	4.26992	6
VIT_02s0234g00100	ubiquitinyl hydrolase 1	2.27403	3.30871	6
VIT_18s0041g00740	UDP-glucose: anthocyanidin 5,3-O-glucosyltransferase	2.20708	3.3398	6
VIT_14s0108g01360	Unknown protein	1.91622	3.0615	6
VIT_19s0014g03170	WD-40 repeat protein	1.86879	3.65424	6
VIT_08s0007g04770	zinc finger (C2H2 type) family	2.10057	3.85679	6
VIT_18s0001g03270	zinc finger (C3HC4-type RING finger)	2.11171	4.58503	6
VIT_13s0067g00330	AUX1 auxin influx carrier protein	3.13649	9.03482	6
VIT_04s0008g02250	beta-ketoacyl-CoA synthase	3.07671	4.66819	6
VIT_04s0023g03370	Flavonone- 3-hydroxylase	3.10799	5.93181	6
VIT_15s0046g02400	glycerol-3-phosphate acyltransferase 8	3.04304	5.97044	6
VIT_04s0008g01230	harpin-induced protein	3.29364	5.69384	6
VIT_15s0048g02000	HOMEODOMAIN GLABROUS1	3.0734	5.07974	6
VIT_08s0007g07640	NAC domain-containing protein 87	3.05072	5.6866	6
VIT_10s0116g00570	NUCLEAR TRANSPORT FACTOR 2B	3.14049	5.06463	6
VIT_02s0025g04340	osmotin	3.63793	6.32015	6
VIT_18s0001g15460	stearyl acyl carrier protein desaturase	4.28084	9.5842	6
VIT_13s0067g00660	steroid 23-alpha-hydroxylase	3.37677	5.59675	6
VIT_15s0046g02510	2-oxo acid dehydrogenase, lipoyl-binding site	1.95319	2.76227	6
VIT_16s0098g01570	acyl-CoA binding protein 2 (ACBP2)	1.76892	2.59803	6
VIT_05s0020g04620	basic helix-loop-helix (bHLH) family	1.92618	2.93833	6
VIT_02s0025g01180	Carrier protein, Mitochondrial	1.72147	2.89371	6
VIT_12s0035g00240	DAG protein, chloroplast precursor	1.64772	2.89637	6
VIT_09s0002g01860	DNA-directed RNA polymerase	1.88384	2.82536	6
VIT_09s0002g00620	embryo sac development arrest 25	1.79116	2.7966	6
VIT_15s0046g01500	eukaryotic translation initiation factor eIF-1A	1.68402	2.86605	6
VIT_18s0001g15010	F-box and leucine-rich repeat protein 1	1.89405	2.74117	6
VIT_08s0007g07430	galactose-1-phosphate uridyl transferase	1.83469	2.68745	6
VIT_03s0038g02340	HECT ubiquitin-protein ligase 3 (KAKTUS protein)	1.61052	2.67166	6
VIT_00s0865g00030	Histone H2A	1.71043	2.53479	6
VIT_13s0019g05370	Histone H2B	1.5865	2.53413	6
VIT_18s0001g13680	Histone H3	1.71045	2.57706	6
VIT_04s0008g00820	KH domain-containing protein	1.61391	2.71588	6
VIT_18s0041g01880	MADS-box protein SEEDSTICK	1.7173	2.89755	6
VIT_08s0040g00900	myb family	1.89605	2.72927	6
VIT_00s2499g00010	no hit	1.78868	2.58433	6
VIT_08s0007g07310	no hit	1.824	2.80126	6
VIT_00s0577g00020	Phosphoglycerate mutase	1.95463	2.96791	6
VIT_05s0062g01190	pirin	2.02352	2.74464	6
VIT_11s0065g00320	proteasome 20S beta subunit A (PBA1) (PRCD)	1.76782	2.76718	6
VIT_18s0075g00520	retrotransposon protein, unclassified	1.7104	2.67028	6
VIT_02s0025g02580	RNA polymerase II mediator complex	1.63451	2.70905	6
VIT_14s0083g00300	RNA polymerase sigma factor	1.79063	2.59574	6
VIT_18s0001g10370	S-ribonuclease binding protein SBP1	1.80656	2.55677	6
VIT_19s0015g00750	sucrase	1.7692	2.85915	6
VIT_08s0007g03700	transcription initiation factor TFIID subunit D10	1.67538	2.89588	6
VIT_03s0038g04750	universal stress protein (USP) family protein	1.861	2.82277	6
VIT_02s0025g02470	Unknown protein	1.95894	2.66868	6
VIT_19s0027g00340	Unknown protein	1.63833	2.82161	6
VIT_11s0052g00830	vernalization insensitive 3	1.71531	2.9167	6
VIT_15s0045g00540	Vesicle coat complex COPII, subunit SEC23	1.71335	2.5179	6
VIT_18s0076g00330	VirE2-interacting protein (VIP1)	1.92754	2.87499	6
VIT_00s0347g00030	zinc finger (B-box type)	1.89917	2.51547	6
VIT_16s0100g00520	ATPP2-A13	1.77951	2.46477	6
VIT_06s0009g01030	BTB-POZ AND MATH DOMAIN 4 ATBPM4	1.57174	2.13498	6
VIT_07s0005g00590	Deoxyribodipyrimidine photolyase	1.59136	2.48951	6
VIT_02s0033g00060	DNAJ plastid division protein (ARC6)	1.47827	2.26935	6
VIT_00s0340g00060	endo-1,4-beta-glucanase KORRIGAN (KOR)	1.56536	2.43063	6
VIT_06s0004g01340	Esterase/lipase/thioesterase	1.56413	2.09288	6
VIT_08s0032g00990	expp1 protein precursor	1.70779	2.40762	6
VIT_04s0044g01930	FAR1-RELATED SEQUENCE 5	1.73615	2.2875	6
VIT_05s0077g00710	flowering time control protein FCA	1.84801	2.3657	6
VIT_08s0058g01300	HIGH-LEVEL EXPRESSION OF SUGAR-INDUCIBLE like 1	1.65934	2.38737	6
VIT_07s0141g00730	histone H1	1.66703	2.10683	6
VIT_02s0025g03290	hydroxyproline-rich glycoprotein	1.61958	2.24575	6
VIT_01s0011g06400	INDETERMINATE(ID)-DOMAIN 16	1.93273	2.49977	6
VIT_02s0012g01640	inositol 1,3,4-trisphosphate 5/6-kinase.	1.69825	2.33417	6
VIT_00s1406g00010	katanin p80 (WD repeat containing) subunit B 1	1.59191	2.48973	6
VIT_17s0000g09690	L-isoaspartate-O-methyl transferase	1.61681	2.14687	6
VIT_03s0038g03530	LYS/HIS TRANSPORTER 7	1.75353	2.27218	6
VIT_11s0016g03400	MSS1 (SUGAR TRANSPORT PROTEIN 13)	1.53873	2.29481	6
VIT_00s0299g00060	MYB DIVARICATA	1.56108	2.44793	6
VIT_14s0036g00090	no hit	1.65843	2.09945	6
VIT_00s0181g00030	no hit	1.67365	2.47289	6
VIT_00s0125g00060	no hit	1.60197	2.27691	6
VIT_12s0057g01110	Nudix hydrolase 2	1.51496	2.01522	6
VIT_10s0116g00550	oligosaccharide transporter OST3/OST6	1.50195	2.26126	6
VIT_07s0205g00150	pentatricopeptide (PPR) repeat-containing	1.59022	2.18889	6
VIT_17s0000g00660	phosphoglycerate mutase	1.55963	2.28973	6
VIT_03s0088g01180	Proline iminopeptidase	1.58908	2.08845	6
VIT_07s0031g01290	RNA-binding protein AKIP1	1.56747	2.09921	6
VIT_08s0040g02860	RSZ33 (Arginine/serine-rich Zinc knuckle-containing protein 33)	1.86733	2.38953	6
VIT_07s0031g02130	serine/threonine-protein kinase SRPK1	1.51145	2.34389	6
VIT_08s0007g05170	TGA-type basic leucine zipper protein AHBP-1b	1.50218	2.25371	6
VIT_16s0039g02410	TPL/WSIP1 (WUS-INTERACTING PROTEIN 1)	1.46332	2.24559	6
VIT_07s0130g00510	transcription factor related	1.6818	2.3612	6
VIT_02s0025g03930	Transcription initiation factor TFIIE beta subunit	1.41769	2.00888	6
VIT_08s0058g01140	Unknown protein	1.64837	2.1266	6
VIT_11s0016g00780	Unknown protein	1.65287	2.23085	6
VIT_10s0003g00530	Unknown protein	1.57174	2.46437	6
VIT_02s0087g00130	Unknown protein	1.52466	2.29993	6
VIT_14s0068g01560	Unknown protein	1.51918	2.31203	6
VIT_05s0020g00390	Unknown protein	1.65122	2.34562	6
VIT_06s0004g07500	WRKY DNA-binding protein 33	1.78479	2.20704	6
VIT_09s0002g01180	zinc finger (C3HC4-type RING finger)	1.7721	2.49373	6
VIT_08s0040g02160	zinc finger (C3HC4-type RING finger)	1.52816	2.29224	6
VIT_18s0001g13880	zinc finger (CCCH-type) family protein	1.61208	2.45945	6
VIT_19s0014g00410	alpha galactosidase	2.54487	15.4182	7
VIT_18s0001g03290	1-phosphatidylinositol-4-phosphate 5-kinase	1.50074	3.18092	7
VIT_05s0077g00860	3-hydroxybutyryl-CoA dehydratase	1.44113	3.94457	7
VIT_09s0002g05590	ABC transporter g family pleiotropic drug resistance 12 PDR12	1	3.38656	7
VIT_07s0005g03780	alcohol oxidase	1.30158	3.82302	7
VIT_00s0225g00230	alliin lyase precursor	1	4.06767	7
VIT_17s0000g03850	Aluminum-activated malate transporter 9	1.26473	5.2076	7
VIT_01s0011g04210	Amino acid permease	0.990722	3.52153	7
VIT_08s0058g00140	AMMONIUM TRANSPORTER 2	1	3.02291	7
VIT_01s0010g02480	ankyrin repeat	1.92844	5.46766	7
VIT_08s0007g01810	ANTR2 (anion transporter 2	1	4.56533	7
VIT_12s0059g01430	Argonaute (AGO1)	1.03999	3.24454	7
VIT_15s0021g01810	armadillo/beta-catenin repeat family protein	1.6114	3.4032	7
VIT_04s0043g00840	armadillo/beta-catenin repeat protein / U-box domain-containing protein	1	4.87507	7
VIT_06s0004g05120	ARR1 typeB	1.33021	4.22171	7
VIT_11s0206g00060	ARR18	1	3.79905	7
VIT_06s0004g06830	Asparagine synthetase	1	3.57778	7
VIT_04s0008g03770	Aspartate aminotransferase P1	1.33926	3.13845	7
VIT_11s0118g00260	ATTOC132/TOC132 (MULTIMERIC TRANSLOCON COMPLEX IN THE OUTER ENVELOPE MEMBRANE 132	1.56298	3.02369	7
VIT_12s0035g01800	auxin response factor 1	1.68427	3.20874	7
VIT_08s0040g01230	auxin transport protein (PIN3)	1	4.01733	7
VIT_03s0038g02140	Auxin transporter protein 2	1	4.98373	7
VIT_14s0083g00940	auxin-independent growth promoter	1.55749	7.43821	7
VIT_08s0007g01650	auxin-independent growth promoter	1.5794	4.07128	7
VIT_14s0068g00740	avr9/Cf-9 rapidly elicited protein 146	1	6.92566	7
VIT_18s0001g13150	BEL1 homeotic protein 3	0.961419	3.05552	7
VIT_08s0007g06040	beta-1,3-glucanase	0.98489	3.52151	7
VIT_06s0004g06290	binding	1.71856	5.84859	7
VIT_14s0171g00100	Blue (type 1) copper domain	1.39151	8.99116	7
VIT_12s0055g00420	bZIP transcription factor	1.23252	3.51817	7
VIT_16s0098g01790	calmodulin-binding region IQD21	1.68298	3.96981	7
VIT_03s0063g00810	CARBOXYESTERASE 12; CXE12	1.60087	3.01873	7
VIT_02s0025g00780	cation/hydrogen exchanger (CHX18)	1	3.14835	7
VIT_02s0025g00810	cation/hydrogen exchanger (CHX18)	1	5.50293	7
VIT_05s0020g04570	CBL-interacting protein kinase 7 (CIPK7)	1.09492	3.89599	7
VIT_11s0103g00380	Cd2+-exporting ATPase HMA2 (Heavy metal ATPase 2)	1.6924	3.60921	7
VIT_01s0137g00430	Cellulase	1.35906	3.42826	7
VIT_04s0023g03520	cold-shock DNA-binding	0.806648	4.5941	7
VIT_19s0085g01200	CTP synthase	0.861603	3.13166	7
VIT_04s0069g00790	cyclic nucleotide-regulated ion channel (CNGC14)	1.46795	3.29671	7
VIT_01s0137g00560	CYP71B34	2.28487	8.23317	7
VIT_18s0001g13790	CYP83C	1.00119	3.3677	7
VIT_02s0025g03320	CYP86A2	2.00324	6.74715	7
VIT_17s0000g09770	Cysteine endopeptidase	1	4.10655	7
VIT_15s0048g02380	DEAD/DEAH box helicase carpel factory	1.37951	3.5381	7
VIT_04s0008g00660	early flowering 3	1.47345	3.11265	7
VIT_19s0090g01430	EDM2	1.80422	4.02233	7
VIT_18s0072g01010	Eukaryotic peptide chain release factor subunit 1-3	1.75625	4.50243	7
VIT_14s0171g00480	F-box domain containing protein	1.45833	4.488	7
VIT_12s0028g02140	F-box/LRR-repeat MAX2	1.0178	6.54095	7
VIT_17s0000g06790	flavin-containing monooxygenase	0.953556	3.05333	7
VIT_18s0001g03430	Flavonol synthase	1	4.51365	7
VIT_01s0127g00470	galactinol synthase	1.49913	7.35036	7
VIT_12s0057g00310	GAMETE EXPRESSED1 (GEX1)	1	4.05562	7
VIT_00s0287g00040	GATA transcription factor 28	1.14516	3.28066	7
VIT_09s0002g04340	Glabra2	1.36622	3.41732	7
VIT_08s0105g00460	glutaryl-CoA dehydrogenase	1.5615	4.3866	7
VIT_07s0005g00260	glutathione-conjugate transporter (MRP10)	1.29685	4.40949	7
VIT_19s0085g00600	glyceraldehyde-3-phosphate dehydrogenase, cytosolic	1.58568	3.39208	7
VIT_09s0002g07860	glycerol kinase	1	4.36887	7
VIT_08s0040g00610	GTB1 (GLOBAL TRANSCRIPTION FACTOR GROUP B1)	1.36717	4.23178	7
VIT_16s0098g00890	harpin-induced protein	1.44957	5.67699	7
VIT_01s0011g05970	Heat stress transcription factor A-8	1.30151	3.33308	7
VIT_18s0001g07660	hydroxyproline-rich glycoprotein	1.75116	3.46495	7
VIT_19s0027g00740	Inhibitor of apoptosis	1.30466	3.06631	7
VIT_18s0001g12690	Isoflavone reductase protein 4	1.29429	3.91165	7
VIT_04s0008g00110	Jasmonate ZIM domain-containing protein 8	1.43812	5.46407	7
VIT_07s0005g02700	KCO5 (Ca2+ activated outward rectifying K+ channel 5)	2.01767	7.14764	7
VIT_14s0068g02150	kelch repeat-containing F-box family protein	2.15829	6.88375	7
VIT_06s0004g03810	kinesin motor protein	1.39794	4.68362	7
VIT_18s0122g00370	laccase	1	5.65179	7
VIT_18s0122g00390	laccase	1	3.06661	7
VIT_06s0061g01110	lecithine cholesterol acyltransferase	1.23317	3.14477	7
VIT_15s0048g00830	LOB domain-containing protein 18 (ASYMMETRIC LEAVES 2-like protein 20)	1.48641	9.85237	7
VIT_06s0061g01210	LYSINE HISTIDINE TRANSPORTER 1	1.32813	4.11192	7
VIT_01s0011g04920	MAPK (MPK9)	1	3.32805	7
VIT_18s0001g11760	MATE efflux family protein	0.943858	4.33813	7
VIT_17s0000g02730	myb domain protein 4R1	0.808594	3.56663	7
VIT_16s0039g01900	myb KAN2 (KANADI 2)	1.70777	3.90109	7
VIT_09s0002g02940	Myo-inositol oxygenase 1	1.02256	3.38318	7
VIT_06s0004g06220	Na+/Pi transporter	1	3.35905	7
VIT_00s0375g00040	NAC domain-containing protein 25	0.868053	3.07304	7
VIT_02s0025g02960	naringenin,2-oxoglutarate 3-dioxygenase	0.880035	3.62903	7
VIT_06s0004g01830	NIMA-related protein kinase	1.5306	3.51808	7
VIT_02s0033g00850	nitrilase	1	3.11416	7
VIT_02s0033g00770	nitrilase 4B	1.74792	4.38848	7
VIT_12s0035g01240	no hit	1	3.50849	7
VIT_16s0050g00810	no hit	1	3.15586	7
VIT_06s0004g02010	no hit	1.41802	4.96563	7
VIT_11s0118g00560	nodulin	1.08624	4.02565	7
VIT_14s0006g02240	oxalyl-CoA decarboxylase	2.40265	8.62382	7
VIT_05s0077g01550	pathogenesis protein 10.3 [Vitis quinquangularis]	0.601256	3.72564	7
VIT_00s0323g00070	pectin methylesterase inhibitor	0.580867	4.05215	7
VIT_15s0048g00500	pectinesterase family	1.36107	7.5372	7
VIT_07s0191g00050	Peroxidase 17	1.70587	3.27132	7
VIT_16s0039g01100	phenylalanin ammonia-lyase [Vitis vinifera]	0.97201	3.48683	7
VIT_08s0040g01710	Phenylalanine ammonia-lyase	0.882188	3.39556	7
VIT_00s2508g00010	Phenylalanine ammonia-lyase	1	3.14744	7
VIT_06s0004g02620	Phenylalanine ammonia-lyase	1.91687	4.12897	7
VIT_16s0039g01300	phenylalanine ammonia-lyase [Vitis vinifera]	0.878012	3.29889	7
VIT_13s0019g04460	phenylalanine ammonia-lyase 2 (PAL2)	1.59406	3.20803	7
VIT_01s0011g02480	phospholipid-transporting ATPase	0.948101	3.06681	7
VIT_17s0000g08610	Phox (PX) domain-containing protein	1.3565	3.31082	7
VIT_14s0083g00540	PLANT ADHESION MOLECULE 1 (PAM1)	0.977478	3.07836	7
VIT_00s0480g00030	polyphenol oxidase	0.791894	4.79044	7
VIT_00s0480g00040	polyphenol oxidase II, chloroplast precursor	1	3.19161	7
VIT_04s0008g04990	potassium channel AKT1	1	4.69699	7
VIT_00s0125g00190	potassium transporter (KUP1)	1.13928	7.35888	7
VIT_08s0058g00560	prenylated rab acceptor (PRA1)	1.60836	3.25835	7
VIT_09s0002g08070	prephenate dehydrogenase	1.22236	3.13983	7
VIT_12s0059g01100	PRLI-interacting factor K	1.36234	3.15884	7
VIT_14s0066g01200	protein kinase beta-1 subunit 5'-AMP-activated	1.78069	3.53523	7
VIT_13s0067g03200	proton-dependent oligopeptide transport (POT) family protein	1.48845	5.84046	7
VIT_15s0021g00330	proton-dependent oligopeptide transport (POT) family protein	1	3.03662	7
VIT_18s0041g00580	proton-dependent oligopeptide transport (POT) family protein	1.82765	6.22813	7
VIT_16s0098g00900	pseudo-response regulator 5 (APRR5)	1.34897	4.12549	7
VIT_12s0142g00050	PUMILIO 7 (APUM7)	1.43521	4.70725	7
VIT_18s0001g09480	PUMILIO 8 (APUM8)	1.3547	3.19732	7
VIT_02s0033g01170	replication protein RPA 70kDa subunit	1	3.26165	7
VIT_10s0003g05450	reticuline oxidase precursor	1	3.45237	7
VIT_19s0015g00860	Ribosomal protein S2; Oligopeptide transporter OPT superfamily	1	3.04532	7
VIT_04s0023g02200	S-adenosyl-L-methionine:salicylic acid carboxyl methyltransferase	1	3.25473	7
VIT_18s0001g10430	SAM (and some other nucleotide) binding motif; WW/Rsp5/WWP	1	3.22773	7
VIT_09s0002g01190	scarecrow transcription factor 29 (SCL29)	1.89648	3.98195	7
VIT_04s0023g01380	SCARECROW-like	1.76807	3.41302	7
VIT_05s0029g00310	Serine hydroxymethyltransferase 1	1.04173	3.1934	7
VIT_05s0029g01140	sucrose-phosphate synthase	1.37553	4.50956	7
VIT_18s0001g02160	switching protein 3C ATSWI3C	1.69813	3.65731	7
VIT_02s0025g04590	TCP family transcription factor TCP9	1.62323	3.21867	7
VIT_02s0025g04290	thaumatin	1	11.4466	7
VIT_02s0025g04300	Thaumatin	1	3.00003	7
VIT_06s0004g08150	trans-cinnamate 4-monooxygenase	1.52974	3.13725	7
VIT_17s0000g04200	transcription initiation factor TFIID subunit D2	1.2992	3.15091	7
VIT_18s0001g11600	transducin protein	1.40711	4.76451	7
VIT_02s0025g02170	trehalase precursor	1	4.08373	7
VIT_12s0035g00640	ubiquitin-like domain containing CTD phosphatase 1	1.58601	3.0373	7
VIT_06s0004g01640	UDP-glucoronosyl and UDP-glucosyl transferase	1.61839	3.48819	7
VIT_00s0324g00050	UDP-glucose glucosyltransferase	1.55212	3.2315	7
VIT_07s0005g00490	UDP-glucuronic acid decarboxylase 1	1.37574	3.59063	7
VIT_17s0000g04750	UDP-glycosyltransferase 89B2	2.1339	5.15414	7
VIT_18s0001g05420	UNE2 (unfertilized embryo sac 2); carbohydrate transporter/ sugar porter	1.26179	3.80525	7
VIT_18s0072g00540	unknown	1	8.2062	7
VIT_07s0005g05590	unknown	1.57494	3.21641	7
VIT_06s0004g00960	unknown	1.6514	3.07126	7
VIT_01s0150g00380	Unknown protein	1.33645	3.15274	7
VIT_04s0023g02110	Unknown protein	1.15809	3.52825	7
VIT_04s0079g00440	Unknown protein	1.05913	3.2073	7
VIT_05s0102g00250	Unknown protein	1.40026	4.91745	7
VIT_05s0020g02500	Unknown protein	1	6.2983	7
VIT_05s0020g03150	Unknown protein	1.40068	3.03233	7
VIT_05s0049g00120	Unknown protein	1.65597	3.9164	7
VIT_07s0005g03810	Unknown protein	1.42745	4.94019	7
VIT_11s0016g05430	Unknown protein	1.38008	3.32595	7
VIT_14s0066g01190	Unknown protein	1.7614	3.91227	7
VIT_18s0001g14550	Unknown protein	1.49048	3.31342	7
VIT_18s0001g06070	Unknown protein	1.73863	3.77329	7
VIT_19s0015g01060	Unknown protein	1.97045	4.9099	7
VIT_14s0068g01400	UPF0497 family	1	4.38972	7
VIT_01s0011g00530	Ureide permease 2 (AtUPS2)	0.878847	3.59133	7
VIT_19s0014g02490	VQ motif-containing protein	1.17969	3.85755	7
VIT_06s0061g00180	WD40	1.01858	3.35839	7
VIT_12s0059g00880	WRKY DNA-binding protein 6	2.17044	7.77158	7
VIT_08s0040g00510	ZIFL2 (ZINC INDUCED FACILITATOR-LIKE 2)	0.846251	3.48418	7
VIT_18s0001g01060	zinc finger (C3HC4-type RING finger)	1.60988	3.64623	7
VIT_12s0028g03860	zinc finger (C3HC4-type RING finger) protein (RMA1)	1.60118	7.66222	7
VIT_11s0016g05600	zinc finger (ubiquitin-hydrolase) domain-containing	1.13686	3.20031	7
VIT_01s0026g00850	ZINC FINGER PROTEIN 5	1.1437	5.50731	7
VIT_06s0004g06940	zinc transporter ZIP6	1.3411	3.95492	7
VIT_18s0001g05060	2,3-bisphosphoglycerate-dependent phosphoglycerate mutase	1.26167	2.84601	7
VIT_06s0061g00280	2-phosphoglycerate kinase	1	2.6648	7
VIT_00s0203g00100	aarF domain-containing kinase ABC1	1.47248	2.88671	7
VIT_03s0063g02310	acidic leucine-rich nuclear phosphoprotein 32 member B	1.23193	2.69182	7
VIT_14s0068g01670	ACT domain-containing protein (ACR6)	1.14432	2.70685	7
VIT_01s0011g00160	alpha-1,4-glucan-protein synthase	1.02748	2.81894	7
VIT_02s0012g00900	AT-hook protein 1 (AHP1)	1.34075	2.68065	7
VIT_13s0067g01900	ATP-dependent RNA helicase RH18	1.39342	2.50872	7
VIT_01s0011g04860	auxin transport protein (PIN3)	1.55677	2.70361	7
VIT_18s0001g00100	auxin-independent growth promoter	0.776794	2.6415	7
VIT_03s0038g04760	basic helix-loop-helix (bHLH) family	1.0682	2.82229	7
VIT_08s0007g01290	BEL1-like homeodomain protein 9 LSN (LARSON)	1.3164	2.9698	7
VIT_01s0011g00760	Beta-glucosidase	1	2.78601	7
VIT_01s0026g01020	binding	0.858444	2.89522	7
VIT_09s0002g06810	binding	1.50796	2.79147	7
VIT_19s0015g01430	BTB/POZ domain-containing protein	1	2.6619	7
VIT_00s0125g00180	calcium channel, voltage-dependent, alpha 2/delta	1.63075	2.88733	7
VIT_08s0040g00910	CAM INTERACTING PROTEIN 111	1.31339	2.7997	7
VIT_03s0063g00820	CARBOXYESTERASE 12; CXE12	1.49832	2.56393	7
VIT_18s0001g01800	Cleavage stimulation factor 64	0.915269	2.85289	7
VIT_03s0038g02130	Cold shock protein-1	0.749685	2.7996	7
VIT_03s0063g00940	CRK (CDPK-related kinase)	1	2.5791	7
VIT_05s0020g04950	CwfJ	1.23412	2.85902	7
VIT_14s0108g00980	CYCLING DOF FACTOR 1	1.23398	2.66981	7
VIT_00s0533g00040	Cytotoxin precursor (Leucocidin)	1.54495	2.8502	7
VIT_04s0023g01480	Dimethylaniline monooxygenase, N-oxide-forming	1	2.57409	7
VIT_08s0007g06490	DNA polymerase delta, subunit B	1.25996	2.58433	7
VIT_14s0060g01530	DNA polymerase III subunit epsilon	1	2.90019	7
VIT_15s0046g00150	DOF AFFECTING GERMINATION 1	1.511	2.90288	7
VIT_11s0118g00720	elongation factor Tu	0.960508	2.57265	7
VIT_04s0008g03660	embryonic flower 1	1	2.54348	7
VIT_00s0340g00050	endo-1,4-beta-glucanase KORRIGAN (KOR)	1.09258	2.85822	7
VIT_07s0191g00250	exo-1,3-beta-glucanase	0.858291	2.56732	7
VIT_09s0002g08660	F-box protein (FBL14)	0.972753	2.81804	7
VIT_11s0037g00130	fip1 motif-containing protein	1.27864	2.58763	7
VIT_18s0001g14310	Flavonone- 3-hydroxylase	1.51856	2.62193	7
VIT_13s0019g00220	Flowering Locus Y FY	1.48236	2.61078	7
VIT_00s2240g00010	GAE3 (UDP-D-GLUCURONATE 4-EPIMERASE 3)	1.0176	2.78188	7
VIT_03s0038g01950	glycine-rich protein	1.62176	2.86048	7
VIT_11s0016g05750	HAT transposase	1.29757	2.78056	7
VIT_00s0868g00020	Histone H2A.6 HTA1	1.53386	2.52676	7
VIT_04s0008g06130	homeobox protein KNAT3 (KNOTTED1-LIKE HOMEOBOX GENE 3)	1	2.6468	7
VIT_06s0009g03530	Homeodomain protein 14	0.962056	2.69246	7
VIT_06s0004g02800	homeodomain-leucine zipper protein Revoluta (REV)	1.22516	2.63547	7
VIT_01s0011g03660	IMP dehydrogenase/GMP reductase	1.06448	2.76773	7
VIT_04s0023g01430	INDETERMINATE(ID)-DOMAIN 2	0.910738	2.61118	7
VIT_10s0003g03790	Jasmonate ZIM domain-containing protein 8	1	2.95649	7
VIT_18s0001g15400	KOW domain-containing transcription factor family protein	1.48415	2.93551	7
VIT_04s0023g03040	lactoylglutathione lyase	0.634564	2.69557	7
VIT_13s0067g03300	leukotriene A-4 hydrolase	1.21195	2.70786	7
VIT_19s0090g01650	LOP1 TRN1 (LOPPED 1, TORNADO 1)	1	2.50165	7
VIT_19s0014g02440	MATE efflux family protein	1.52911	2.69159	7
VIT_01s0011g02260	metal-nicotianamine transporter YSL7	1	2.98328	7
VIT_05s0020g03870	MLK/Raf-related protein kinase 1	1	2.76766	7
VIT_18s0001g01110	monooxygenase (MO2)	1.27809	2.50627	7
VIT_18s0001g10560	Myosin heavy chain	1.35272	2.5321	7
VIT_00s0301g00090	NDA2 (ALTERNATIVE NAD(P)H DEHYDROGENASE 2)	1	2.6297	7
VIT_10s0003g00210	no hit	1	2.74632	7
VIT_13s0019g03630	no hit	1.15303	2.98484	7
VIT_18s0001g11610	no hit	1.03989	2.87454	7
VIT_18s0001g01790	no hit	1	2.67345	7
VIT_01s0011g00820	no hit	1.31674	2.9837	7
VIT_05s0020g04670	no hit	1.0249	2.88627	7
VIT_12s0034g00960	no hit	1.23372	2.58035	7
VIT_07s0104g01080	NPL4	1.31685	2.60605	7
VIT_10s0003g00150	NSL1 (NECROTIC SPOTTED LESIONS 1)	1	2.59235	7
VIT_00s0508g00020	nuclear prelamin A recognition factor; Narf	1.4865	2.5111	7
VIT_01s0026g00740	Nucleobase-ascorbate transporter 6 (NAT6)	1.04747	2.54818	7
VIT_13s0067g02650	nucleotidyltransferase family protein	1	2.95335	7
VIT_16s0098g00330	ORG1 (OBP3-RESPONSIVE GENE 1)	1	2.86283	7
VIT_19s0014g04790	ORGANIC CATION/CARNITINE TRANSPORTER4	1	2.93729	7
VIT_11s0103g00530	oxysterol binding protein	1.10583	2.80124	7
VIT_09s0002g06970	Palmitoyl-monogalactosyldiacylglycerol delta-7 desaturase, chloroplast precursor	1.03455	2.96549	7
VIT_07s0005g01560	PAPA-1	1.05979	2.65559	7
VIT_12s0057g00560	PAT1 (PHYTOCHROME A SIGNAL TRANSDUCTION 1)	1.46229	2.64273	7
VIT_05s0077g01560	pathogenesis protein 10.3 [Vitis quinquangularis]	1	2.87099	7
VIT_16s0039g00260	pectate lyase	1	2.94644	7
VIT_06s0004g00160	Pentatricopeptide (PPR) repeat-containing protein	1.34087	2.60416	7
VIT_16s0039g01240	phenylalanin ammonia-lyase [Vitis vinifera]	0.620178	2.74277	7
VIT_16s0039g01320	phenylalanin ammonia-lyase [Vitis vinifera]	1	2.60148	7
VIT_16s0039g01360	phenylalanin ammonia-lyase [Vitis vinifera]	1	2.87856	7
VIT_06s0004g06510	phosphoesterase	1.39591	2.74355	7
VIT_02s0025g04620	phospholipase D beta 1	1.27491	2.97078	7
VIT_18s0001g09110	photosystem II PsbC protein	1.44073	2.85137	7
VIT_08s0007g03870	Phytosulfokines PSK1	1.09409	2.79651	7
VIT_02s0025g00260	Polygalacturonase GH28	1	2.58741	7
VIT_10s0003g02700	Pre-mRNA-processing factor 39	1.33397	2.75471	7
VIT_03s0091g00520	prolyl 4-hydroxylase	1.23451	2.52339	7
VIT_06s0004g00910	protease inhibitor/seed storage/lipid transfer protein (LTP)	1	2.53957	7
VIT_18s0089g00030	protein kinase	1.50199	2.75955	7
VIT_08s0058g01290	Protein kinase AtSIK	1.22221	2.84506	7
VIT_11s0118g00790	Pto-like serine/threonine kinase	1	2.65421	7
VIT_10s0116g00290	PUX3 (PLANT UBX DOMAIN-CONTAINING PROTEIN 3)	1.20846	2.57543	7
VIT_09s0054g00600	pyridoxamine 5-phosphate oxidase	1.46101	2.64664	7
VIT_11s0016g00850	RecQl3 (Recq 3); ATP binding / ATP-dependent helicase	1	2.60807	7
VIT_14s0066g00790	RNA binding motif protein 26	1.3654	2.53466	7
VIT_18s0122g01290	RWP-RK domain-containing protein	1.34683	2.50143	7
VIT_14s0081g00460	SAC domain phosphoinositide (3,5)P2 phosphatase	1.31633	2.81011	7
VIT_12s0034g02170	SAG18 (Senescence associated gene 18)	1.00223	2.69194	7
VIT_16s0050g00950	scarecrow-like transcription factor 8 (SCL8)	1.52564	2.71914	7
VIT_04s0008g04220	Serine/threonine-protein kinase AFC3	1.44948	2.70561	7
VIT_08s0007g07150	splicing factor 3B subunit 3	1.38239	2.86612	7
VIT_06s0009g01900	Ssu72	1.41602	2.8413	7
VIT_14s0066g01890	sterile alpha motif (SAM) domain-containing	1.51754	2.61968	7
VIT_05s0020g04210	sulfate adenylyltransferase 3	1.43321	2.77584	7
VIT_18s0001g07200	SUPPRESSOR OF ACAULIS 51	1.10267	2.94201	7
VIT_10s0003g03910	TCP FAMILY TRANSCRIPTION FACTOR 24	1.083	2.53681	7
VIT_02s0025g03960	TET10 (TETRASPANIN10)	1.44591	2.54917	7
VIT_18s0001g14480	Thaumatin SCUTL1	1.25144	2.50208	7
VIT_18s0001g07730	TIFY2A	0.904851	2.77472	7
VIT_11s0016g05620	TPR4/WSIP2 (TOPLESS-RELATED 4)	0.92465	2.78473	7
VIT_09s0002g06030	transducin protein	1.20089	2.59516	7
VIT_06s0004g03300	translation elongation factor EF-1 alpha	1	2.52571	7
VIT_07s0005g03380	Translocase inner membrane subunit 44-2 ATTIM44-2	1	2.50715	7
VIT_09s0002g07340	transposon protein	1	2.67605	7
VIT_14s0219g00010	transposon protein	1.34232	2.5802	7
VIT_07s0104g00390	Unknown protein	1	2.74088	7
VIT_07s0005g03800	Unknown protein	1	2.56987	7
VIT_00s0341g00060	Unknown protein	1.00791	2.90379	7
VIT_00s0587g00040	Unknown protein	1.16474	2.79613	7
VIT_11s0016g01790	Unknown protein	0.875121	2.57349	7
VIT_17s0000g06760	Unknown protein	1.23596	2.89945	7
VIT_01s0146g00440	Unknown protein	1	2.71202	7
VIT_01s0150g00040	Unknown protein	1.28528	2.55814	7
[truncated: 471 more rows]

## Sheet: PB
Gene ID	Gene Description	FC EV/BV	FC H/BV	Cluster
VIT_00s0323g00070	pectin methylesterase inhibitor	0.547879	4.41214	1
VIT_08s0032g01150	syntaxin 1B/2/3/4	0.618606	3.25026	1
VIT_10s0116g01200	WRKY DNA-binding protein 6	0.688312	3.90402	1
VIT_18s0001g03910	nitrate reductase 2 (NR2)	0.656788	2.62562	1
VIT_07s0191g00050	Peroxidase 17	0.755832	2.86908	1
VIT_03s0038g04100	3-hydroxy-3-methylglutaryl-coenzyme A reductase 3	0.616671	2.09797	1
VIT_06s0004g01650	acetyl-CoA carboxylase, biotin carboxylase	0.743607	2.15411	1
VIT_10s0071g00770	aspartic proteinase nepenthesin-1 precursor	0.351619	1.39292	1
VIT_13s0019g00220	Flowering Locus Y FY	0.794356	2.33918	1
VIT_15s0046g02110	Late embryogenesis abundant protein Lea14-A	0.766558	2.23427	1
VIT_17s0000g06710	leucine-rich repeat transmembrane protein kinase	0.786532	2.05362	1
VIT_03s0180g00200	Limonoid UDP-glucosyltransferase	0.475753	1.1168	1
VIT_18s0001g01110	monooxygenase (MO2)	0.797056	2.31006	1
VIT_09s0002g06900	NtEIG-A1	0.343182	2.2258	1
VIT_03s0063g02250	POLYOL TRANSPORTER 5	0.449599	2.02449	1
VIT_18s0001g09550	receptor kinase TRKa	0.531581	2.0412	1
VIT_05s0020g00030	WD-40 repeat	0.772247	2.03414	1
VIT_01s0113g00420	zinc finger (DHHC type)	0.728609	2.15201	1
VIT_18s0001g13200	cytokinin dehydrogenase 5 precursor	0.191654	0.10828	2
VIT_08s0007g02240	Calcium/proton exchanger CAX3	0.317376	0.164745	2
VIT_14s0108g01420	DEFENSE NO DEATH 1	0.328606	0.18395	2
VIT_01s0026g01950	homeobox-leucine zipper protein HB13	0.303972	0.150622	2
VIT_14s0066g00610	Unknown protein	0.310049	0.0917094	2
VIT_01s0146g00070	11-beta-hydroxysteroid dehydrogenase	0.444715	0.276772	2
VIT_16s0039g01600	11-beta-hydroxysteroid dehydrogenase	0.366859	0.265595	2
VIT_00s2086g00010	1-aminocyclopropane-1-carboxylate oxidase 1	0.445695	0.201648	2
VIT_14s0060g00820	3-beta hydroxysteroid dehydrogenase	0.545402	0.273058	2
VIT_08s0007g00440	alpha-expansin 6 precursor	0.468671	0.236234	2
VIT_08s0007g02470	aspartyl protease	0.462753	0.201662	2
VIT_18s0001g12100	Auxilin	0.483867	0.290001	2
VIT_13s0074g00110	bark storage protein A precursor	0.432045	0.267654	2
VIT_02s0012g01450	Basic helix-loop-helix BHLH071	0.390872	0.277943	2
VIT_04s0023g00830	calreticulin 3 (CRT3)	0.487068	0.267022	2
VIT_00s1306g00010	COP1-interacting protein 7	0.524612	0.261635	2
VIT_02s0025g01170	COP1-interactive protein 1 / CIP1	0.425724	0.292459	2
VIT_04s0008g02670	Cryptochrome DASH	0.362219	0.240618	2
VIT_18s0001g11430	flavonoid 3-monooxygenase	0.480925	0.246064	2
VIT_15s0046g02560	GLABRA 3	0.52066	0.284697	2
VIT_06s0061g00440	heavy-metal-associated domain-containing protein / copper chaperone (CCH)	0.471981	0.293871	2
VIT_14s0036g00820	kinase interacting	0.462064	0.264301	2
VIT_13s0067g01450	lateral organ boundaries domain 21	0.387636	0.167056	2
VIT_01s0026g01780	leucine-rich repeat transmembrane	0.348773	0.233405	2
VIT_13s0019g04140	LHCA1	0.383683	0.201675	2
VIT_12s0055g01110	LHCB6 (LIGHT HARVESTING COMPLEX PSII)	0.411822	0.175225	2
VIT_02s0154g00080	multi-copper oxidase (SKU5)	0.511695	0.26245	2
VIT_08s0007g05060	multidrug resistance protein 1	0.440291	0.230863	2
VIT_19s0014g03160	NADPH:protochlorophyllide oxidoreductase	0.357913	0.224288	2
VIT_09s0054g01770	oxidoreductase/ transcriptional repressor	0.526795	0.292075	2
VIT_03s0088g00320	Peptidase M50	0.489931	0.229799	2
VIT_19s0015g01760	photosystem I reaction center subunit V (PSAG)	0.451709	0.289019	2
VIT_09s0002g04130	proton-dependent oligopeptide transport (POT) family protein	0.428407	0.20876	2
VIT_06s0004g03650	pseudo-response regulator 7 (APRR7)	0.562095	0.291484	2
VIT_16s0050g00080	remorin	0.449695	0.227698	2
VIT_18s0001g00610	Rho GTPase activator	0.352265	0.233759	2
VIT_06s0004g05180	ribulose bisphosphate carboxylase/oxygenase activase, chloroplast precursor	0.565372	0.29869	2
VIT_05s0077g01720	SAG101 (SENESCENCE-ASSOCIATED GENE 101)	0.415593	0.216864	2
VIT_05s0020g00930	Soluble diacylglycerol acyltransferase	0.414086	0.198734	2
VIT_15s0048g00370	transketolase, chloroplast precursor	0.37226	0.235062	2
VIT_08s0007g07920	Unknown protein	0.384597	0.192192	2
VIT_13s0019g02300	wall-associated receptor kinase-like 20	0.399205	0.238034	2
VIT_07s0031g00620	zeaxanthin epoxidase (ZEP) (ABA1)	0.495018	0.281811	2
VIT_06s0004g01160	10-formyltetrahydrofolate synthetase	0.689352	0.490538	2
VIT_04s0044g01740	3-hydroxy-3-methylglutaryl-coenzyme A reductase 3	0.545479	0.436895	2
VIT_00s1490g00010	5'-adenylylsulfate reductase (APR1)	0.67381	0.497197	2
VIT_07s0005g03680	ABC transporter family	0.655557	0.488534	2
VIT_06s0061g01480	ABC transporter G member 22	0.520335	0.421501	2
VIT_16s0098g01720	Abl interactor 2 (ABIL2)	0.60041	0.482084	2
VIT_01s0011g00590	ACCLIMATION OF PHOTOSYNTHESIS TO ENVIRONMENT	0.549369	0.435413	2
VIT_15s0046g03340	acetyl co-enzyme A carboxylase carboxyltransferase alpha subunit	0.490683	0.301958	2
VIT_18s0001g15000	ACT domain containing protein (ACR4)	0.467934	0.311158	2
VIT_06s0004g01910	ADP,ATP carrier protein	0.688937	0.456845	2
VIT_13s0019g00740	amino acid binding protein	0.63607	0.446052	2
VIT_00s0188g00140	amino acid permease 4	0.591459	0.45486	2
VIT_07s0005g03630	Ankyrin	0.625385	0.494185	2
VIT_01s0010g02890	armadillo/beta-catenin repeat protein / U-box domain-containing	0.706146	0.489284	2
VIT_04s0044g01860	auxin efflux carrier	0.570578	0.426421	2
VIT_04s0044g01850	auxin efflux carrier	0.569289	0.410823	2
VIT_10s0003g04560	Auxin-Induced in Root cultures 9 AIR9	0.613718	0.403411	2
VIT_08s0032g01110	axial regulator YABBY2	0.570729	0.383645	2
VIT_06s0009g00880	axial regulator YABBY2	0.577542	0.409738	2
VIT_09s0018g01240	balbiani ring 1	0.518807	0.403912	2
VIT_06s0009g00410	BLH1 (embryo sac development arrest 29)	0.652862	0.42744	2
VIT_16s0050g00620	calmodulin-binding heat shock protein	0.611323	0.458185	2
VIT_05s0020g03980	calmodulin-binding region IQD19	0.437755	0.33344	2
VIT_11s0052g01700	CBL-interacting protein kinase 21 (CIPK21)	0.548318	0.374272	2
VIT_10s0003g04020	CBL-interacting protein kinase 9 (CIPK9)	0.676162	0.489897	2
VIT_05s0020g03320	copper amine oxidase	0.543751	0.44331	2
VIT_04s0008g01960	copper-transporting ATPase PAA2	0.619816	0.488588	2
VIT_13s0067g02320	CTV.22	0.60954	0.428555	2
VIT_13s0067g00110	CYP72A1	0.47141	0.366858	2
VIT_18s0001g11470	CyP82A3	0.645649	0.417515	2
VIT_17s0000g07020	cytokinin-O-glucosyltransferase 2	0.497291	0.358632	2
VIT_05s0077g00060	D1 protease	0.602358	0.445461	2
VIT_17s0000g08290	Dof zinc finger protein DOF5.6	0.598643	0.369568	2
VIT_00s0323g00080	elongation factor G, chloroplast precursor	0.648125	0.413504	2
VIT_18s0076g00360	EMB1075 (EMBRYO DEFECTIVE 1075) carboxy-lyase	0.599005	0.475594	2
VIT_07s0104g00410	endo-1,3;1,4-beta-D-glucanase precursor	0.627219	0.37695	2
VIT_07s0104g00790	Endonuclease	0.473816	0.316125	2
VIT_10s0003g05330	ethylene-regulated nuclear protein ERN1	0.632263	0.441691	2
VIT_16s0013g00950	Ethylene-responsive transcription factor ERF105	0.583982	0.327047	2
VIT_16s0013g00980	Ethylene-responsive transcription factor ERF105	0.567484	0.408384	2
VIT_16s0013g01050	Ethylene-responsive transcription factor ERF105	0.653439	0.429391	2
VIT_13s0019g00420	F-box family protein	0.584447	0.445597	2
VIT_18s0001g14450	Ferredoxin:nadp+ Oxidoreductase PETH	0.433186	0.314082	2
VIT_04s0023g03510	Ferredoxin:nadp+ Oxidoreductase PETH	0.597256	0.425493	2
VIT_04s0023g03010	fructose-bisphosphate aldolase, chloroplast precursor	0.613122	0.430922	2
VIT_12s0142g00340	Galacturonosyltransferase 15	0.568021	0.307302	2
VIT_13s0019g02330	GDP-mannose pyrophosphorylase (GMP1)	0.559093	0.374503	2
VIT_08s0007g05530	glutaredoxin	0.545123	0.329828	2
VIT_05s0049g01070	Glutathione S-transferase 19 GSTU1	0.562713	0.403202	2
VIT_05s0049g01090	Glutathione S-transferase 25 GSTU7	0.56138	0.367188	2
VIT_05s0049g01120	Glutathione S-transferase 25 GSTU7	0.561767	0.432959	2
VIT_14s0068g00680	glyceraldehyde-3-phosphate dehydrogenase A, chloroplast precursor	0.622149	0.406018	2
VIT_05s0077g01010	HCF107 (HIGH CHLOROPHYLL FLUORESCENT 107)	0.61494	0.470595	2
VIT_00s0397g00010	HcrVf1 protein	0.591115	0.344468	2
VIT_08s0040g01370	heavy-metal-associated domain-containing protein / copper chaperone (CCH)	0.530324	0.429428	2
VIT_10s0003g02750	IMP dehydrogenase/GMP reductase	0.670736	0.448608	2
VIT_02s0012g00550	inositol polyphosphate 5-phosphatase II	0.444968	0.314664	2
VIT_11s0078g00310	isoamylase-type starch-debranching enzyme 1	0.627259	0.401576	2
VIT_08s0007g06820	kinesin motor protein	0.560191	0.455955	2
VIT_17s0000g04910	L-asparaginase	0.638079	0.483447	2
VIT_10s0003g00120	Leucine-rich repeat family protein	0.64797	0.455303	2
VIT_18s0001g09040	LIM domain protein WLIM1	0.696681	0.468828	2
VIT_01s0011g04450	MATE efflux family protein	0.664795	0.429378	2
VIT_08s0007g08540	Mg-chelatase subunit XANTHA-F	0.508461	0.311597	2
VIT_04s0044g00360	MTN21	0.593615	0.44922	2
VIT_15s0048g02280	NAC transcription factor-like 9	0.602701	0.477203	2
VIT_03s0038g02680	no hit	0.488282	0.363309	2
VIT_07s0005g04730	no hit	0.570062	0.38316	2
VIT_16s0050g01040	no hit	0.71403	0.483058	2
VIT_01s0026g00500	nodulin MtN21 family	0.507489	0.368375	2
VIT_02s0012g00140	NOVEL PLANT SNARE 11	0.62287	0.358502	2
VIT_01s0011g05670	Nudix hydrolase 18	0.597903	0.470609	2
VIT_00s0203g00140	octicosapeptide/Phox/Bem1p (PB1) domain-containing protein	0.521051	0.305472	2
VIT_01s0137g00240	pectate lyase	0.499158	0.325024	2
VIT_00s0391g00010	pentatricopeptide (PPR) repeat-containing	0.55381	0.331495	2
VIT_11s0016g00560	peroxiredoxin bcp	0.640258	0.459999	2
VIT_12s0028g02180	Phosphoenolpyruvate carboxylase.	0.556958	0.342057	2
VIT_10s0003g04350	photosystem I subunit X (PSAK)	0.565925	0.321797	2
VIT_04s0023g00410	photosystem I subunit XI (PSAL)	0.594554	0.459414	2
VIT_00s0904g00010	photosystem II oxygen-evolving enhancer protein PSBQ	0.585728	0.313806	2
VIT_10s0003g02680	phytochrome E	0.547683	0.432903	2
VIT_06s0004g05230	PLASTID TRANSCRIPTIONALLY ACTIVE18	0.596106	0.364075	2
VIT_17s0000g04690	protease SppA	0.682682	0.492819	2
VIT_00s0391g00020	Protein cbbY	0.664824	0.450505	2
VIT_02s0025g03240	protein kinase	0.496883	0.404938	2
VIT_12s0057g00020	Protein THYLAKOID FORMATION1	0.686559	0.472011	2
VIT_18s0041g00490	proton-dependent oligopeptide transport (POT) family protein	0.543084	0.42692	2
VIT_11s0016g01400	PSBX (photosystem II subunit X)	0.561034	0.319135	2
VIT_02s0012g00570	pseudo-response regulator 2 (APRR2) (TOC2)	0.498457	0.343872	2
VIT_13s0067g03420	RabGAP/TBC domain-containing protein	0.625401	0.378963	2
VIT_17s0000g05570	Receptor protein kinase	0.631342	0.475432	2
VIT_16s0022g01650	receptor serine/threonine kinase PR5K	0.644157	0.490037	2
VIT_01s0010g01760	remorin	0.689279	0.49853	2
VIT_07s0031g00610	remorin	0.485546	0.375236	2
VIT_12s0142g00500	ribosomal protein L6 60S	0.597298	0.493853	2
VIT_07s0005g00550	Ribosomal protein S12 (RPS12C) 40S	0.566632	0.44094	2
VIT_03s0038g00270	Root phototropism protein 3 (Non-phototropic hypocotyl protein 3)	0.470193	0.350824	2
VIT_05s0077g01750	SAG101 (SENESCENCE-ASSOCIATED GENE 101)	0.458067	0.324566	2
VIT_01s0011g04910	serine carboxypeptidase CPVL precursor	0.542401	0.396789	2
VIT_15s0021g00140	speckle-type POZ protein-related	0.630345	0.4399	2
VIT_00s0583g00030	sphingolipid delta 4 desaturase DES-1	0.578413	0.425656	2
VIT_18s0001g08550	squalene monooxygenase	0.658857	0.432716	2
VIT_05s0102g01170	sterol-4-alpha-carboxylate 3-dehydrogenase, decarboxylating	0.567817	0.450685	2
VIT_04s0210g00050	strictosidine synthase	0.551092	0.442899	2
VIT_10s0116g00100	strubbelig receptor family 8	0.577879	0.357488	2
VIT_11s0037g00850	tetratricopeptide repeat (TPR)-containing	0.591758	0.355791	2
VIT_15s0046g03380	thiol protease	0.642189	0.424306	2
VIT_16s0098g01830	transcription factor jumonji (jmjC) domain-containing protein	0.53976	0.34895	2
VIT_10s0003g01640	transcription repressor	0.679196	0.477889	2
VIT_18s0001g08300	tubulin alpha-6 chain	0.692128	0.485109	2
VIT_02s0025g04210	UDP-glucose 4-epimerase	0.569553	0.428753	2
VIT_00s1251g00010	UDP-glucosyl transferase 85A2	0.607837	0.399729	2
VIT_17s0000g07950	Unknown protein	0.641162	0.440012	2
VIT_14s0108g01440	Unknown protein	0.575708	0.488371	2
VIT_01s0011g00120	Unknown protein	0.507611	0.348273	2
VIT_02s0012g01220	Unknown protein	0.594694	0.476376	2
VIT_13s0139g00360	Unknown protein	0.521139	0.407316	2
VIT_00s0179g00360	Unknown protein	0.577415	0.423002	2
VIT_00s0333g00020	Unknown protein	0.634892	0.395675	2
VIT_00s0386g00030	Unknown protein	0.586689	0.367617	2
VIT_09s0054g01750	Unknown protein	0.473038	0.363199	2
VIT_04s0008g03760	Unknown protein	0.560162	0.446269	2
VIT_06s0061g00150	zinc finger (CCCH-type) family protein	0.530458	0.402822	2
VIT_05s0124g00390	2-isopropylmalate synthase B	0.695661	0.203377	3
VIT_18s0001g12510	5' nucleotidase	0.879215	0.274713	3
VIT_19s0093g00550	9-cis-epoxycarotenoid dioxygenase 2	0.588339	0.109462	3
VIT_13s0074g00690	ABC transporter G member 22	0.69036	0.14953	3
VIT_06s0004g00610	ACCELERATED CELL DEATH 1 ACD1	0.631597	0.256187	3
VIT_07s0005g04130	acid phosphatase class B	0.920834	0.0913724	3
VIT_02s0087g00630	alcohol oxidase	0.684171	0.212237	3
VIT_08s0007g01040	aldo-keto reductase	0.848946	0.289659	3
VIT_14s0108g01020	alpha-expansin 1 precursor	1.30615	0.229364	3
VIT_17s0053g00990	alpha-expansin 1 precursor	0.975616	0.266541	3
VIT_17s0000g06360	Alpha-expansin 3	0.568913	0.138744	3
VIT_06s0061g00570	Amino acid permease	0.762035	0.289328	3
VIT_00s0207g00010	anthranilate N-benzoyltransferase protein 1	1.13884	0.225246	3
VIT_01s0026g02240	ANTR2 (anion transporter 2	1.09267	0.29956	3
VIT_13s0019g00330	Aquaporin TIP1;3	0.729282	0.102077	3
VIT_15s0048g01880	armadillo/beta-catenin repeat	0.782833	0.265582	3
VIT_06s0004g07580	aspartyl-tRNA synthetase	1.08154	0.262919	3
VIT_03s0132g00050	ATHVA22A (Arabidopsis thaliana HVA22 homologue A)	0.786373	0.247568	3
VIT_03s0132g00090	ATHVA22A (Arabidopsis thaliana HVA22 homologue A)	0.720646	0.2554	3
VIT_02s0025g03700	ATP binding protein	0.82555	0.270024	3
VIT_13s0067g03310	ATP synthase CF1 alpha subunit	0.989923	0.260646	3
VIT_00s0279g00030	Auxilin protein	0.612207	0.217952	3
VIT_03s0167g00010	AUXIN RESPONSE FACTOR ARF6	0.68615	0.27228	3
VIT_00s1353g00010	BAM1 (big apical meristem 1)	0.806853	0.191974	3
VIT_01s0146g00150	BCL-2-ASSOCIATED ATHANOGENE 5	0.713454	0.098472	3
VIT_01s0011g05180	Bet v I allergen	1.08817	0.126225	3
VIT_09s0002g02120	beta-galactosidase	0.708772	0.213761	3
VIT_07s0031g02480	Beta-galactosidase	0.5322	0.223612	3
VIT_18s0001g13230	beta-galactosidase BG1 [Vitis vinifera]	0.575681	0.093417	3
VIT_16s0050g00830	beta-ketoacyl-CoA synthase	0.837364	0.174845	3
VIT_04s0008g04710	beta-ketoacyl-CoA synthase	0.852124	0.246553	3
VIT_00s0539g00020	BRASSINOSTEROID INSENSITIVE 1-associated receptor kinase 1	0.856818	0.27336	3
VIT_18s0122g00180	Calmodulin	0.707913	0.140349	3
VIT_08s0007g04800	carbonic anhydrase precursor	0.528296	0.104291	3
VIT_06s0009g01110	cation exchanger (CAX7)	0.561037	0.143949	3
VIT_10s0116g01780	cationic peroxidase	0.654515	0.10856	3
VIT_06s0061g01230	Cellulose synthase CSLA02	0.529517	0.207172	3
VIT_00s0469g00050	cellulose synthase CSLE1	0.853138	0.255272	3
VIT_06s0009g02080	chloroplast envelope membrane protein	1.46234	0.272593	3
VIT_08s0056g00590	chloroplast envelope membrane protein [Vitis vinifera]	1.30741	0.288356	3
VIT_19s0014g04980	Cinnamyl alcohol dehydrogenase	1.04245	0.265332	3
VIT_10s0116g01340	copper-binding family protein	0.720777	0.14028	3
VIT_00s0188g00030	copper-binding family protein	0.670977	0.115232	3
VIT_00s0230g00080	copper-binding family protein	0.708084	0.158274	3
VIT_15s0045g00040	copper-binding family protein	0.706315	0.128276	3
VIT_16s0098g00790	copper-binding family protein	0.778737	0.286628	3
VIT_01s0026g02480	CP12-2	0.880994	0.29332	3
VIT_09s0054g01200	cycloartenol synthase	0.649783	0.243993	3
VIT_11s0065g00040	CYP706A12	0.986957	0.296017	3
VIT_19s0135g00230	CYP72A1	0.760087	0.220079	3
VIT_19s0015g02500	CYP72A1	0.772458	0.168938	3
VIT_19s0135g00190	CYP72A59	0.853068	0.282793	3
VIT_19s0135g00200	CYP72A59	0.78148	0.29274	3
VIT_19s0015g02540	CYP72A59	0.840857	0.261748	3
VIT_19s0015g02940	CYP72A59	0.941686	0.176481	3
VIT_07s0129g00730	CYP81E1 Isoflavone 2'-hydroxylase	0.944567	0.262505	3
VIT_18s0001g11490	CYP82C1p	0.574116	0.14206	3
VIT_11s0016g02030	cytochrome f [Vitis vinifera]	1.56446	0.249488	3
VIT_01s0010g01990	D8-sphingolipid desaturase	0.895473	0.265941	3
VIT_07s0031g00650	defective chloroplasts and leaves protein / DCL protein	0.637149	0.284608	3
VIT_07s0197g00150	disease resistance protein (CC-NBS-LRR class)	0.78679	0.276279	3
VIT_07s0197g00090	disease resistance protein (TIR-NBS-LRR class)	0.817589	0.276228	3
VIT_00s0487g00050	disease resistance protein (TIR-NBS-LRR class)	0.749932	0.28523	3
VIT_01s0010g00020	DNA-3-methyladenine glycosidase I	0.986506	0.282286	3
VIT_13s0064g01260	DNA-damage-repair/toleration protein (DRT100)	0.769688	0.164977	3
VIT_08s0217g00090	DnaJ homolog, subfamily B, member 9	1.01637	0.297035	3
VIT_11s0016g02430	Dual-specific kinase DSK1	0.552253	0.151746	3
VIT_11s0016g05000	dynein light chain LC8-type	0.544507	0.207298	3
VIT_05s0029g00480	ECERIFERUM 2 (CER2)	1.03777	0.193225	3
VIT_17s0000g09370	Elongation factor TuA(EF-TuA)	0.716923	0.290979	3
VIT_02s0025g01380	Endo-1,4-beta-glucanase	0.851605	0.0948192	3
VIT_12s0059g01250	Endo-1,4-beta-glucanase	0.395104	0.093639	3
VIT_16s0013g00900	Ethylene-responsive transcription factor ERF105	0.676569	0.240009	3
VIT_16s0013g01030	Ethylene-responsive transcription factor ERF105	0.651424	0.230709	3
VIT_12s0035g00970	evolutionarily conserved C-terminal region 11 ECT11	0.643317	0.223405	3
VIT_18s0001g02800	Expansin-A7	0.832458	0.284487	3
VIT_15s0048g01750	fasciclin arabinogalactan-protein (FLA8)	0.441529	0.156994	3
VIT_14s0068g00010	FERONIA receptor-like kinase	0.782329	0.282139	3
VIT_14s0068g00110	FERONIA receptor-like kinase	0.558226	0.188273	3
VIT_14s0068g00120	FERONIA receptor-like kinase	0.556694	0.231768	3
VIT_14s0068g00130	FERONIA receptor-like kinase	0.501864	0.198153	3
VIT_02s0025g02970	flavanone 3-beta-hydroxylase	0.763129	0.283883	3
VIT_07s0104g01250	flavin-containing monooxygenase	0.725906	0.261408	3
VIT_06s0009g02840	Flavonoid 3',5'-hydroxylase	1.1601	0.283533	3
VIT_03s0038g00670	fructose-bisphosphate aldolase, chloroplast precursor	0.535471	0.239571	3
VIT_07s0005g01970	galactinol synthase	0.989758	0.201477	3
VIT_14s0060g00790	galactinol synthase	0.869973	0.131112	3
VIT_14s0060g00760	galactinol synthase	1.07817	0.274578	3
VIT_14s0066g02350	galactinol synthase	0.527677	0.217022	3
VIT_07s0104g01800	Glutathione S-transferase 13 GSTF13	0.5822	0.187162	3
VIT_19s0015g02680	Glutathione S-transferase 25 GSTU25	0.539773	0.192841	3
VIT_19s0015g02700	Glutathione S-transferase 25 GSTU25	1.26432	0.237842	3
VIT_06s0004g05680	Glutathione S-transferase 25 GSTU7	0.700477	0.11654	3
VIT_19s0093g00310	Glutathione S-transferase 8 GSTU19	1.14299	0.222453	3
VIT_15s0024g01630	Glutathione S-transferase 8 GSTU8	0.678453	0.259789	3
VIT_00s0211g00100	glycine hydroxymethyltransferase	0.603167	0.290686	3
VIT_07s0005g01980	glycosyl transferase family 8 protein	0.968059	0.121175	3
VIT_15s0048g00140	H(+)-ATPASE AHA10 (AUTOINHIBITED H(+)-ATPASE ISOFORM 10)	1.2186	0.290001	3
VIT_16s0022g00510	Heat shock 22 kDa protein	0.922703	0.11028	3
VIT_08s0007g00130	heat shock cognate 70 kDa protein 1	0.906533	0.22626	3
VIT_13s0019g02840	heat shock protein	1.00925	0.0833427	3
VIT_13s0067g00990	heat shock protein	0.550005	0.242034	3
VIT_17s0000g07190	Heat shock protein 101	0.894781	0.219112	3
VIT_13s0019g02770	heat shock protein 16.9 kDa class I	1.21048	0.176911	3
VIT_13s0019g02760	heat shock protein 16.9 kDa class I	1.18995	0.121981	3
VIT_13s0019g02740	heat shock protein 16.9 kDa class I	0.969226	0.119321	3
VIT_13s0019g02930	heat shock protein 17.4 kDa class I	0.967309	0.253175	3
VIT_13s0019g02850	heat shock protein 17.4 kDa class I	1.03526	0.0915949	3
VIT_06s0004g05770	heat shock protein 17.4 kDa class I	1.15468	0.152329	3
VIT_13s0019g03000	heat shock protein 18.5 kDa class I	1.26044	0.251802	3
VIT_01s0010g02290	heat shock protein 26a, chloroplast	0.591668	0.0693558	3
VIT_11s0037g00510	Heat shock protein 70	0.83725	0.217272	3
VIT_18s0041g01230	Heat shock protein 70	0.776704	0.284201	3
VIT_02s0025g00280	heat shock protein 81-1	0.612387	0.0937132	3
VIT_16s0050g01150	heat shock protein 81-1	0.694192	0.121215	3
VIT_00s2341g00010	Heat shock protein 90-1	1.06013	0.265131	3
VIT_04s0008g01570	heat shock protein Cytosolic class II low molecular weight	1.0009	0.201844	3
VIT_04s0008g01590	heat shock protein Cytosolic class II low molecular weight	1.16941	0.194567	3
VIT_19s0085g01050	heat shock protein HSP17	0.750477	0.187774	3
VIT_13s0019g02780	Heat shock protein Hsp20	0.994077	0.0731799	3
VIT_02s0154g00480	heat shock protein MTSHP	0.785687	0.157732	3
VIT_18s0089g01270	Heat shock protein precursor 22.0 kDa class IV	1.44281	0.222388	3
VIT_04s0008g01110	heat shock transcription factor A6B	0.699807	0.0869095	3
VIT_16s0050g01240	heavy-metal-associated domain-containing protein / copper chaperone (CCH)	0.734449	0.252805	3
VIT_15s0048g02870	homeobox-leucine zipper protein HB-7	1.00205	0.157231	3
VIT_17s0000g02210	Hsp70 interacting protein	0.842909	0.285792	3
VIT_18s0001g04800	hyperosmotically inducible periplasmic protein	1.26279	0.209119	3
VIT_08s0058g00740	iron-responsive transporter	0.677219	0.256182	3
VIT_01s0026g00270	K+ uptake permease 6	0.60542	0.257467	3
VIT_05s0094g01590	Kelch repeat-containing F-box protein	0.909209	0.144957	3
VIT_07s0151g00370	kinase interacting	0.721585	0.229896	3
VIT_15s0046g00220	kinesin light chain	0.585831	0.213404	3
VIT_08s0040g03150	L-ascorbate peroxidase 1, cytosolic (APX1)	0.882063	0.0937383	3
VIT_15s0046g00240	lateral organ boundaries protein 1	0.407339	0.137554	3
VIT_01s0026g00810	Leaf senescence protein	0.849996	0.231547	3
VIT_16s0098g00720	lectin protein kinase	0.624016	0.113699	3
VIT_01s0010g03620	LHCA2 (Photosystem I light harvesting complex gene 2)	0.4764	0.106421	3
VIT_15s0024g00040	LHCA3 (Photosystem I light harvesting complex gene 3)	0.484918	0.0961042	3
VIT_17s0000g06350	LHCA4 (Photosystem I light harvesting complex gene 4)	0.359957	0.0560746	3
VIT_12s0057g00630	LHCB2.1 (Photosystem II light harvesting complex gene 2.1)	0.567779	0.269475	3
VIT_08s0007g02190	LHCB4 chlorophyll A-B binding protein CP29	0.478538	0.133389	3
VIT_18s0089g01170	LHCB5 (LIGHT HARVESTING COMPLEX OF PHOTOSYSTEM II 5)	0.550285	0.176498	3
VIT_10s0003g02890	LHCII type I CAB-1	0.422996	0.0695852	3
VIT_10s0003g02900	LHCII type I CAB-1	0.365521	0.0828283	3
VIT_16s0100g00290	L-idonate dehydrogenase	0.55065	0.244035	3
VIT_18s0001g14790	lipase 3 (EXL3) family II extracellular	1.5962	0.285844	3
VIT_18s0001g08510	lipase family	0.828316	0.230487	3
VIT_14s0066g00250	lipase GDSL	0.972852	0.218752	3
VIT_05s0020g03170	lipoxygenase	0.539116	0.236196	3
VIT_17s0000g05210	LNG1 (LONGIFOLIA1)	0.990029	0.240576	3
VIT_09s0070g00480	LRX2 (LEUCINE-RICH REPEAT/EXTENSIN 2)	0.583928	0.232932	3
VIT_08s0040g00390	Magnesium-protoporphyrin IX monomethyl ester [oxidative] cyclase, chloroplast precursor	0.711614	0.297081	3
VIT_00s0615g00030	mannitol dehydrogenase (ELI3-1)	0.574813	0.190288	3
VIT_08s0056g01000	MATE efflux family protein	0.627187	0.202603	3
VIT_17s0053g00040	metal-nicotianamine transporter YSL5	0.879552	0.290382	3
VIT_01s0011g06330	microtubule associated protein (MAP65-6)	0.593745	0.264478	3
VIT_05s0094g01570	MLO1	0.769488	0.242702	3
VIT_08s0040g02180	Mlo3	0.708154	0.262806	3
VIT_01s0011g04820	molecular chaperone DnaJ	1.19834	0.119742	3
VIT_18s0001g00470	monocopper oxidase SKS5 (SKU5 Similar 5)	0.738257	0.113383	3
VIT_14s0108g01640	NADH dehydrogenase ND2	1.02347	0.287558	3
VIT_00s0246g00190	NADH-plastoquinone oxidoreductase subunit 4 [Vitis vinifera]	1.03186	0.255924	3
VIT_01s0026g00330	NHL repeat-containing protein	0.490521	0.163076	3
VIT_12s0059g01240	nitrate transporter (NTP3)	0.767621	0.0932799	3
VIT_00s0267g00060	no hit	1.57903	0.258451	3
VIT_11s0016g05030	no hit	0.753511	0.255974	3
VIT_14s0083g00260	no hit	0.721529	0.216703	3
VIT_18s0001g14260	no hit	1.02914	0.23651	3
VIT_18s0001g08390	no hit	0.953122	0.241365	3
VIT_18s0001g13030	no hit	1.12244	0.299486	3
VIT_05s0102g00590	no hit	0.825661	0.259448	3
VIT_05s0102g00620	no hit	0.842655	0.241375	3
VIT_01s0011g02720	no hit	0.550589	0.24475	3
VIT_02s0012g01380	no hit	0.800026	0.265977	3
VIT_18s0122g00440	no hit	1.13022	0.220353	3
VIT_19s0014g02510	no hit	1.28182	0.233068	3
VIT_09s0002g00630	no hit	1.47658	0.230554	3
VIT_13s0067g02600	no hit	0.92319	0.216853	3
VIT_00s0230g00090	no hit	0.740583	0.213603	3
VIT_00s0240g00060	no hit	1.03812	0.219599	3
VIT_02s0025g01080	no hit	0.830913	0.283506	3
VIT_00s0279g00100	no hit	0.829046	0.190046	3
VIT_06s0004g00440	no hit	1.07163	0.256374	3
VIT_11s0016g00210	no hit	0.680534	0.112122	3
VIT_04s0044g02000	no hit	1.15086	0.249591	3
VIT_13s0047g00620	no hit	0.891035	0.266337	3
VIT_00s0477g00010	no hit	0.747982	0.229911	3
VIT_00s0505g00050	no hit	0.72058	0.105715	3
VIT_11s0052g00010	no hit	0.709516	0.265695	3
VIT_14s0060g00250	no hit	0.674566	0.213143	3
VIT_19s0135g00220	no hit	0.777311	0.292445	3
VIT_14s0030g01000	no hit	1.4326	0.283577	3
VIT_16s0039g02530	no hit	0.767746	0.262817	3
VIT_06s0004g01870	NO TRANSMITTING TRACT	0.513737	0.227197	3
VIT_14s0068g01870	Nodulin	0.796857	0.251161	3
VIT_01s0026g00540	nodulin MtN21 family	0.690962	0.295292	3
VIT_01s0026g00520	nodulin MtN21 family	0.585574	0.286185	3
VIT_00s0483g00010	Nucleobase-ascorbate transporter 11 (NAT11)	0.783907	0.292986	3
VIT_17s0000g07850	Nucleobase-ascorbate transporter 6 (NAT6)	0.929264	0.230751	3
VIT_01s0150g00320	Nudix hydrolase 13	0.684045	0.216826	3
VIT_00s0203g00150	octicosapeptide/Phox/Bem1p (PB1) domain-containing protein	0.594825	0.265619	3
VIT_11s0016g00120	omega-6 fatty acid desaturase, chloroplast (FAD6) (FADC)	0.604715	0.262768	3
VIT_11s0016g00130	omega-6 fatty acid desaturase, chloroplast (FAD6) (FADC)	0.656581	0.226363	3
VIT_18s0001g01490	oxidoreductase N-terminal domain-containing	0.880425	0.299085	3
VIT_05s0051g00590	pectate lyase	0.800178	0.0724442	3
VIT_07s0005g00730	pectinesterase family	0.807085	0.284216	3
VIT_09s0002g00330	pectinesterase PME1	0.687908	0.243855	3
VIT_01s0150g00250	peptide transporter PTR2-B	0.632844	0.140218	3
VIT_00s0260g00070	peptidyl-prolyl cis-trans isomerase, FKBP-type	0.723205	0.267333	3
VIT_08s0007g04340	peptidylprolyl isomerase	0.563019	0.255193	3
VIT_06s0009g00810	periplasmic beta-glucosidase precursor	0.490786	0.171465	3
VIT_14s0066g01850	peroxidase	0.795262	0.106254	3
VIT_19s0015g01650	phenylalanine-tRNA ligase	0.572949	0.293393	3
VIT_19s0015g01670	phenylalanine-tRNA ligase	0.591056	0.189501	3
VIT_03s0038g02090	Phospholipase C.	0.589917	0.179842	3
VIT_04s0008g05120	phospholipase/carboxylesterase	0.558515	0.182445	3
VIT_02s0109g00080	Phosphoribulokinase	0.702156	0.214897	3
VIT_00s1274g00010	phosphosulfolactate synthase protein	1.00234	0.296916	3
VIT_00s0960g00010	phosphosulfolactate synthase protein	1.05467	0.279826	3
VIT_06s0009g02070	photosystem I assembly protein Ycf4	1.03287	0.277886	3
VIT_00s0246g00200	Photosystem I iron-sulfur center (Photosystem I subunit VII)	0.966838	0.208648	3
VIT_09s0002g08330	Photosystem I P700 apoprotein A2	0.973966	0.163747	3
VIT_09s0002g08340	photosystem I P700 chlorophyll a apoprotein A1	0.726289	0.159378	3
VIT_18s0001g08620	photosystem I P700 chlorophyll a apoprotein A2	0.905052	0.25239	3
VIT_05s0020g03180	Photosystem I reaction center subunit II, chloroplast precursor	0.660435	0.0947223	3
VIT_00s0125g00280	Photosystem I reaction center subunit III (PSAF)	0.51192	0.126467	3
VIT_07s0005g04920	Photosystem I reaction center subunit IV B (PSAE B)	0.655205	0.225224	3
VIT_06s0080g00920	photosystem I subunit O (PSAO)	0.439354	0.103842	3
VIT_19s0027g00200	photosystem II 10 kDa polypeptide PSBR	0.917016	0.19525	3
VIT_01s0137g00210	photosystem II core complex proteins psbY, chloroplast precursor	0.516023	0.150137	3
VIT_12s0028g01080	Photosystem II oxygen-evolving complex precursor, 23kda PSBP	0.674911	0.208273	3
VIT_11s0103g00100	photosystem II protein D2	0.926723	0.261296	3
VIT_00s0505g00060	photosystem II protein N	0.689075	0.10033	3
VIT_00s0207g00210	photosystem II PsbO protein	0.567385	0.249216	3
VIT_01s0010g01390	phototropic-responsive NPH3	0.519806	0.215568	3
VIT_04s0079g00680	phytoene synthase, chloroplast precursor	0.401469	0.13248	3
VIT_14s0108g01320	plastocyanin domain-containing protein	0.76659	0.0779131	3
VIT_06s0009g02500	plastocyanin domain-containing protein	0.855261	0.232078	3
VIT_18s0001g00760	plastocyanin, chloroplast precursor	0.671883	0.284612	3
VIT_02s0025g01330	Polygalacturonase GH28	0.553022	0.211093	3
VIT_10s0116g00560	polyphenol oxidase II, chloroplast precursor	0.545211	0.10838	3
VIT_00s0480g00070	polyphenol oxidase II, chloroplast precursor	0.507197	0.181486	3
VIT_00s0480g00080	polyphenol oxidase II, chloroplast precursor	0.518621	0.138597	3
VIT_00s0399g00020	protease inhibitor/seed storage/lipid transfer protein (LTP)	1.34436	0.22408	3
VIT_07s0129g00960	protein kinase	0.637935	0.261971	3
VIT_04s0043g00200	PROTEIN PHOSPHATASE 2A SUBUNIT A3 PP2AA3	1.01025	0.246072	3
VIT_17s0000g05550	proton-dependent oligopeptide transport (POT) family protein	0.747875	0.14186	3
VIT_08s0007g02800	Pro-X carboxypeptidase Lysosomal	0.701254	0.250438	3
VIT_01s0127g00740	quinone oxidoreductase, chloroplast precursor	0.700454	0.283986	3
VIT_02s0025g04060	Rab/Ypt GTPase Ara4-interacting protein	0.931085	0.278056	3
VIT_07s0031g00540	Rapid ALkalinization Factor RALFL34	1.09675	0.238498	3
VIT_04s0008g03950	RD22	0.68677	0.270304	3
VIT_16s0050g01880	receptor kinase homolog LRK10	0.749357	0.177376	3
VIT_01s0011g04300	receptor serine/threonine kinase PR5K	0.519607	0.131404	3
VIT_08s0007g00930	regulator of chromosome condensation (RCC1)	0.752092	0.296449	3
VIT_03s0038g02780	ribosomal protein L23	0.794951	0.273187	3
VIT_01s0010g02310	ribosomal protein L23 50S	0.7921	0.137907	3
VIT_07s0005g00540	Ribosomal protein S12 (RPS12C) 40S	1.22834	0.285497	3
VIT_02s0033g00420	Ribosomal protein S28 (RPS28C) 40S	1.24694	0.266801	3
VIT_19s0014g02520	ribosomal protein S8, Chloroplast 30S	1.09208	0.262778	3
VIT_13s0073g00180	Rieske [2Fe-2S] domain	0.645172	0.147107	3
VIT_00s0187g00160	ripening-related protein	0.864861	0.0697278	3
VIT_08s0040g01100	S-adenosylmethionine synthetase 1 (SAM1)	1.33753	0.281193	3
VIT_15s0046g03570	Salutaridine reductase	0.712382	0.235909	3
VIT_11s0016g00690	senescence-associated protein	0.665841	0.151638	3
VIT_15s0021g00940	senescence-associated protein	0.850621	0.107599	3
VIT_03s0063g00860	serine carboxypeptidase	0.965521	0.288781	3
VIT_01s0011g02030	serine carboxypeptidase S10	0.667053	0.20414	3
VIT_00s0211g00160	Serine hydroxymethyltransferase 1	0.663847	0.275193	3
VIT_00s0516g00030	short-chain dehydrogenase/reductase (SDR)	0.839493	0.227473	3
VIT_09s0002g00640	Small heat stress protein class CIII	0.974313	0.167334	3
VIT_04s0008g01550	small molecular heat shock protein 17.5	1.08027	0.169285	3
VIT_08s0058g01450	STN8 (state transition 8)	0.739799	0.280535	3
VIT_09s0002g00150	strubbelig receptor family 6	0.732287	0.284921	3
VIT_03s0038g02230	subtilisin-like serine protease 2	0.619392	0.164997	3
VIT_05s0020g03970	Sulfate transporter 3.1 (AST12) (AtST1)	0.715491	0.048856	3
VIT_11s0065g00130	taxane 10-beta-hydroxylase	1.09183	0.279981	3
VIT_18s0001g00820	thioredoxin-like protein CDSP32	0.418004	0.0898859	3
VIT_18s0117g00050	TIR-NBS-LRR-TIR disease resistance protein	1.04599	0.239826	3
VIT_00s0187g00130	TONOPLAST DICARBOXYLATE TRANSPORTER	0.729306	0.181652	3
VIT_00s2188g00010	TONOPLAST DICARBOXYLATE TRANSPORTER	0.715066	0.142539	3
VIT_00s0379g00020	transducin protein	0.632346	0.297416	3
VIT_16s0039g01650	transporter-related	0.624557	0.150414	3
VIT_12s0028g02000	triacylglycerol lipase	0.746274	0.20257	3
VIT_16s0050g02350	tRNA-splicing endonuclease positive effector	0.776671	0.273032	3
VIT_06s0004g05430	tropinone reductase	0.794222	0.161582	3
VIT_06s0004g05380	tropinone reductase	0.910054	0.096753	3
VIT_06s0004g05350	tropinone reductase	1.00117	0.0870221	3
VIT_06s0004g05320	tropinone reductase	1.21705	0.162102	3
VIT_06s0004g05310	tropinone reductase	1.03884	0.116114	3
VIT_18s0001g14360	tubulin beta-1 chain	0.731968	0.202634	3
VIT_04s0079g00350	tubulin, Beta	1.00815	0.149761	3
VIT_06s0004g06540	undecaprenyl pyrophosphate synthetase	0.65	0.257041	3
VIT_12s0134g00250	unknown	0.725874	0.279884	3
VIT_01s0137g00530	unknown	0.789948	0.273897	3
VIT_00s0229g00100	unknown	0.552544	0.22278	3
VIT_17s0000g03820	Unknown protein	0.664628	0.286188	3
VIT_18s0001g11970	Unknown protein	0.606267	0.228323	3
VIT_01s0010g02280	Unknown protein	0.690968	0.211366	3
VIT_01s0011g04550	Unknown protein	0.678747	0.272648	3
VIT_18s0122g00330	Unknown protein	0.362083	0.0849436	3
VIT_19s0014g03190	Unknown protein	0.800218	0.284617	3
VIT_12s0142g00160	Unknown protein	1.21415	0.261704	3
VIT_01s0150g00280	Unknown protein	0.751822	0.291	3
VIT_09s0018g02110	Unknown protein	0.560707	0.197974	3
VIT_07s0141g00600	Unknown protein	0.727642	0.267145	3
VIT_02s0025g04710	Unknown protein	0.725357	0.246543	3
VIT_01s0026g00960	Unknown protein	0.789702	0.25753	3
VIT_10s0003g01070	Unknown protein	0.591972	0.157075	3
VIT_14s0036g01060	Unknown protein	0.606804	0.190461	3
VIT_03s0038g01510	Unknown protein	1.22083	0.239448	3
VIT_15s0046g01560	Unknown protein	0.578092	0.132642	3
VIT_15s0048g02980	Unknown protein	0.710917	0.284994	3
VIT_13s0064g00460	Unknown protein	1.32649	0.276809	3
VIT_11s0078g00260	Unknown protein	0.891022	0.281867	3
VIT_10s0092g00760	Unknown protein	1.04269	0.245302	3
VIT_00s0304g00010	Unknown protein	0.880649	0.123043	3
VIT_07s0031g02560	UVB-resistance protein UVR8	0.842198	0.253637	3
VIT_16s0022g00670	Vacuolar invertase 1, GIN1	0.482632	0.0847682	3
VIT_18s0001g15130	WD40 repeat protein	0.932095	0.288535	3
VIT_19s0015g01000	zinc finger (C3HC4-type RING finger)	0.632585	0.248009	3
VIT_08s0007g01530	zinc finger (C3HC4-type RING finger)	0.700808	0.181843	3
VIT_05s0020g00120	Zinc knuckle	0.947681	0.291178	3
VIT_05s0124g00400	2-isopropylmalate synthase B	0.720282	0.468904	3
VIT_03s0017g00830	2OG-Fe(II) oxygenase	0.819334	0.425566	3
VIT_10s0003g03090	3-beta hydroxysteroid dehydrogenase	1.00579	0.408764	3
VIT_08s0007g00530	3-beta hydroxysteroid dehydrogenase/isomerase protein	1.06964	0.490559	3
VIT_00s0591g00020	3-deoxy-D-arabino-heptulosonate 7-phosphate synthase	0.854592	0.486413	3
VIT_15s0107g00390	5'-adenylylsulfate reductase (APR3)	0.933175	0.40718	3
VIT_09s0002g05990	6-4 photolyase	0.696739	0.388851	3
VIT_00s0710g00010	7-transmembrane G-protein-coupled receptor	1.42657	0.467535	3
VIT_13s0064g00840	9,10[9',10']carotenoid cleavage dioxygenase	1.111	0.491514	3
VIT_12s0035g00380	AAA-type ATPase	0.721251	0.42724	3
VIT_12s0035g00350	AAA-type ATPase	0.716634	0.31016	3
VIT_17s0000g10260	aarF domain containing kinase	0.881505	0.445184	3
VIT_18s0001g10450	ABA-responsive element-binding protein 2 (AREB2)	0.825341	0.396299	3
VIT_03s0063g00310	ABA-responsive element-binding protein ABF4	0.979707	0.469364	3
VIT_03s0038g01600	ABA-responsive protein (HVA22a)	0.718636	0.413796	3
VIT_03s0038g01650	ABA-responsive protein (HVA22a)	0.731479	0.391081	3
VIT_02s0012g01050	ABC PROTEIN 6 NON-INTRINSIC	0.681799	0.42357	3
VIT_03s0017g01750	ABC PROTEIN 6 NON-INTRINSIC	1.02206	0.454296	3
VIT_09s0002g02440	ABC transporter C member 12	1.02526	0.465654	3
VIT_16s0050g02480	ABC transporter C member 15	0.741391	0.366182	3
VIT_07s0031g01640	ABC transporter F member 8	0.668532	0.351916	3
VIT_06s0061g00350	ABC transporter G member 7	0.772064	0.358315	3
VIT_11s0016g03180	ABI1 (ABA INSENSITIVE 1)	1.31039	0.393131	3
VIT_01s0011g00600	ACCLIMATION OF PHOTOSYNTHESIS TO ENVIRONMENT	0.790904	0.351376	3
VIT_15s0048g01820	ACCLIMATION OF PHOTOSYNTHESIS TO ENVIRONMENT APE1	1.27288	0.468431	3
VIT_15s0048g02240	acid phosphatase PAP14	0.917285	0.328091	3
VIT_08s0007g06520	actin beta/gamma 1	1.24106	0.425092	3
VIT_09s0002g07120	adenine phosphoribosyltransferase	0.625961	0.351746	3
VIT_19s0177g00370	ADP,ATP carrier protein	1.51403	0.380912	3
VIT_18s0001g12840	ADP-glucose pyrophosphorylase large subunit CagpL2	0.674694	0.301462	3
VIT_08s0007g06710	Aha1 domain-containing protein	0.943872	0.45431	3
VIT_00s0225g00130	Alanine transaminase.	0.815849	0.411785	3
VIT_03s0017g01090	Alanyl-tRNA synthetase	0.789848	0.380375	3
VIT_04s0023g02810	aldehyde dehydrogenase 3B1	1.27581	0.301066	3
VIT_12s0028g01100	aldo/keto reductase	0.815882	0.394352	3
VIT_08s0007g01000	aldo/keto reductase	1.03009	0.39456	3
VIT_14s0108g00270	aldose 1-epimerase	0.80759	0.378055	3
VIT_05s0020g01530	Alpha-1,6-xylosyltransferase	0.830233	0.396835	3
VIT_06s0004g00070	alpha-expansin 10 precursor	0.839761	0.416192	3
VIT_04s0008g00930	alpha-expansin 6 precursor	1.13461	0.421282	3
VIT_06s0061g00480	alpha-L-fucosidase 1 precursor	0.757828	0.47849	3
VIT_17s0000g00290	alpha-mannosidase precursor lysosomal	0.665199	0.308616	3
VIT_05s0094g01210	amine oxidase	0.698527	0.363447	3
VIT_03s0038g02860	Amino acid permease	0.918829	0.498729	3
VIT_00s0188g00130	amino acid permease 2	0.592871	0.313243	3
VIT_05s0020g01470	aminoacyl-tRNA synthetase	0.73117	0.441714	3
VIT_10s0116g01540	aminomethyltransferase	0.618946	0.352391	3
VIT_16s0013g01340	aminopeptidase N	0.931708	0.307202	3
VIT_14s0128g00100	aminotransferase class IV	0.733236	0.419254	3
VIT_10s0003g02060	ankyrin protein kinase	0.789378	0.417702	3
VIT_13s0084g00460	Ankyrin repeat protein	1.23323	0.416924	3
VIT_08s0007g06170	Anthranilate phosphoribosyltransferase	0.811742	0.429759	3
VIT_13s0067g01300	AP2-associated kinase	0.909301	0.38094	3
VIT_08s0007g04780	aquaporin GAMMA-TIP	0.906871	0.310557	3
VIT_13s0019g04280	aquaporin PIP2B	0.961367	0.378075	3
VIT_06s0004g02850	Aquaporin PIP2B	0.71622	0.336328	3
VIT_03s0038g02520	aquaporin PIP3	0.880187	0.416966	3
VIT_15s0046g02420	Aquaporin TMP-C	0.892455	0.448166	3
VIT_17s0000g08080	armadillo/beta-catenin repeat protein / U-box domain-containing protein	0.715914	0.302176	3
VIT_03s0063g00610	ARP protein (REF)	0.670552	0.405996	3
VIT_17s0053g00180	ascorbate peroxidase	1.16342	0.426436	3
VIT_00s2536g00010	aspartic proteinase nepenthesin-1 precursor	0.725667	0.452009	3
VIT_13s0019g01980	aspartic proteinase nepenthesin-2 precursor	0.998554	0.339969	3
VIT_00s0434g00090	aspartyl protease	0.803951	0.334297	3
VIT_14s0006g00910	ATA15 protein	0.7004	0.382936	3
VIT_07s0031g01420	ATATH13	0.81256	0.388467	3
VIT_03s0132g00070	ATHVA22A (Arabidopsis thaliana HVA22 homologue A)	0.772133	0.450568	3
VIT_10s0116g01740	ATP synthase gamma chain 1t (ATPC1)	0.6441	0.375955	3
VIT_10s0116g01350	Auxilin protein	0.873068	0.391357	3
VIT_07s0031g02200	auxin efflux carrier	0.789073	0.402781	3
VIT_14s0006g01970	auxin efflux carrier family	0.804891	0.307629	3
VIT_11s0065g00310	Auxin response factor 2	0.778763	0.488139	3
VIT_10s0003g00420	Auxin response factor 3	0.709605	0.465464	3
VIT_17s0000g04810	auxin-independent growth promoter	0.705901	0.447752	3
VIT_14s0083g00910	Auxin-independent growth promoter	0.838992	0.452036	3
VIT_05s0062g00850	auxin-responsive protein	1.15008	0.482848	3
VIT_18s0041g01860	Avirulence induced gene (AIG1)	0.91393	0.366215	3
VIT_12s0134g00240	Avr9/Cf-9 rapidly elicited protein 20	0.908689	0.344274	3
VIT_05s0029g00390	basic helix-loop-helix (bHLH) family	1.01471	0.484995	3
VIT_03s0038g04450	BASIC LEUCINE-ZIPPER 11 GBF6	1.18524	0.473845	3
VIT_07s0005g00390	BETA GLUCOSIDASE 11	0.709647	0.42209	3
VIT_05s0051g00010	beta-amylase 1	1.3195	0.314784	3
VIT_00s1803g00010	Beta-galactosidase	0.670554	0.357848	3
VIT_11s0016g04700	beta-ketoacyl-CoA synthase	1.15411	0.496809	3
VIT_13s0067g03890	beta-ketoacyl-CoA synthase	1.23757	0.30611	3
VIT_17s0000g07470	binding	1.29634	0.405858	3
VIT_05s0020g00440	Boron transporter-like protein 1	0.709535	0.351822	3
VIT_00s0472g00020	BRASSINOSTEROID INSENSITIVE 1-associated receptor kinase 1	0.928578	0.405012	3
VIT_00s0634g00030	BRASSINOSTEROID INSENSITIVE 1-associated receptor kinase 1	0.904879	0.407312	3
VIT_18s0001g12020	brassinosteroid signalling positive regulator (BZR1)	0.781991	0.443251	3
VIT_04s0008g05480	BRI1-KD interacting protein 118	0.817617	0.43685	3
VIT_04s0008g05240	Brittle 1 protein	0.842584	0.471239	3
VIT_14s0068g01350	BTB/POZ domain-containing protein POB1	1.05439	0.451596	3
VIT_19s0014g01780	bZIP transcription factor	1.38269	0.45736	3
VIT_08s0007g03640	bZIP transcription factor	0.96005	0.441935	3
VIT_15s0046g01440	BZip transcription factor G-BOX BINDING FACTOR 3	0.86162	0.436492	3
VIT_00s2125g00010	C-4 sterol methyl oxidase	0.688376	0.389212	3
VIT_16s0098g00850	Caffeic acid O-methyltransferase	0.749469	0.423941	3
VIT_19s0015g01070	Calcineurin B	0.993479	0.384269	3
VIT_02s0236g00150	calcineurin B 1	0.95644	0.37863	3
VIT_15s0048g02230	Calcineurin phosphoesterase	0.899028	0.446103	3
VIT_18s0001g13570	calcium ion binding protein	0.936269	0.417048	3
VIT_19s0090g00410	calcium-dependent protein kinase 15 CPK15	0.77175	0.492884	3
VIT_09s0018g02130	calcium-transporting ATPase 9 ACA9	1.01656	0.418362	3
VIT_17s0000g10010	callose synthase catalytic subunit	0.869268	0.472546	3
VIT_14s0060g01470	calmodulin-binding protein	0.852392	0.396312	3
VIT_05s0077g01240	Calmodulin-binding transcription activator 6	0.788098	0.469182	3
VIT_00s0283g00030	calnexin 1 (CNX1)	0.702584	0.374121	3
VIT_07s0005g01390	calreticulin 2 (CRT2)	0.814263	0.474316	3
VIT_05s0020g02800	carbohydrate kinase	0.841632	0.484819	3
VIT_06s0004g00410	carboxyl-terminal peptidase	0.792519	0.424016	3
VIT_01s0011g01140	CATIONIC AMINO ACID TRANSPORTER 5	0.793376	0.493566	3
VIT_08s0058g01040	CBL-interacting protein kinase 10 (CIPK10)	0.785309	0.491282	3
VIT_06s0009g01840	CBL-interacting protein kinase 3	0.801901	0.479567	3
VIT_00s0285g00010	CBL-interacting protein kinase 9 (CIPK9)	1.00985	0.342792	3
VIT_02s0025g04520	CDPK protein kinase	1.14543	0.4969	3
VIT_00s0338g00030	cellular retinaldehyde-binding/triple function, C-terminal	0.849181	0.499633	3
VIT_05s0020g05050	cellulose synthase CSLE1	0.806795	0.48306	3
VIT_00s0414g00030	cellulose synthase CSLE1	1.16779	0.477017	3
VIT_01s0011g04990	chaperonin	1.11626	0.44995	3
VIT_11s0016g00650	Chaperonin 21, Chloroplast	0.891479	0.445796	3
VIT_05s0020g00350	chloroplast envelope membrane protein	1.04495	0.402468	3
VIT_12s0059g02430	chloroplast envelope membrane protein [Vitis vinifera]	1.24482	0.368719	3
VIT_00s1389g00010	Cinnamyl alcohol dehydrogenase	1.09981	0.456042	3
VIT_03s0180g00250	Cinnamyl alcohol dehydrogenase	1.21438	0.468018	3
VIT_07s0005g05030	CLIP-associating protein (CLASP)	1.10545	0.399589	3
VIT_00s0958g00010	Coatamer alpha subunit (HEPCOP)	0.908849	0.420669	3
VIT_10s0092g00330	cofilin	1.36224	0.381414	3
VIT_03s0063g01870	Cold acclimation protein WCOR413 protein beta form	1.23772	0.401284	3
VIT_09s0002g00740	COP1-interacting protein	0.817898	0.499938	3
VIT_00s1682g00010	copper amine oxidase	0.78753	0.366831	3
VIT_19s0027g01950	CPL4 (C-TERMINAL DOMAIN PHOSPHATASE-LIKE 4)	1.15529	0.466503	3
VIT_04s0043g00650	Cullin-1	0.775962	0.492516	3
VIT_16s0050g01920	Curculin (mannose-binding) lectin	0.963958	0.319241	3
VIT_03s0180g00040	Cyclin D3_2	0.793937	0.400215	3
VIT_01s0026g02580	CYCLING DOF FACTOR 2	0.835844	0.328028	3
VIT_09s0054g01110	cycloartenol synthase	0.765187	0.378485	3
VIT_01s0150g00210	CYP51A	0.784223	0.456684	3
VIT_15s0021g01060	CYP72A1	0.751558	0.362097	3
VIT_02s0025g04890	CYP76B1	0.935058	0.445323	3
VIT_18s0001g09510	CYP81B2v1	0.826034	0.399437	3
VIT_05s0094g00780	cysteine synthase	0.771079	0.425549	3
VIT_19s0014g03850	cytochrome B6-F complex iron-sulfur subunit, PETC	1.03882	0.445279	3
VIT_03s0017g00940	cytochrome B6-F complex iron-sulfur subunit, PETC	1.12518	0.471152	3
VIT_01s0026g00450	D8-sphingolipid desaturase	0.901835	0.317409	3
VIT_18s0001g02550	delta-aminolevulinic acid dehydratase, chloroplast precursor	0.907545	0.480538	3
VIT_12s0178g00040	dentin sialophosphoprotein	0.695762	0.44267	3
VIT_10s0003g04800	dienelactone hydrolase	1.1713	0.437707	3
VIT_15s0048g00750	dihydrodipicolinate synthase	0.871791	0.411685	3
VIT_06s0009g02790	dihydropyrimidinase	0.811627	0.473143	3
VIT_06s0004g00990	Dirigent protein	1.16397	0.426184	3
VIT_07s0197g00130	disease resistance protein (TIR-NBS-LRR class)	0.841762	0.420621	3
VIT_07s0197g00140	disease resistance protein (TIR-NBS-LRR class)	0.862446	0.4068	3
VIT_07s0197g00210	disease resistance protein (TIR-NBS-LRR class)	0.852404	0.485926	3
VIT_19s0015g01450	DJ-1 family protein	0.960835	0.429586	3
VIT_14s0171g00380	DNA-binding bromodomain-containing protein	0.986657	0.428438	3
VIT_17s0000g00710	DNA-binding protein	0.674101	0.398598	3
VIT_15s0024g01960	DNA-directed RNA polymerase subunit beta'	0.897809	0.392689	3
VIT_14s0030g00640	DnaJ homolog, subfamily B, member 12	0.664891	0.330791	3
VIT_10s0003g00260	DnaJ homolog, subfamily B, member 4	0.938597	0.356532	3
VIT_01s0011g00560	DREPP plasma membrane polypeptide	1.03667	0.328416	3
VIT_05s0077g01500	Drought induced 19 protein	1.02985	0.497363	3
VIT_16s0050g00190	DTA2 (DOWNSTREAM TARGET OF AGL15 2)	0.735455	0.392212	3
VIT_18s0001g11590	dual-specific kinase DSK1	0.826859	0.366684	3
VIT_15s0107g00170	DYNAMIN-LIKE 3	0.80344	0.409075	3
VIT_19s0015g02240	DYNAMIN-LIKE 3	0.780977	0.398292	3
VIT_05s0049g00390	E8 protein	0.643659	0.34394	3
VIT_10s0116g00940	early-responsive to dehydration protein / ERD protein	1.05644	0.473247	3
VIT_05s0029g01150	Elongation factor 1-alpha 1	0.869445	0.343985	3
VIT_06s0004g03240	Elongation factor 1-alpha 1	1.18644	0.494258	3
VIT_10s0042g01160	Elongation factor EF-2	1.03022	0.319369	3
VIT_16s0098g01840	EMB1796 (EMBRYO DEFECTIVE 1796)	1.18964	0.390693	3
VIT_05s0020g02290	Endonuclease	0.879652	0.379735	3
VIT_18s0001g14500	Endoplasmin precursor (GRP94)	0.985975	0.48437	3
VIT_01s0011g03690	ER6 protein universal stress protein (USP) family	1.09944	0.484956	3
VIT_08s0058g00260	ethylene overproducer 1 (ETO1)	0.602842	0.329327	3
VIT_11s0016g04860	Ethylene-responsive element-binding protein EREBP-4	0.79434	0.334764	3
VIT_05s0094g00480	ethylene-responsive protein	1.00649	0.318246	3
VIT_04s0043g00510	Ethylene-responsive transcription factor ERF003	1.51487	0.398867	3
VIT_16s0013g01060	Ethylene-responsive transcription factor ERF105	0.672715	0.318066	3
VIT_06s0004g06110	Exo-1,3-beta-glucanase	0.738614	0.489832	3
VIT_12s0057g01020	fasciclin-like arabinogalactan protein FLA2	0.868259	0.437229	3
VIT_18s0075g00560	fatty acid multifunctional protein (MFP2)	1.16145	0.34379	3
VIT_03s0038g04590	F-box domain containing protein	1.06648	0.404981	3
VIT_12s0035g00270	ferredoxin, chloroplast (PETF)	0.926142	0.327635	3
VIT_18s0001g08830	FK506-binding protein 4/5	0.979469	0.476066	3
VIT_00s0958g00020	FK506-binding protein 4/5 ROF1 (ROTAMASE FKBP 1)	0.770982	0.444279	3
VIT_06s0009g02880	Flavonoid 3',5'-hydroxylase	1.34756	0.326228	3
VIT_14s0108g00590	FtsH protease	0.743443	0.443087	3
VIT_04s0023g00060	FtsH protease	0.855017	0.407698	3
VIT_00s0733g00010	F-type H+-transporting ATPase alpha chain	1.09111	0.437822	3
VIT_16s0039g00550	F-type H+-transporting ATPase oligomycin sensitivity	1.09685	0.364772	3
VIT_01s0146g00390	F-type H+-transporting ATPase subunit 8	1.0435	0.412289	3
VIT_00s0246g00220	F-type H+-transporting ATPase subunit 8	1.40621	0.454909	3
VIT_14s0036g01270	F-type H+-transporting ATPase subunit a	1.6275	0.400071	3
VIT_14s0060g00810	galactinol synthase	1.19964	0.37874	3
VIT_10s0003g04120	galactosyltransferase	0.754605	0.492074	3
VIT_19s0085g01240	gamma hydroxybutyrate dehydrogenase-like protein	1.04183	0.369632	3
VIT_13s0019g04390	GATA transcription factor 10	0.810972	0.309952	3
VIT_14s0030g02180	GDP-mannose 3,5-epimerase 1	0.788005	0.361761	3
VIT_03s0097g00460	Geraniol 10-hydroxylase	1.15756	0.435291	3
VIT_10s0116g00410	gibberellin 2-beta-dioxygenase 7	0.832217	0.357031	3
VIT_11s0016g02960	glucan endo-1,3-beta-glucosidase 4 precursor	0.688999	0.39239	3
VIT_02s0025g04550	glucose-methanol-choline (GMC) oxidoreductase	1.23778	0.497653	3
VIT_12s0059g02260	glutamate receptor GLR5	0.811524	0.309927	3
VIT_08s0007g05260	glutamate synthase (GLU1), ferredoxin-dependent	0.787757	0.454899	3
VIT_10s0042g01000	Glutamine synthetase	0.942358	0.399846	3
VIT_07s0104g01810	Glutathione S-transferase 13 GSTF13	0.649674	0.32193	3
VIT_19s0015g02590	Glutathione S-transferase 25 GSTU25	1.01615	0.446959	3
VIT_19s0093g00150	Glutathione S-transferase 25 GSTU25	1.09323	0.304383	3
VIT_19s0093g00190	Glutathione S-transferase 25 GSTU25	0.953151	0.441744	3
VIT_15s0024g01650	Glutathione S-transferase 8 GSTU8	0.816541	0.316883	3
VIT_16s0039g00990	Glutathione S-transferase 8 GSTU8	0.7186	0.401419	3
VIT_06s0004g03690	Glutathione S-transferase GSTO1	0.714204	0.332289	3
VIT_00s0211g00120	Glycine hydroxymethyltransferase	0.739426	0.401143	3
VIT_07s0205g00090	glycogen synthase 2	0.714629	0.468145	3
VIT_01s0026g00980	glycosyl transferase family 8 protein	0.867196	0.379516	3
VIT_00s0455g00040	glycosyl transferase family 8 protein	0.945801	0.471327	3
VIT_15s0048g01300	glycosyl transferase family 8 protein	0.750227	0.407535	3
VIT_03s0038g02510	glyoxylate reductase	0.769156	0.382016	3
VIT_08s0007g05350	haloacid dehalogenase hydrolase	0.634079	0.323878	3
VIT_03s0091g00240	haloacid dehalogenase hydrolase	0.940006	0.388717	3
VIT_09s0002g02230	Harpin-induced 1	0.822137	0.434451	3
VIT_00s0400g00030	HcrVf1 protein	0.730515	0.339679	3
VIT_06s0004g04510	heat shock cognate 70 kDa protein 1	1.00894	0.416886	3
VIT_06s0004g04470	heat shock cognate 70 kDa protein 1	0.835666	0.402953	3
VIT_13s0019g02820	heat shock protein	1.41837	0.454987	3
VIT_13s0019g03160	heat shock protein 18.1 kDa class I	1.17031	0.301695	3
VIT_05s0020g03330	Heat shock protein 70	1.44033	0.441441	3
VIT_00s0194g00030	heat shock protein 81-4	0.81849	0.466143	3
VIT_00s1569g00010	Heat shock protein 90-2	1.00575	0.427275	3
VIT_04s0008g01490	heat shock protein Cytosolic class II low molecular weight	1.15208	0.318115	3
VIT_12s0035g01910	heat shock protein HSP22.7	0.919916	0.465425	3
VIT_02s0025g04170	heat shock transcription factor B2B	0.81798	0.397311	3
VIT_13s0019g03170	Heat-shock protein 18.6 kDa	0.917824	0.342888	3
VIT_16s0050g01250	heavy-metal-associated domain-containing protein / copper chaperone (CCH)	0.865784	0.424987	3
VIT_06s0061g01240	histone deacetylase (HD2A)	1.0103	0.458783	3
VIT_06s0009g03080	histone deacetylase (HD2A)	1.00623	0.453271	3
VIT_03s0132g00020	histone deacetylase HD2C	1.01616	0.312662	3
VIT_07s0191g00130	histone H3.2	1.28399	0.450799	3
VIT_14s0036g00810	HMG-CoA synthase 2	1.37378	0.483952	3
VIT_02s0025g02590	Homeobox-leucine zipper protein ATHB-12	0.707389	0.302215	3
VIT_11s0016g02440	HRT domain containing	0.728564	0.422962	3
VIT_12s0028g03060	HSL1 (HAESA-LIKE 1)	0.953711	0.481299	3
VIT_10s0003g03510	HSP20 chaperone	1.13586	0.449162	3
VIT_06s0004g03310	hydrolase, alpha/beta fold	0.796934	0.426572	3
VIT_08s0040g00630	hydroxyproline-rich glycoprotein	0.650004	0.337415	3
VIT_04s0043g00710	hypoxia up-regulated 1	1.03952	0.368532	3
VIT_07s0141g00290	IAA16	0.780997	0.455123	3
VIT_14s0081g00010	IAA16	0.962992	0.304517	3
VIT_18s0001g08090	IAA9	0.806918	0.406666	3
VIT_06s0004g05740	IMP dehydrogenase/GMP reductase	0.84613	0.458022	3
VIT_14s0068g00500	indole-3-acetate beta-glucosyltransferase	0.916475	0.406217	3
VIT_09s0002g04970	inorganic pyrophosphatase	1.00957	0.473587	3
VIT_08s0007g03690	inosine-uridine preferring nucleoside hydrolase family protein	0.681056	0.431973	3
VIT_18s0001g08310	inositol 1,3,4-trisphosphate 5/6-kinase	0.94704	0.323636	3
VIT_00s0131g00290	integrase	1.03107	0.410808	3
VIT_00s0131g00270	integrase	0.997643	0.486824	3
VIT_03s0038g04680	isoflavone reductase Bet v 6.0101	1.37895	0.483089	3
VIT_14s0066g01580	K+ uptake permease 6	0.814203	0.448566	3
VIT_00s1011g00020	KH domain-containing protein	1.1358	0.401543	3
VIT_05s0020g03890	kinase interacting	0.790406	0.456732	3
VIT_11s0016g03960	kinesin family member 2/24	0.810035	0.474516	3
VIT_06s0061g00460	lactoylglutathione lyase	0.926297	0.397945	3
VIT_06s0009g01320	L-ascorbate oxidase	1.01356	0.308893	3
VIT_19s0014g02410	L-ascorbate peroxidase 1, cytosolic (APX1)	1.27143	0.326335	3
VIT_00s0220g00070	latex cyanogenic beta glucosidase	1.21441	0.402262	3
VIT_07s0031g02010	LCV2 (LIKE COV 2)	0.901105	0.446531	3
VIT_02s0025g01200	Leaf senescence protein	0.693269	0.410396	3
VIT_14s0083g00400	Leaf senescence protein	0.830184	0.360121	3
VIT_13s0019g02040	lectin protein kinase	0.845879	0.301157	3
VIT_00s2279g00010	LEM3 (ligand-effect modulator 3) family protein / CDC50 family protein	0.709129	0.411971	3
VIT_08s0040g03140	leucine-rich repeat	0.813539	0.358585	3
VIT_00s0897g00010	leucine-rich repeat family protein	0.689856	0.424452	3
VIT_14s0066g02250	leucine-rich repeat transmembrane protein kinase	0.687338	0.380479	3
VIT_02s0087g00170	leucine-rich repeat transmembrane protein kinase	0.761688	0.382966	3
VIT_08s0105g00380	Leucoanthocyanidin dioxygenase	0.792299	0.383511	3
VIT_00s1491g00020	lil3 protein	0.98942	0.492958	3
VIT_12s0059g01590	lipase GDSL	1.02719	0.364757	3
VIT_11s0206g00120	lipocalin, Temperature-induced	0.988244	0.499636	3
VIT_06s0004g01510	lipoxygenase (LOX2)	0.882136	0.464474	3
VIT_02s0033g01290	LRR receptor-like serine/threonine-protein kinase FEI 1	0.802047	0.492298	3
VIT_06s0004g00590	lysine decarboxylase	1.12425	0.368506	3
VIT_17s0000g07640	mannose-1-phosphate guanyltransferase	0.7586	0.426764	3
VIT_09s0054g00320	mannosyl-oligosaccharide 1,2-alpha-mannosidase	1.06691	0.302111	3
VIT_09s0054g00230	mannosyl-oligosaccharide 1,2-alpha-mannosidase IA	1.01846	0.37107	3
VIT_11s0052g01540	MATE efflux family protein	0.898311	0.489823	3
VIT_08s0056g01070	MATE efflux family protein	0.936623	0.45298	3
VIT_11s0052g01560	MATE efflux family protein	0.893197	0.452097	3
VIT_12s0059g00710	Metalloendopeptidase	0.904138	0.358531	3
VIT_06s0004g04640	Metallothionein 2b	0.718614	0.313079	3
VIT_03s0088g00730	methionine sulfoxide reductase	1.1663	0.47444	3
VIT_19s0027g00630	methyl-CpG-binding domain 8 MBD08	0.96989	0.472792	3
VIT_00s0227g00140	MLO1	0.792003	0.435627	3
VIT_18s0075g00260	molecular chaperone DnaK	0.91132	0.32423	3
VIT_13s0067g01550	MRH1 (morphogenesis of root hair 1)	0.875217	0.408097	3
VIT_15s0045g01030	MRP-like ABC transporter MRP6	0.998173	0.487185	3
VIT_15s0048g02410	myb CCA1 (CIRCADIAN CLOCK ASSOCIATED 1)	0.88411	0.484048	3
VIT_07s0005g02480	myb domain protein 61	0.736734	0.321739	3
VIT_14s0108g00830	myb domain protein 94	1.45082	0.347468	3
VIT_08s0032g00380	Myosin-like protein XIC	0.824425	0.358901	3
VIT_13s0101g00200	NADH dehydrogenase (ubiquinone) Fe-S protein 3	1.50039	0.43484	3
VIT_00s0396g00020	NADH dehydrogenase subunit 1	1.0769	0.440312	3
VIT_10s0116g00060	NADH dehydrogenase subunit 7	1.05473	0.35317	3
VIT_00s0332g00160	NADH dehydrogenase subunit 7	1.01689	0.387401	3
VIT_00s0246g00180	NADH-plastoquinone oxidoreductase subunit 4 [Vitis vinifera]	1.30379	0.35776	3
VIT_11s0037g00070	NADP-dependent glyceraldehyde-3-phosphate dehydrogenase	0.638216	0.328889	3
VIT_09s0002g07690	NADPH quinone oxidoreductase-like protein	0.996646	0.46249	3
VIT_09s0002g07840	NADPH quinone oxidoreductase-like protein	1.21164	0.49122	3
VIT_19s0015g00690	nitrate-responsive NOI protein	1.33323	0.359578	3
VIT_18s0157g00150	no hit	0.86583	0.448747	3
VIT_15s0107g00010	no hit	1.22413	0.487526	3
VIT_15s0107g00050	no hit	1.05599	0.411894	3
VIT_19s0015g02800	no hit	1.16488	0.473188	3
VIT_12s0028g02310	no hit	0.794875	0.37416	3
VIT_09s0054g01450	no hit	1.1548	0.409048	3
VIT_18s0001g03440	no hit	1.13526	0.361349	3
VIT_07s0104g01300	no hit	1.10542	0.476669	3
VIT_01s0011g04840	no hit	1.09567	0.386678	3
VIT_01s0011g02710	no hit	0.747521	0.402328	3
VIT_00s1306g00020	no hit	0.9218	0.360006	3
VIT_12s0134g00170	no hit	1.1045	0.375659	3
VIT_19s0014g02390	no hit	1.70591	0.374931	3
VIT_02s0154g00420	no hit	0.710808	0.429773	3
VIT_18s0164g00120	no hit	0.998343	0.335458	3
VIT_00s0174g00230	no hit	0.875694	0.390211	3
VIT_09s0018g02120	no hit	0.808798	0.402117	3
VIT_09s0002g01270	no hit	0.861833	0.408688	3
VIT_09s0002g05180	no hit	1.30068	0.454587	3
VIT_05s0020g00080	no hit	0.91745	0.482898	3
VIT_16s0022g01370	no hit	0.740621	0.356315	3
VIT_16s0022g00910	no hit	0.846751	0.419047	3
VIT_00s0227g00100	no hit	0.87674	0.435741	3
VIT_00s0246g00210	no hit	1.17437	0.331734	3
VIT_02s0025g00230	no hit	0.837935	0.346909	3
VIT_02s0025g00590	no hit	1.07795	0.460201	3
VIT_14s0030g01230	no hit	1.17526	0.479668	3
VIT_07s0031g02210	no hit	0.762546	0.451788	3
VIT_02s0033g00640	no hit	0.944179	0.498769	3
VIT_12s0034g00340	no hit	1.22444	0.432857	3
VIT_12s0035g01070	no hit	0.694911	0.410332	3
VIT_00s0389g00010	no hit	0.726868	0.37424	3
VIT_08s0040g02610	no hit	1.46594	0.471367	3
VIT_04s0044g01820	no hit	0.972375	0.408962	3
VIT_15s0046g01650	no hit	0.815708	0.43611	3
VIT_13s0047g00720	no hit	0.996901	0.419365	3
VIT_15s0048g01450	no hit	0.783171	0.44632	3
VIT_15s0048g02420	no hit	0.720863	0.42404	3
VIT_05s0049g00160	no hit	1.10011	0.497394	3
VIT_05s0049g00290	no hit	0.845048	0.410643	3
VIT_05s0049g00790	no hit	1.48781	0.377486	3
VIT_03s0063g01770	no hit	1.40132	0.464044	3
VIT_13s0064g00280	no hit	1.1602	0.320483	3
VIT_13s0064g00260	no hit	0.80704	0.40549	3
VIT_11s0065g00970	no hit	1.2986	0.478832	3
VIT_14s0068g02050	no hit	1.24723	0.465661	3
VIT_08s0007g01350	no hit	1.40226	0.42707	3
VIT_08s0007g08030	no hit	1.58123	0.377041	3
VIT_05s0077g00190	no hit	1.3885	0.318268	3
VIT_04s0008g07380	no hit	1.14981	0.447697	3
VIT_07s0095g00230	no hit	1.14729	0.318779	3
VIT_15s0024g01500	no hit	0.721427	0.370186	3
VIT_00s0319g00010	no hit	1.37589	0.486719	3
VIT_15s0046g03780	no hit	1.23692	0.496715	3
VIT_09s0002g08430	nodulin	0.802896	0.396743	3
VIT_13s0084g00090	nodulin MtN21 family	0.629103	0.322421	3
VIT_00s0813g00010	Nucleobase-ascorbate transporter 11 (NAT11)	0.907951	0.414805	3
VIT_06s0061g01310	Nucleobase-ascorbate transporter 12 (NAT12)	0.675711	0.355057	3
VIT_17s0000g04850	OBF BINDING PROTEIN 4	0.877556	0.47711	3
VIT_00s0259g00120	oligopeptide transporter OPT3	0.691348	0.372416	3
VIT_08s0007g06450	omega-6 fatty acid desaturase, endoplasmic reticulum (FAD2)	0.940657	0.409482	3
VIT_08s0007g00780	one helix protein (OHP)	1.0316	0.438209	3
VIT_06s0004g04700	OUTER ENVELOPE PROTEIN 16	1.52427	0.369923	3
VIT_01s0137g00290	oxysterol binding protein	0.850187	0.46152	3
VIT_18s0001g10190	PAB8 (POLY(A) BINDING PROTEIN 8)	0.925161	0.354286	3
VIT_18s0001g10220	PAB8 (POLY(A) BINDING PROTEIN 8)	0.965601	0.356512	3
VIT_13s0147g00090	PAB8 (POLY(A) BINDING PROTEIN 8)	0.93845	0.382478	3
VIT_15s0021g01760	palmitoyl-protein thioesterase 1 precursor	1.00682	0.452181	3
VIT_07s0005g04820	PAPA-1	1.03664	0.332871	3
VIT_17s0000g04320	partner of Nob1	1.0039	0.381652	3
VIT_07s0031g03220	patellin-1	1.03048	0.491778	3
VIT_02s0033g00510	PBS1 (AVRPPHB SUSCEPTIBLE 1)	0.939131	0.411377	3
VIT_09s0002g04490	PDX1 (PYRIDOXINE BIOSYNTHESIS 1.3)	0.863539	0.396863	3
VIT_04s0044g01000	pectinesterase family	0.904955	0.47151	3
VIT_08s0040g01750	pentatricopeptide (PPR) repeat	0.967208	0.483935	3
VIT_04s0023g01460	pentatricopeptide (PPR) repeat membrane-associated salt-inducible protein	1.23796	0.477804	3
VIT_05s0094g00080	Pentatricopeptide repeat	0.843938	0.485633	3
VIT_18s0001g11140	Peptidase S9, prolyl oligopeptidase	0.928995	0.451696	3
VIT_02s0236g00040	Peptidyl-prolyl cis-trans isomerase, cyclophilin type	0.936396	0.324963	3
VIT_00s0769g00010	peptidyl-prolyl cis-trans isomerase, FKBP-type	0.831001	0.348524	3
VIT_09s0070g00740	pfkB-type carbohydrate kinase	1.50199	0.397471	3
VIT_02s0012g02620	PFT1 (PHYTOCHROME AND FLOWERING TIME 1) MED25	0.861306	0.376281	3
VIT_10s0116g00670	pg4	1.01453	0.47092	3
VIT_19s0027g01200	phenylalanyl-tRNA synthetase class IIc	0.946247	0.451993	3
VIT_01s0010g00600	Phosphatidylinositol 3- and 4-kinase, catalytic	0.903645	0.376485	3
VIT_12s0055g00710	Phosphatidylserine decarboxylase	0.871498	0.414769	3
VIT_19s0015g00410	Phosphoenolpyruvate carboxylase.	1.3317	0.433339	3
VIT_08s0105g00300	Phospholipase C	1.09458	0.44412	3
VIT_00s1356g00020	phosphosulfolactate synthase protein	0.813638	0.375258	3
VIT_00s0960g00040	phosphosulfolactate synthase protein	0.943674	0.37698	3
VIT_09s0018g00820	photosystem I assembly protein Ycf3	1.2627	0.395643	3
VIT_09s0002g04320	Photosystem I reaction center subunit VI PSAH	0.685197	0.337431	3
VIT_18s0001g02740	photosystem II 22 kDa protein PSBS	0.767747	0.360465	3
VIT_00s0275g00010	photosystem II protein D2	0.985611	0.335078	3
VIT_06s0009g01550	photosystem II protein K	1.42075	0.361607	3
VIT_00s2608g00010	photosystem II PsbB	1.00402	0.315081	3
VIT_00s0504g00010	photosystem II PsbD	1.01046	0.320425	3
VIT_12s0059g01810	photosystem II psbZ	0.72001	0.382991	3
VIT_07s0005g04400	photosystem II reaction centre W (PsbW)	0.752705	0.475377	3
VIT_10s0003g04490	phototropic-responsive NPH3	0.691847	0.376414	3
VIT_17s0000g05070	phytochelatin synthetase	0.740095	0.405533	3
VIT_04s0008g06050	phytosulfokine receptor precursor	0.824076	0.472987	3
VIT_11s0016g05520	plastocyanin domain-containing protein	0.794341	0.315917	3
VIT_02s0025g02410	plastocyanin domain-containing protein	1.44225	0.461675	3
VIT_06s0009g03240	pleckstrin homology (PH) domain-containing	0.820226	0.486611	3
VIT_18s0122g00830	PMI1 (PLASTID MOVEMENT IMPAIRED1)	0.717743	0.441139	3
VIT_01s0127g00220	PMR5 (POWDERY MILDEW RESISTANT 5)	0.72064	0.487518	3
VIT_18s0001g05040	pollen Ole e 1 allergen and extensin	0.903829	0.369964	3
VIT_05s0029g00530	poly(A) binding protein	1.26328	0.352723	3
VIT_08s0007g07880	Polygalacturonase GH28	0.706564	0.407746	3
VIT_14s0036g00990	polyubiquitin (UBQ4)	1.23124	0.416578	3
VIT_17s0000g05300	Pre-mRNA cleavage complex II protein Clp1	1.13115	0.44673	3
VIT_00s0259g00070	proline-rich family protein	1.52754	0.426721	3
VIT_12s0035g00780	proteasome 26S regulatory subunit (RPN5)	1.11278	0.315136	3
VIT_11s0103g00330	proteasome 26S regulatory subunit (RPN8)	1.16921	0.342081	3
VIT_07s0005g03000	proteasome 26S regulatory subunit (RPN8)	1.24736	0.408827	3
VIT_19s0015g01270	Proteasome activator subunit 4	0.757627	0.491152	3
VIT_13s0019g04240	protein disulfide isomerase	1.03514	0.431704	3
VIT_01s0127g00540	Protein disulfide isomerase	0.713951	0.361665	3
VIT_13s0067g01080	protein kinase	0.813474	0.352441	3
VIT_15s0048g01400	protein kinase	0.810012	0.457103	3
VIT_06s0004g04810	Protein kinase APK1A	0.945484	0.442494	3
VIT_03s0038g03800	Protein kinase APK1B	0.778241	0.468477	3
VIT_07s0031g00480	protein kinase family	1.16268	0.484756	3
VIT_12s0035g00310	protein kinase SPK-3 ASK1	0.912765	0.465869	3
VIT_15s0045g00050	protein phosphatase 2A 65 kDa regulatory subunit	0.931719	0.333321	3
VIT_11s0016g04500	protein phosphatase 2A B'kappa subunit	0.64751	0.340649	3
VIT_03s0038g00200	PROTEIN PHOSPHATASE 2A SUBUNIT A2 PP2AA2	0.98006	0.448906	3
VIT_01s0011g00330	PROTEIN PHOSPHATASE 2A SUBUNIT A3 PP2AA3	1.05499	0.423683	3
VIT_00s2436g00010	PROTEIN PHOSPHATASE 2A SUBUNIT A3 PP2AA3	1.00307	0.425149	3
VIT_19s0027g00070	PROTEIN PHOSPHATASE 2A SUBUNIT A3 PP2AA3	1.02118	0.441114	3
VIT_19s0014g02340	protein phosphatase 2C	0.777174	0.362772	3
VIT_14s0060g01580	protein phosphatase 2C	0.778867	0.374473	3
VIT_07s0141g00130	protein phosphatase 2C	1.12073	0.462012	3
VIT_07s0005g02390	protein phosphatase 2C POLTERGEIST	0.770978	0.479234	3
VIT_00s0646g00030	protein serine/threonine kinase	0.825784	0.401801	3
VIT_05s0049g01760	PROTON GRADIENT REGULATION 5 (PGR5)	0.973821	0.430235	3
VIT_11s0016g00010	purine permease 5 PUP5	1.01851	0.454474	3
VIT_16s0013g00930	PYM (PARTNER OF Y14-MAGO)	0.926047	0.382008	3
VIT_03s0088g00410	pyruvate kinase isozyme A, chloroplast precursor	0.972776	0.463293	3
VIT_12s0059g00520	RabGAP/TBC domain-containing protein	0.819105	0.350948	3
VIT_13s0019g03650	RARE-COLD-INDUCIBLE 2A	1.40944	0.318272	3
VIT_01s0011g04270	receptor kinase homolog LRK10	1.14399	0.325768	3
VIT_19s0014g03400	Receptor protein kinase	0.972911	0.42446	3
VIT_01s0011g04290	receptor serine/threonine kinase PR5K	0.684442	0.408876	3
VIT_05s0049g01860	receptor-like protein kinase	0.720189	0.375488	3
VIT_14s0060g00460	receptor-like protein kinase	0.642673	0.380036	3
VIT_04s0023g00590	regulator of ribonuclease activity a	0.979512	0.460614	3
VIT_08s0007g01720	reticulon family protein (RTNLB12)	0.928648	0.375624	3
VIT_00s0125g00020	Reverse transcriptase	1.33078	0.486563	3
VIT_17s0000g09640	RGLG2 (RING DOMAIN LIGASE2)	0.953284	0.405883	3
VIT_01s0011g03590	Ribosomal protein L15, chloroplast (CL15) 50S	0.829783	0.460066	3
VIT_10s0003g03150	Ribosomal protein L18A (RPL18aB) 60S	1.05758	0.464139	3
VIT_00s0616g00020	ribosomal protein L19	0.798064	0.426455	3
VIT_03s0038g02790	Ribosomal protein L2, Chloroplast	0.918047	0.383523	3
VIT_15s0046g02910	Ribosomal protein L21, chloroplast / CL21 (RPL21) 50S	0.811737	0.367933	3
VIT_17s0000g02610	ribosomal protein L22 50S	0.708256	0.390442	3
VIT_13s0064g01240	Ribosomal protein L31 (RPL31C) 60S	0.933142	0.36171	3
VIT_14s0108g00850	Ribosomal protein L34 (RPL34A) 60S	1.05116	0.476172	3
VIT_00s2761g00010	Ribosomal protein L7 (RPL7B) 60S	1.21911	0.428212	3
VIT_11s0052g00290	Ribosomal protein L7 (RPL7D) 60S	0.8818	0.426576	3
VIT_09s0054g00140	Ribosomal protein L7 (RPL7D) 60S	1.27621	0.491097	3
VIT_09s0054g00060	Ribosomal protein L7 (RPL7D) 60S	1.07799	0.355522	3
VIT_09s0054g00030	Ribosomal protein L7 (RPL7D) 60S	1.23577	0.396805	3
VIT_16s0098g00730	Ribosomal protein L9 (RPL90A/C) 60S	0.815383	0.407698	3
VIT_06s0061g00770	Ribosomal protein L9, chloroplast (CL9) 50S	0.777554	0.366115	3
VIT_15s0048g02610	ribosomal protein P1 acidic 60S	1.06056	0.469903	3
VIT_08s0007g03620	ribosomal protein P2 (RPP2A) acidic 60S	1.00444	0.433365	3
VIT_02s0025g00310	Ribosomal protein S10 (RPS10C) 40S	0.850231	0.469189	3
VIT_11s0037g00080	Ribosomal protein S12 (RPS12C) 40S	1.23969	0.450777	3
VIT_09s0070g00920	Ribosomal protein S12 30S	1.19336	0.440616	3
VIT_16s0039g00380	ribosomal protein S14 30S	1.0323	0.322049	3
VIT_03s0017g01310	Ribosomal protein S17 (RPS17D) 40S	1.14795	0.385779	3
VIT_09s0002g04330	Ribosomal protein S17 30S	0.858899	0.37864	3
VIT_10s0092g00790	ribosomal protein S19	1.07928	0.496331	3
VIT_14s0060g02110	Ribosomal protein S21 (RPS21C) 40S	1.34207	0.440969	3
VIT_14s0030g01620	Ribosomal protein S24 (RPS24A) 40S	1.00391	0.484573	3
VIT_05s0094g00620	Ribosomal protein S3A (RPS3aA) 40S	1.09145	0.483179	3
VIT_12s0028g00970	ribosomal protein S7	0.846722	0.323613	3
VIT_14s0006g02830	Ribosomal protein S7 (RPS7A) 40S	0.837296	0.384125	3
VIT_00s0173g00170	Ribosomal protein S7 30S	0.964325	0.35922	3
VIT_00s0198g00060	Ribosomal protein S7 30S	0.978358	0.395836	3
VIT_09s0070g00890	Ribosomal protein S7 30S	0.923774	0.364757	3
VIT_00s1707g00010	ribosomal protein S8, Chloroplast 30S	1.22016	0.343778	3
VIT_12s0035g02010	ribosomal RNA 23S	1.18972	0.471965	3
VIT_07s0031g03000	ribulose 1,5-bisphosphate carboxylase large subunit	0.804725	0.384456	3
VIT_19s0014g01350	Ribulose bisphosphate carboxylase, large chain	0.803027	0.432273	3
VIT_08s0007g00840	ribulose bisphosphate carboxylase/oxygenase activase, chloroplast precursor	0.78999	0.468511	3
VIT_07s0129g00790	ribulose bisphosphate carboxylase/oxygenase large subunit	0.887319	0.329793	3
VIT_18s0001g06720	Rieske [2Fe-2S] domain	0.643538	0.381176	3
VIT_10s0003g01900	RKF1 (RECEPTOR-LIKE KINASE IN FLOWERS 1)	0.726217	0.455823	3
VIT_07s0104g00840	RKF3 (RECEPTOR-LIKE KINASE IN IN FLOWERS 3)	0.731849	0.412529	3
VIT_12s0034g02200	RKF3 (RECEPTOR-LIKE KINASE IN IN FLOWERS 3)	0.920777	0.435326	3
VIT_09s0002g04540	RNA polymerase beta''	1.18516	0.413126	3
VIT_13s0067g01850	RNA polymerase beta''	0.977562	0.383773	3
VIT_09s0070g00650	RNA polymerase beta''	1.09239	0.479236	3
VIT_04s0044g01700	RNA polymerase I specific transcription initiation factor RRN3	0.921765	0.496076	3
VIT_16s0039g00660	RNA polymerase nonessential primary-like sigma factor SIGA	0.682784	0.372841	3
VIT_13s0106g00470	RNA-binding protein 45 (RBP45)	1.06101	0.486849	3
VIT_19s0093g00510	S-2-hydroxy-acid oxidase, peroxisomal	0.815287	0.423762	3
VIT_14s0083g01190	S-adenosylmethionine synthetase 1 (SAM1)	1.54243	0.400632	3
VIT_15s0046g03580	Salutaridine reductase	1.18282	0.346048	3
VIT_16s0013g00170	SAR1 (SECRETION-ASSOCIATED RAS)	1.3931	0.398485	3
VIT_04s0069g00860	sarcosine oxidase	0.907826	0.417076	3
VIT_13s0106g00770	SEC13	1.045	0.385343	3
VIT_13s0019g04030	serine carboxypeptidase SCPL27	1.07728	0.481205	3
VIT_00s0710g00020	Serine/threonine-protein kinase SAPK2	0.968116	0.317969	3
VIT_13s0156g00060	Serine/threonine-protein phosphatase PP2A catalytic subunit	0.738988	0.31894	3
VIT_02s0109g00400	serine-type peptidase SLP3	0.922555	0.451929	3
VIT_07s0031g01600	shikimate kinase	0.722464	0.397589	3
VIT_06s0004g00260	SHOOT1 protein	0.764362	0.43449	3
VIT_06s0080g00250	sialyltransferase	0.820831	0.401282	3
VIT_14s0128g00220	signal peptidase complex subunit 3	0.939338	0.44995	3
VIT_19s0014g01740	sodium/calcium exchanger family protein	1.42691	0.495745	3
VIT_02s0033g01370	sodium:solute symporter family protein	0.682698	0.414594	3
VIT_00s0646g00020	somatic embryogenesis receptor kinase 2 SERK2	0.855406	0.492639	3
VIT_00s0408g00040	somatic embryogenesis receptor kinase 2 SERK2	0.812755	0.329831	3
VIT_01s0011g00370	SP1L2 (SPIRAL2)	1.08004	0.405734	3
VIT_06s0004g00200	Splicing factor YT521-B	0.925072	0.463959	3
VIT_03s0038g00450	Squalene synthase	0.803587	0.338726	3
VIT_13s0156g00580	S-receptor kinase	0.998669	0.360538	3
VIT_07s0031g01530	stress enhanced protein 2 (SEP2)	1.13222	0.430023	3
VIT_03s0088g00620	stress-induced	1.46691	0.455403	3
VIT_04s0069g00890	Structural maintenance of chromosomes SMC3	0.779001	0.460001	3
VIT_12s0057g01310	SUB1 (short under blue light 1)	0.86124	0.329159	3
VIT_11s0103g00550	Subtilisin-like serine protease 3	0.828895	0.389064	3
VIT_13s0064g01420	succinate dehydrogenase [ubiquinone] flavoprotein subunit	1.11234	0.364924	3
VIT_14s0030g00340	Sugar transporter ERD6-like 8	0.706406	0.400882	3
VIT_14s0030g00950	Superoxide dismutase [Cu-Zn]	1.50113	0.402842	3
VIT_14s0068g01070	SUVH4 (SU(VAR)3-9 HOMOLOG 4)	0.772417	0.461398	3
VIT_14s0068g01090	SUVH4 (SU(VAR)3-9 HOMOLOG 4)	1.03056	0.442623	3
VIT_01s0011g03060	Symbiosis receptor-like kinase	0.829271	0.448277	3
VIT_18s0072g00580	Taxadiene 5-alpha-hydroxylase	1.08062	0.342476	3
VIT_12s0034g01800	T-complex protein 1 epsilon subunit	0.875795	0.383935	3
VIT_18s0041g00280	T-complex protein 11	0.840341	0.465078	3
VIT_07s0005g06420	Thioredoxin family	0.69234	0.370415	3
VIT_18s0001g15310	thioredoxin M-type	0.672898	0.408975	3
VIT_00s0199g00110	threonine endopeptidase	0.884947	0.480404	3
VIT_19s0015g00470	threonyl-tRNA synthetase	0.881278	0.429902	3
VIT_02s0154g00040	Thylakoid lumenal protein	0.683628	0.30937	3
VIT_18s0041g01410	TIR-NBS-LRR-TIR disease resistance protein	1.29667	0.452516	3
VIT_00s2038g00010	Tobamovirus multiplication 1	0.921679	0.46802	3
VIT_18s0001g01330	TOM3	1.06033	0.334743	3
VIT_13s0084g00800	transcription factor	0.711149	0.418275	3
VIT_04s0023g03240	transcription factor TFIIF	1.15682	0.462142	3
VIT_00s0394g00030	triacylglycerol lipase	1.09681	0.32775	3
VIT_02s0025g03220	Trihelix DNA-binding protein (GT2)	0.820775	0.479772	3
VIT_16s0050g02340	tRNA-splicing endonuclease positive effector	0.699825	0.332713	3
VIT_13s0019g02180	tropinone reductase	1.03865	0.45879	3
VIT_03s0088g00380	Tubulin alpha chain	0.982002	0.423715	3
VIT_18s0001g08250	tubulin alpha-3 chain	0.852712	0.334474	3
VIT_00s1322g00010	tubulin alpha-3 chain	1.24678	0.425452	3
VIT_00s0373g00010	tubulin alpha-3 chain	0.827511	0.459582	3
VIT_08s0040g00980	tubulin beta-1 chain	0.871342	0.351106	3
VIT_08s0007g01630	Tubulin beta-2 chain	1.00141	0.454608	3
VIT_06s0009g02020	Tubulin beta-4 chain	0.796896	0.364883	3
VIT_12s0028g03650	two-pore calcium channel (TPC1)	0.891643	0.489696	3
VIT_08s0007g00120	ubiquitin-conjugating enzyme 13 (UBC13), E2	0.970597	0.310175	3
VIT_08s0032g00310	ubiquitin-conjugating enzyme E2 A	0.905955	0.46205	3
VIT_02s0025g01050	ubiquitin-conjugating enzyme E2 D/E	0.994644	0.421037	3
VIT_05s0020g00320	ubiquitin-protein ligase E3 C	1.03891	0.367911	3
VIT_19s0014g00210	ubiquitin-specific protease 23 (UBP23)	0.74037	0.445919	3
VIT_14s0108g01600	UDP-glucose 6-dehydrogenase	0.937209	0.474731	3
VIT_00s0254g00010	unknown	1.04743	0.368538	3
VIT_01s0146g00050	unknown	0.725206	0.381252	3
VIT_03s0017g00130	unknown	0.836925	0.399691	3
VIT_03s0017g01270	unknown	1.06706	0.379198	3
VIT_13s0175g00110	unknown	1.29653	0.428513	3
VIT_00s2265g00010	unknown	0.732014	0.394779	3
VIT_00s2277g00010	unknown	1.01797	0.426853	3
VIT_18s0041g01450	unknown	0.680503	0.376785	3
VIT_10s0042g00790	unknown	0.797964	0.42392	3
VIT_08s0007g03730	unknown	1.04333	0.429342	3
VIT_13s0106g00220	unknown	0.856202	0.493002	3
VIT_02s0012g02130	unknown	0.781975	0.385302	3
VIT_01s0026g01360	unknown	1.25044	0.358398	3
VIT_12s0034g02490	unknown	1.34425	0.440529	3
VIT_06s0004g02780	unknown	0.989796	0.305355	3
VIT_17s0000g07840	Unknown protein	0.819959	0.370279	3
VIT_17s0000g06680	Unknown protein	0.678811	0.31287	3
VIT_18s0001g15220	Unknown protein	0.814169	0.381124	3
VIT_01s0010g03750	Unknown protein	1.20927	0.431697	3
VIT_14s0108g01350	Unknown protein	1.0001	0.361614	3
VIT_01s0011g04620	Unknown protein	1.17978	0.392465	3
VIT_03s0038g00440	Unknown protein	0.704929	0.380529	3
VIT_10s0116g01810	Unknown protein	1.25448	0.401646	3
VIT_10s0116g01820	Unknown protein	1.19553	0.42502	3
VIT_07s0129g00420	Unknown protein	1.61401	0.306269	3
VIT_00s1308g00020	Unknown protein	0.828633	0.412911	3
VIT_01s0137g00650	Unknown protein	0.809807	0.491564	3
VIT_19s0015g00970	Unknown protein	0.756807	0.458991	3
VIT_09s0002g04260	Unknown protein	0.918626	0.431159	3
VIT_09s0002g06780	Unknown protein	0.796474	0.395895	3
VIT_05s0020g02810	Unknown protein	0.914944	0.409578	3
VIT_15s0021g02210	Unknown protein	0.822141	0.435273	3
VIT_15s0021g01860	Unknown protein	0.726882	0.43202	3
VIT_02s0025g03420	Unknown protein	0.744172	0.450262	3
VIT_01s0026g01930	Unknown protein	0.664239	0.315789	3
VIT_10s0003g01310	Unknown protein	0.755955	0.451117	3
VIT_10s0003g02780	Unknown protein	0.649406	0.347903	3
VIT_12s0034g01760	Unknown protein	0.942452	0.355913	3
VIT_06s0004g08380	Unknown protein	0.78784	0.44243	3
VIT_04s0043g00330	Unknown protein	0.76143	0.472316	3
VIT_15s0046g01410	Unknown protein	1.33005	0.486213	3
VIT_15s0046g00120	Unknown protein	0.71272	0.392376	3
VIT_05s0049g01570	Unknown protein	0.768675	0.401766	3
VIT_16s0050g00710	Unknown protein	0.688584	0.357579	3
VIT_16s0050g02240	Unknown protein	0.866718	0.426081	3
VIT_08s0058g00860	Unknown protein	1.13859	0.363412	3
VIT_14s0006g02880	Unknown protein	0.972609	0.406218	3
VIT_14s0060g00080	Unknown protein	0.700479	0.382744	3
VIT_13s0064g00380	Unknown protein	0.829101	0.459658	3
VIT_14s0068g01000	Unknown protein	0.897594	0.477034	3
VIT_08s0007g05010	Unknown protein	0.617433	0.311394	3
VIT_18s0075g00250	Unknown protein	1.02343	0.49905	3
VIT_04s0079g00260	Unknown protein	0.667858	0.342037	3
VIT_04s0008g03180	Unknown protein	0.836565	0.450658	3
VIT_04s0008g03350	Unknown protein	1.06732	0.482313	3
VIT_04s0008g05010	Unknown protein	0.792087	0.410016	3
VIT_02s0087g00610	Unknown protein	1.00942	0.413622	3
VIT_03s0088g01220	Unknown protein	0.748456	0.375216	3
VIT_03s0088g01200	Unknown protein	0.986954	0.316468	3
VIT_06s0009g00310	Unknown protein	0.773833	0.360986	3
VIT_05s0020g01830	UPF0497 family	0.691157	0.424374	3
VIT_02s0154g00090	Vacuolar invertase 2, GIN2	0.741573	0.474392	3
VIT_15s0024g01120	vacuolar protein sorting 41 (VPS41)	1.11482	0.49359	3
VIT_00s0203g00040	vesicle-associated membrane protein	0.93498	0.395313	3
VIT_12s0055g00040	VIP2 (VIRE2 INTERACTING PROTEIN2)	1.06258	0.491646	3
VIT_18s0001g15790	V-type H+-transporting ATPase 16kDa proteolipid subunit	1.50127	0.350664	3
VIT_17s0000g00460	V-type H+-transporting ATPase subunit C	0.769403	0.453881	3
VIT_15s0046g00660	wax synthase	0.886986	0.479178	3
VIT_15s0046g00490	wax synthase	1.32015	0.429344	3
VIT_04s0008g04900	WD-40 repeat protein (LEUNIG)	0.882861	0.439991	3
VIT_14s0081g00480	WDL1 (WVD2-LIKE 1)	0.750231	0.43717	3
VIT_15s0045g00460	WD-repeat protein	0.791129	0.431048	3
VIT_05s0020g03380	WNK1 (WITH NO LYSINE (K) 1)	0.836053	0.331535	3
VIT_11s0103g00420	XH/XS domain-containing protein	0.842375	0.411183	3
VIT_02s0025g02370	yippee	0.921886	0.447724	3
VIT_10s0003g02760	zeta-cop, subunit of COP-I complex	1.03673	0.478226	3
VIT_16s0022g02530	ZFWD1 (zinc finger WD40 repeat protein 1)	1.25634	0.331475	3
VIT_00s0279g00070	ZFWD1 (zinc finger WD40 repeat protein 1)	0.992305	0.378425	3
VIT_03s0038g00690	zinc finger (B-box type)	0.854784	0.359171	3
VIT_17s0000g08400	zinc finger (C3HC4-type RING finger)	0.934882	0.410692	3
VIT_18s0001g09530	zinc finger (C3HC4-type RING finger)	0.909834	0.317749	3
VIT_02s0012g01440	zinc finger (C3HC4-type RING finger)	1.47304	0.425999	3
VIT_08s0040g00380	zinc finger (DHHC type) family	1.10778	0.441313	3
VIT_01s0011g06200	ZINC FINGER PROTEIN 4	0.639829	0.366986	3
VIT_05s0020g00250	Zinc knuckle	0.866419	0.461303	3
VIT_03s0063g00680	Zinc metalloprotease pitrilysin sub A	1.07753	0.415618	3
VIT_13s0067g00220	Aquaporin TMP-C	0.234679	0.234679	4
VIT_17s0000g01110	ATFP3 (Arabidopsis thaliana farnesylated protein 3	0.210352	0.179495	4
VIT_14s0083g01210	FERONIA receptor-like kinase	0.217028	0.204558	4
VIT_18s0001g09360	hydrogenobyrinic acid a,c-diamide synthase	0.205755	0.141436	4
VIT_00s0323g00060	invertase/pectin methylesterase inhibitor	0.256175	0.282787	4
VIT_09s0002g04240	Membrane protein	0.278006	0.278006	4
VIT_02s0154g00260	Nitrate transporter	0.185438	0.185438	4
VIT_06s0004g07680	nodulin	0.235302	0.227704	4
VIT_16s0022g01430	Phosphate-induced protein 1	0.181985	0.181985	4
VIT_11s0016g05840	protease inhibitor/seed storage/lipid transfer protein (LTP)	0.231369	0.156835	4
VIT_04s0008g05640	protease inhibitor/seed storage/lipid transfer protein (LTP)	0.288877	0.288877	4
VIT_01s0011g03400	proton-dependent oligopeptide transport (POT) family protein	0.290162	0.290162	4
VIT_14s0066g01820	SAG101 (SENESCENCE-ASSOCIATED GENE 101)	0.290405	0.290405	4
VIT_16s0022g02200	subtilase	0.292488	0.241092	4
VIT_11s0052g01250	xyloglucan endotransglucosylase/hydrolase 23	0.283023	0.222894	4
VIT_00s0386g00050	xyloglucan endotransglucosylase/hydrolase precursor	0.241292	0.196305	4
VIT_00s0429g00040	aspartic proteinase nepenthesin-1 precursor	0.293766	0.613862	4
VIT_14s0060g01190	nicotianamine synthase	0.374076	0.297456	4
VIT_13s0019g01130	no hit	0.381476	0.291984	4
VIT_01s0010g01900	pentatricopeptide (PPR) repeat-containing protein	0.356941	0.291004	4
VIT_18s0122g00610	3-hydroxy-3-methylglutaryl-coenzyme A reductase 3	0.424728	0.401853	4
VIT_11s0052g00970	AAA-type ATPase	0.426005	0.458746	4
VIT_11s0052g00540	ABC protein 3 ATNAP3 non-intrinsic	0.510894	0.460942	4
VIT_06s0004g00640	ACCELERATED CELL DEATH 1 ACD1	0.49842	0.49842	4
VIT_06s0004g00620	ACCELERATED CELL DEATH 1 ACD1	0.471439	0.43591	4
VIT_11s0052g00620	AHA2 (Arabidopsis H(+)-ATPase 2)	0.435335	0.490575	4
VIT_18s0157g00100	alliin lyase	0.442003	0.442003	4
VIT_00s1937g00010	amine oxidase	0.506944	0.478086	4
VIT_19s0027g01890	Amino acid permease	0.412754	0.412754	4
VIT_00s0256g00030	Ankyrin repeat protein	0.460992	0.460992	4
VIT_00s0256g00040	Ankyrin repeat protein	0.482966	0.482966	4
VIT_11s0037g00570	Anthranilate N-benzoyltransferase	0.483878	0.483878	4
VIT_00s1206g00010	aspartic proteinase nepenthesin-1 precursor	0.391281	0.772825	4
VIT_02s0025g01740	auxin response factor 9	0.480123	0.480123	4
VIT_16s0050g01090	beta-carotene hydroxylase	0.403675	0.403675	4
VIT_19s0014g03240	Beta-mannosidase 4	0.364271	0.364271	4
VIT_14s0083g01110	Brassinosteroid-6-oxidase	0.327761	0.327761	4
VIT_04s0008g00950	Calcineurin B protein 10	0.505512	0.489969	4
VIT_13s0320g00060	carboxyl-terminal peptidase	0.366083	0.34891	4
VIT_05s0049g01830	CCT motif CONSTANS-LIKE	0.460461	0.460461	4
VIT_13s0067g00080	COP1-interacting protein 7	0.489522	0.407962	4
VIT_05s0020g02690	copper-binding family protein	0.376156	0.361086	4
VIT_17s0000g09610	CYP71D10	0.460554	0.460554	4
VIT_02s0025g04460	DWARF AND DELAYED FLOWERING 2	0.49646	0.49646	4
VIT_12s0035g02150	FERRIC REDUCTION OXIDASE 7 FRO7	0.367435	0.367435	4
VIT_08s0007g01570	fructose 1,6-bisphosphatase	0.446527	0.397986	4
VIT_05s0020g00400	galactosyltransferase family protein	0.503027	0.458644	4
VIT_12s0057g00940	glucose-6-phosphate 1-dehydrogenase 2, chloroplast precursor	0.527287	0.441567	4
VIT_08s0007g07400	Glutamate dehydrogenase 1	0.334149	0.328318	4
VIT_06s0004g07310	indole-3-acetate beta-glucosyltransferase	0.472149	0.472149	4
VIT_05s0094g01000	Indole-3-acetate beta-glucosyltransferase	0.516043	0.47189	4
VIT_11s0078g00380	isoamylase isoform 1	0.527425	0.440476	4
VIT_12s0035g00880	lactoylglutathione lyase	0.45501	0.379193	4
VIT_19s0014g00160	LHCII type I CAB-1	0.457084	0.629879	4
VIT_07s0005g02220	LHCII type I CAB-1	0.32229	0.32229	4
VIT_19s0014g03660	LHCII type III, chloroplast precursor	0.407518	0.407518	4
VIT_17s0000g04130	MYB DIVARICATA	0.492953	0.492953	4
VIT_07s0031g02720	myosin heavy chain	0.489508	0.435313	4
VIT_15s0046g02630	no hit	0.529276	0.47336	4
VIT_18s0001g04920	no hit	0.482125	0.482125	4
VIT_06s0004g05420	no hit	0.57891	0.499575	4
VIT_01s0026g02270	no hit	0.418891	0.418891	4
VIT_05s0077g02260	nodulin MtN3 family	0.445403	0.434545	4
VIT_05s0020g04130	perakine reductase aldo/keto reductase	0.498179	0.498179	4
VIT_01s0011g02740	Phosphoenolpyruvate carboxylase	0.505274	0.450619	4
VIT_04s0044g01410	Photosystem I reaction center subunit N (PSAN)	0.48501	0.48501	4
VIT_09s0018g00520	plastocyanin domain-containing protein	0.399124	0.350204	4
VIT_03s0017g02260	protease inhibitor/seed storage/lipid transfer protein (LTP)	0.408905	0.408905	4
VIT_00s0772g00010	protein kinase	0.344881	0.592641	4
VIT_17s0000g01460	protein kinase AKIN gamma	0.426623	0.448184	4
VIT_18s0041g00670	proton-dependent oligopeptide transport (POT) family protein	0.444005	0.391946	4
VIT_05s0020g02310	pyruvate,orthophosphate dikinase	0.386848	0.314026	4
VIT_13s0019g02280	regulator of chromosome condensation (RCC1)	0.530416	0.479198	4
VIT_19s0014g00710	RKF1 (RECEPTOR-LIKE KINASE IN FLOWERS 1)	0.415486	0.375762	4
VIT_05s0020g04880	seed specific protein Bn15D14A	0.477138	0.451651	4
VIT_08s0040g01140	serine carboxypeptidase K10B2.2 precursor	0.302293	0.302293	4
VIT_06s0004g01380	S-receptor kinase	0.497689	0.471153	4
VIT_06s0004g01390	S-receptor kinase	0.487832	0.487832	4
VIT_07s0151g00340	Sulfate transporter 3.1 (AST12) (AtST1)	0.484113	0.484113	4
VIT_15s0107g00550	Tetratricopeptide repeat domain male sterility MS5	0.357057	0.357057	4
VIT_01s0010g03890	unknown	0.412511	0.419142	4
VIT_00s0753g00010	unknown	0.440275	0.440275	4
VIT_11s0016g01810	Unknown protein	0.368469	0.304161	4
VIT_00s0189g00010	Unknown protein	0.494311	0.494311	4
VIT_08s0040g01860	Unknown protein	0.37361	0.494945	4
VIT_06s0080g00570	Unknown protein	0.447749	0.453187	4
VIT_00s0802g00020	Unknown protein	0.418689	0.418689	4
VIT_05s0062g00250	xyloglucan endotransglucosylase/hydrolase 15	0.381972	0.381972	4
VIT_08s0040g02950	zinc finger (C3HC4-type RING finger)	0.413855	0.359863	4
VIT_12s0034g01890	Cupin region	3.47326	1.4509	5
VIT_04s0023g02280	S-adenosyl-L-methionine:salicylic acid carboxyl methyltransferase	3.15034	0.623156	5
VIT_19s0177g00230	no hit	2.65741	1.36905	5
VIT_12s0034g01920	no hit	2.75791	1.18981	5
VIT_08s0007g07330	no hit	2.8204	0.860647	5
VIT_08s0007g08020	no hit	2.62896	1	5
VIT_08s0007g08040	no hit	2.59247	1.02328	5
VIT_04s0023g02310	S-adenosyl-L-methionine:salicylic acid methyltransferase	2.79799	0.668291	5
VIT_09s0002g04580	Unknown protein	2.51873	1.06567	5
VIT_05s0102g00450	calcium-binding protein	1.88979	0.456516	5
VIT_01s0127g00350	DNA-directed RNA Polymerase II subunit L	1.63806	0.498153	5
VIT_15s0021g02670	expansin beta 1 precursor	1.91684	0.495577	5
VIT_11s0016g01020	flavonoid 3-monooxygenase	1.9133	0.457812	5
VIT_12s0057g00700	glucan endo-1,3-beta-glucosidase 3 precursor	1.6866	0.494174	5
VIT_13s0067g02140	heavy-metal-associated domain-containing protein / copper chaperone (CCH)	2.28878	1	5
VIT_17s0000g06200	MINI ZINC FINGER 1 MIF1	1.82221	0.488851	5
VIT_02s0033g00410	myb VvMYBA1	2.21516	0.406663	5
VIT_01s0011g00060	no hit	2.1569	0.951465	5
VIT_16s0050g02310	no hit	2.13702	0.786094	5
VIT_02s0012g01950	photosystem II protein D1	1.76775	0.470344	5
VIT_11s0149g00220	Ribosomal protein L39 (RPL39C) 60S	2.00435	0.951588	5
VIT_13s0156g00100	Unknown protein	1.62648	0.48264	5
VIT_13s0067g00330	AUX1 auxin influx carrier protein	3.26964	12.5021	6
VIT_12s0034g01970	cupin	3.34856	3.97515	6
VIT_11s0016g04920	early nodulin 93	3.2682	4.84254	6
VIT_04s0079g00690	Glutathione S-transferase 26 GSTF12	4.34394	5.24608	6
VIT_06s0004g03890	histone H4	3.13855	8.14164	6
VIT_15s0021g00540	invertase/pectin methylesterase inhibitor	3.21985	3.87936	6
VIT_14s0108g00800	no hit	3.57721	4.2376	6
VIT_10s0116g00570	NUCLEAR TRANSPORT FACTOR 2B	3.33473	5.57108	6
VIT_02s0025g04340	osmotin	3.36545	11.7939	6
VIT_02s0012g02220	xyloglucan endotransglucosylase/hydrolase 30	3.37225	7.2318	6
VIT_04s0023g02480	Dehydrin 1b	2.63444	5.87461	6
VIT_14s0068g01360	GEM-like protein 5	2.6929	8.48068	6
VIT_07s0151g00640	globulin-1 S allele precursor	2.74121	5.00507	6
VIT_16s0098g00890	harpin-induced protein	2.93928	6.04187	6
VIT_08s0007g00040	histone H4	2.82829	4.04247	6
VIT_19s0090g01370	no hit	2.75439	3.10649	6
VIT_06s0004g04440	Osmotin	2.92497	6.80307	6
VIT_00s0324g00050	UDP-glucose glucosyltransferase	2.86662	4.1177	6
VIT_00s0203g00180	Unknown protein	2.53209	4.18861	6
VIT_18s0001g05060	2,3-bisphosphoglycerate-dependent phosphoglycerate mutase	1.51842	3.04207	6
VIT_14s0068g01760	Alcohol dehydrogenase	1.82268	3.91773	6
VIT_18s0001g11630	Allene oxide synthase	1.48712	3.15784	6
VIT_15s0046g00060	arginine/serine-rich splicing factor RSP31 (RSP31)	1.87693	3.07084	6
VIT_14s0083g00940	auxin-independent growth promoter	1.99051	6.86808	6
VIT_00s0231g00070	auxin-responsive protein	1.46361	3.81867	6
VIT_11s0016g03240	Avr9/Cf-9 rapidly elicited protein 146	1.46266	3.19532	6
VIT_05s0077g00750	basic helix-loop-helix (bHLH) family	1.81417	3.27755	6
VIT_12s0057g00990	Beta 1,2 N-acetylglucosaminyltransferase	1.67976	3.007	6
VIT_04s0008g02250	beta-ketoacyl-CoA synthase	1.96379	3.49029	6
VIT_01s0011g03670	bifunctional nuclease	2.1984	3.45428	6
VIT_19s0015g01890	BRL3 (BRI1-LIKE 3)	1.58192	5.04427	6
VIT_16s0098g00360	CCT motif CONSTANS-LIKE	1.45205	3.68857	6
VIT_01s0137g00430	Cellulase	1.73532	3.54057	6
VIT_08s0007g05250	cig3	1.41247	3.33017	6
VIT_01s0137g00560	CYP71B34	1.89633	6.26379	6
VIT_16s0100g00570	dehydration-responsive protein	2.01913	3.10955	6
VIT_18s0072g01010	Eukaryotic peptide chain release factor subunit 1-3	1.78308	4.21999	6
VIT_08s0007g00970	eukaryotic translation initiation factor 3G	1.67788	3.00481	6
VIT_01s0011g04830	Extensin	1.57571	3.15081	6
VIT_09s0002g08660	F-box protein (FBL14)	1.47924	3.09265	6
VIT_07s0289g00020	ferredoxin	1.50807	4.11807	6
VIT_16s0098g01110	GIF2 (GRF1-INTERACTING FACTOR 2)	1.34743	3.15422	6
VIT_07s0005g00260	glutathione-conjugate transporter (MRP10)	1.46648	3.78905	6
VIT_15s0046g02400	glycerol-3-phosphate acyltransferase 8	1.73336	6.54024	6
VIT_01s0011g04680	glycosyltransferase family 14	2.08534	5.01907	6
VIT_05s0020g04800	Histone H1	1.53277	4.14528	6
VIT_19s0014g05020	Histone H2A.6 HTA1	1.39762	3.0387	6
VIT_18s0001g13680	Histone H3	1.7008	3.54692	6
VIT_04s0023g03120	Histone H3	1.42415	3.50393	6
VIT_15s0048g02000	HOMEODOMAIN GLABROUS1	1.54109	3.97287	6
VIT_19s0014g01800	Homogentisate 1,2-dioxygenase	1.39412	3.29189	6
VIT_01s0127g00450	iron sulfur cluster assembly protein 1	1.59174	4.78066	6
VIT_14s0068g02150	kelch repeat-containing F-box family protein	2.23102	6.7782	6
VIT_18s0001g11760	MATE efflux family protein	1.67623	4.00186	6
VIT_18s0001g08200	MATE efflux family protein ZF14	1.92667	3.84929	6
VIT_19s0015g01370	molecular chaperone DnaJ	1.78894	6.48352	6
VIT_07s0005g02730	myb RADIALIS	2.21793	5.62893	6
VIT_19s0027g00230	NAC domain-containing protein 22	1.63878	3.05803	6
VIT_02s0033g00770	nitrilase 4B	2.00992	3.48874	6
VIT_00s0194g00040	no hit	1.5173	3.81048	6
VIT_16s0013g00390	no hit	1.85142	3.35735	6
VIT_02s0033g01390	no hit	1.6235	4.62346	6
VIT_18s0041g00720	no hit	1.48259	3.06125	6
VIT_04s0044g01230	no hit	1.92937	3.04241	6
VIT_00s0366g00010	no hit	1.48572	3.72591	6
VIT_11s0118g00560	nodulin	1.76559	4.41471	6
VIT_05s0077g01550	pathogenesis protein 10.3 [Vitis quinquangularis]	1.68318	4.72146	6
VIT_06s0004g02620	Phenylalanine ammonia-lyase	1.92871	3.25024	6
VIT_15s0046g00440	phosphatidylinositol 3- and 4-kinase / ubiquitin	1.63971	3.78905	6
VIT_00s0125g00190	potassium transporter (KUP1)	1.8227	6.79545	6
VIT_06s0009g01420	protease inhibitor/seed storage/lipid transfer protein (LTP)	2.21907	5.66403	6
VIT_16s0098g00900	pseudo-response regulator 5 (APRR5)	1.43546	3.88638	6
VIT_02s0025g02920	quercetin 3-O-methyltransferase 1	1.9589	3.14634	6
VIT_07s0005g00170	rubber elongation factor (REF)	1.86787	6.25833	6
VIT_00s0337g00010	salt tolerance protein 2	1.42438	3.80242	6
VIT_04s0023g01380	SCARECROW-like	1.48993	3.86815	6
VIT_01s0011g05250	senescence-associated protein	1.85061	3.21896	6
VIT_04s0008g06250	serine-rich protein	1.59027	4.30925	6
VIT_18s0001g07200	SUPPRESSOR OF ACAULIS 51	1.79884	3.26437	6
VIT_15s0048g01150	TCP family transcription factor TCP9	1.5375	3.75838	6
VIT_02s0025g04300	Thaumatin	1.50004	4.8228	6
VIT_18s0001g11930	Thaumatin SCUTL2	2.11229	3.17271	6
VIT_02s0234g00100	ubiquitinyl hydrolase 1	1.53181	3.12007	6
VIT_06s0004g00960	unknown	1.49089	3.89633	6
VIT_11s0103g00610	Unknown protein	1.52658	3.45085	6
VIT_01s0011g03420	Unknown protein	1.42317	3.10112	6
VIT_11s0016g05430	Unknown protein	2.09823	3.07866	6
VIT_14s0219g00110	Unknown protein	2.04794	3.65818	6
VIT_04s0023g02110	Unknown protein	1.53558	3.1772	6
VIT_07s0031g00660	Unknown protein	1.66175	4.18682	6
VIT_06s0004g03910	Unknown protein	1.80307	3.94411	6
VIT_07s0005g03810	Unknown protein	1.66037	7.05952	6
VIT_16s0013g00480	Unknown protein	1.67014	3.32624	6
VIT_11s0052g00830	vernalization insensitive 3	1.37496	3.18569	6
VIT_18s0001g09670	WPP2	2.01064	4.46595	6
VIT_08s0040g00510	ZIFL2 (ZINC INDUCED FACILITATOR-LIKE 2)	1.73875	3.83761	6
VIT_03s0091g00480	zinc finger (C3HC4-type RING finger)	1.52211	4.16868	6
VIT_12s0028g03860	zinc finger (C3HC4-type RING finger) protein (RMA1)	2.49639	4.74477	6
VIT_13s0064g00920	zinc finger (CCCH-type) family protein	1.97677	4.44303	6
VIT_04s0008g00610	zinc finger (CCCH-type) family protein	1.81411	4.48915	6
VIT_11s0016g05600	zinc finger (ubiquitin-hydrolase) domain-containing	1.61958	3.10934	6
VIT_00s0194g00110	4-nitrophenylphosphatase	1.40179	2.69987	6
VIT_13s0019g01240	actin beta/gamma 1	1.32448	2.50799	6
VIT_09s0002g05710	ATP:ADP antiporter	1.45677	2.67933	6
VIT_16s0100g00520	ATPP2-A13	1.2818	2.50044	6
VIT_05s0136g00260	chalcone synthase	1.98208	2.52428	6
VIT_19s0014g04940	Chitin-inducible gibberellin-responsive protein 1	1.41372	2.73815	6
VIT_08s0007g01470	copper transporter 3	1.57307	2.66552	6
VIT_18s0001g13790	CYP83C	1.42373	2.5883	6
VIT_19s0014g01550	DAG protein, chloroplast,	1.47396	2.75002	6
VIT_05s0029g00500	DnaJ homolog, subfamily A, member 2	1.30527	2.67864	6
VIT_15s0046g01500	eukaryotic translation initiation factor eIF-1A	1.85334	2.50429	6
VIT_11s0052g00500	Glutaredoxin	1.59644	2.77735	6
VIT_16s0013g00610	HAP1/MAGO/MEE63 (MATERNAL EFFECT EMBRYO ARREST 63)	1.45092	2.60191	6
VIT_08s0007g02360	harpin inducing protein 1-like 9	1.50388	2.99354	6
VIT_14s0030g00480	hAT dimerisation domain-containing protein	1.47894	2.76208	6
VIT_04s0008g04700	histone H2A variant 3 HTA9	1.4643	2.90793	6
VIT_14s0030g00450	histone H2AXb HTA3	1.30696	2.53383	6
VIT_13s0067g03650	histone H4	1.30211	2.63622	6
VIT_02s0025g03290	hydroxyproline-rich glycoprotein	1.37889	2.69912	6
VIT_02s0025g02990	import inner membrane translocase subunit Tim13, Mitochondrial	1.69676	2.69643	6
VIT_11s0016g03110	import inner membrane translocase subunit Tim17, Mitochondrial	1.35683	2.68105	6
VIT_09s0002g01810	import inner membrane translocase subunit Tim17/Tim22/Tim23 , Mitochondrial	1.35345	2.50009	6
VIT_06s0004g05560	invertase/pectin methylesterase inhibitor	1.40258	2.75533	6
VIT_09s0002g00890	jasmonate ZIM-domain protein 1	1.66523	2.58381	6
VIT_17s0000g06270	Malate dehydrogenase precursor	1.31104	2.50336	6
VIT_03s0038g03570	monocopper oxidase SKS5 (SKU5 Similar 5)	1.85033	2.92357	6
VIT_09s0002g02940	Myo-inositol oxygenase 1	1.85826	2.64318	6
VIT_11s0103g00270	NADH dehydrogenase (ubiquinone) 1 alpha subcomplex 1	1.88929	2.62948	6
VIT_13s0084g00610	NADH dehydrogenase (ubiquinone) 1 alpha subcomplex 6	1.43503	2.75686	6
VIT_04s0008g00830	NADH dehydrogenase (ubiquinone) Fe-S protein 7	1.37062	2.95346	6
VIT_14s0066g01600	NHL repeat-containing protein	1.70229	2.69253	6
VIT_06s0004g01830	NIMA-related protein kinase	1.82364	2.94438	6
VIT_01s0127g00070	NITRATE TRANSPORTER2.5	1.29205	2.7275	6
VIT_02s0033g00840	nitrilase 4B	1.46797	2.55765	6
VIT_17s0000g02740	no hit	1.96955	2.87242	6
VIT_13s0101g00460	no hit	1.4697	2.98372	6
VIT_16s0013g00440	no hit	1.73236	2.70429	6
VIT_16s0013g00450	no hit	1.40727	2.62288	6
VIT_11s0016g04330	no hit	2.1059	2.99869	6
VIT_00s0181g00030	no hit	1.3119	2.59158	6
VIT_00s0367g00010	no hit	1.94575	2.50064	6
VIT_11s0037g00470	no hit	1.45414	2.71367	6
VIT_00s0404g00070	no hit	1.34417	2.98032	6
VIT_01s0026g00740	Nucleobase-ascorbate transporter 6 (NAT6)	1.99606	2.75248	6
VIT_05s0020g02850	peroxiredoxin-5	1.50939	2.57167	6
VIT_01s0011g04370	phosphatidylserine synthase 2	2.26926	2.67679	6
VIT_18s0001g09110	photosystem II PsbC protein	1.6542	2.91164	6
VIT_17s0000g08610	Phox (PX) domain-containing protein	1.33751	2.64448	6
VIT_09s0002g03410	phytochrome-associated protein 1 (PAP1)	1.34939	2.82468	6
VIT_05s0062g01190	pirin	1.80857	2.96103	6
VIT_03s0088g01180	Proline iminopeptidase	1.61206	2.99517	6
VIT_10s0071g01060	pyruvate kinase	1.47041	2.70362	6
VIT_11s0037g00420	RARE-COLD-INDUCIBLE 2A	1.718	2.97417	6
VIT_01s0011g05600	receptor-like protein kinase	1.77447	2.83033	6
VIT_06s0009g02770	RNA recognition motif (RRM)-containing protein	1.38419	2.83811	6
VIT_12s0034g02170	SAG18 (Senescence associated gene 18)	1.34881	2.51977	6
VIT_08s0040g01200	short-chain type alcohol dehydrogenase	1.80233	2.90603	6
VIT_18s0001g10370	S-ribonuclease binding protein SBP1	1.3464	2.6667	6
VIT_01s0127g00680	SRO2 (SIMILAR TO RCD ONE 2)	2.34807	2.51949	6
VIT_07s0005g01680	stachyose synthase	2.14936	2.61591	6
VIT_18s0001g02160	switching protein 3C ATSWI3C	1.31503	2.75571	6
VIT_06s0004g03390	TET3 (TETRASPANIN3)	1.85686	2.59448	6
VIT_11s0016g05620	TPR4/WSIP2 (TOPLESS-RELATED 4)	1.57744	2.98993	6
VIT_02s0025g02170	trehalase precursor	1.3764	2.80255	6
VIT_08s0007g03350	ubiquinol-cytochrome C reductase UQCRX/QCR9	1.55147	2.68425	6
VIT_18s0041g00740	UDP-glucose: anthocyanidin 5,3-O-glucosyltransferase	1.53309	2.8673	6
VIT_06s0004g03440	Ulp1 protease	1.32626	2.52375	6
VIT_08s0007g01150	unc51-like kinase	1.30129	2.74061	6
VIT_00s0264g00060	unknown	1.6815	2.68505	6
VIT_17s0000g07810	Unknown protein	1.52411	2.66669	6
VIT_18s0001g09060	Unknown protein	1.81357	2.72109	6
VIT_10s0116g00370	Unknown protein	2.00641	2.83327	6
VIT_02s0012g02090	Unknown protein	1.34492	2.91163	6
VIT_05s0020g00390	Unknown protein	1.43001	2.87396	6
VIT_16s0039g02700	Unknown protein	1.38549	2.52143	6
VIT_07s0005g00270	Unknown protein	1.50006	2.51503	6
VIT_11s0052g00590	Unknown protein	1.84877	2.9534	6
VIT_12s0059g02050	Unknown protein	1.47586	2.50088	6
VIT_14s0060g01880	Unknown protein	1.74042	2.77881	6
VIT_18s0001g06070	Unknown protein	1.48345	2.71154	6
VIT_08s0007g03460	YIP1	1.60359	2.80383	6
VIT_00s0203g00210	zinc finger (B-box type)	1.48404	2.96127	6
VIT_14s0068g01130	zinc finger (C3HC4-type RING finger)	1.3174	2.57148	6
VIT_04s0008g04970	1-deoxy-D-xylulose-5-phosphate synthase, chloroplast precursor	1.33939	2.33948	6
VIT_02s0025g00380	2-C-methyl-D-erythritol 2,4-cyclodiphosphate synthase, chloroplast precursor	1.38171	2.23343	6
VIT_05s0049g01980	3-isopropylmalate dehydratase large subunit 2	1.33208	2.22669	6
VIT_03s0063g02310	acidic leucine-rich nuclear phosphoprotein 32 member B	1.31798	2.36176	6
VIT_05s0062g00980	aldo/keto reductase AKR	1.2505	2.01684	6
VIT_00s0225g00230	alliin lyase precursor	1.98327	2.46651	6
VIT_03s0038g00760	Arginine decarboxylase (Fragment)	1.31082	2.06047	6
VIT_17s0000g09090	armadillo/beta-catenin repeat	1.59751	2.37038	6
VIT_18s0001g13930	Auxin response factor 5 (Transcription factor MONOPTEROS)	1.58199	2.10425	6
VIT_13s0019g00850	brix domain-containing protein	1.25279	2.2049	6
VIT_03s0038g02420	bZIP transcription factor	1.25219	2.3478	6
VIT_18s0001g11060	Calcineurin phosphoesterase	1.44983	2.10282	6
VIT_01s0011g05610	caleosin	1.54173	2.32824	6
VIT_10s0003g04530	cation:chloride symporter	1.2126	2.00892	6
VIT_04s0008g05770	CBL-interacting protein kinase 25 (CIPK25)	1.60761	2.35422	6
VIT_09s0018g00660	CTV.12	1.21114	2.07369	6
VIT_04s0069g00790	cyclic nucleotide-regulated ion channel (CNGC14)	1.66665	2.20895	6
VIT_08s0056g01230	CYCLING DOF FACTOR 2	1.50554	2.36327	6
VIT_06s0009g02300	cysteine desulfurase	1.30916	2.3653	6
VIT_12s0035g01350	Cysteinyl-tRNA synthetase	1.26609	2.46934	6
VIT_19s0014g02730	cytochrome c oxidase subunit XVII assembly protein	1.40988	2.03685	6
VIT_02s0033g00130	cytokinin-O-glucosyltransferase 1	1.27829	2.21135	6
VIT_07s0005g06680	DNA binding	1.2334	2.10449	6
VIT_15s0046g00150	DOF AFFECTING GERMINATION 1	1.90241	2.30254	6
VIT_13s0067g00860	early flowering 4	1.83908	2.20894	6
VIT_06s0004g00090	EMB1011 (EMBRYO DEFECTIVE 1011)	1.28763	2.32572	6
VIT_07s0031g00030	endoplasmatic reticulum retrieval protein 1A	1.32691	2.22406	6
VIT_11s0016g00020	Eukaryotic translation initiation factor 5A isoform II	1.4431	2.46392	6
VIT_15s0046g01420	exonuclease RRP41 (RRP41)	1.25404	2.05582	6
VIT_18s0001g05630	far upstream element-binding protein	1.28321	2.4243	6
VIT_16s0100g00510	F-box family protein	1.86169	2.13545	6
VIT_04s0008g01890	F-box family protein (FBL15)	1.38254	2.16879	6
VIT_08s0058g00440	ferritin	1.86305	2.17009	6
VIT_05s0077g02040	fumarylacetoacetate hydrolase	1.25889	2.36592	6
VIT_17s0000g01240	GAMMA CARBONIC ANHYDRASE-LIKE 2 (GAMMA CAL2)	1.20958	2.07862	6
VIT_04s0023g02880	GATA transcription factor 14	1.55099	2.10057	6
VIT_00s1488g00020	glycogen (starch) synthase	1.22894	2.06663	6
VIT_05s0020g04650	glycosyl hydrolase family 47 protein	1.22129	2.16793	6
VIT_08s0056g00250	Harpin-induced 1	1.28338	2.46666	6
VIT_04s0023g03130	Histone H1	1.94449	2.08651	6
VIT_06s0004g04230	histone H2B1	1.5649	2.12212	6
VIT_14s0066g01440	Homeodomain leucine zipper protein HB-1	1.24718	2.06893	6
VIT_14s0066g01620	hypoxia-responsive	1.38812	2.04336	6
VIT_03s0063g01900	import receptor subunit TOM6, Mitochondrial	1.68152	2.32225	6
VIT_08s0058g00270	importin beta-2	1.28259	2.3634	6
VIT_05s0094g01420	inosine-uridine preferring nucleoside hydrolase	1.24192	2.14494	6
VIT_02s0012g01640	inositol 1,3,4-trisphosphate 5/6-kinase.	1.23162	2.23939	6
VIT_08s0007g03330	Iron-sulfur assembly protein IscA 2	1.59209	2.34411	6
VIT_07s0151g00770	Kelch repeat-containing F-box protein	1.44114	2.06961	6
VIT_08s0007g01620	Lectin	1.62198	2.36568	6
VIT_13s0067g03300	leukotriene A-4 hydrolase	1.27919	2.36945	6
VIT_05s0020g04720	magnesium transporter CorA-like family protein	1.26652	2.08554	6
VIT_08s0032g01210	mal d 1-associated protein	1.28842	2.12365	6
VIT_04s0008g01310	MAP3K delta-1 protein kinase	1.26215	2.16701	6
VIT_16s0039g02120	NADH dehydrogenase (ubiquinone) Fe-S protein 6	1.63725	2.38891	6
VIT_02s0033g00850	nitrilase	1.4785	2.32643	6
VIT_02s0033g00800	nitrilase 4 (NIT4)	1.60392	2.41979	6
VIT_16s0013g02160	no hit	1.56301	2.42741	6
VIT_01s0011g00940	no hit	1.29826	2.48833	6
VIT_01s0011g05840	no hit	1.64163	2.10346	6
VIT_00s0125g00060	no hit	1.67529	2.04178	6
VIT_00s0204g00010	no hit	1.48123	2.21382	6
VIT_00s0285g00050	no hit	1.31163	2.08614	6
VIT_12s0034g00960	no hit	1.32957	2.29134	6
VIT_08s0040g01820	no hit	2.22388	2.30955	6
VIT_08s0007g07310	no hit	1.77351	2.45296	6
VIT_10s0071g00740	no hit	1.25761	2.38368	6
VIT_02s0087g00780	no hit	1.84907	2.47273	6
VIT_01s0011g05730	Nuclear pore complex protein Nup155 (Nucleoporin 155)	1.25487	2.17627	6
VIT_17s0000g01920	nuclear transcription factor, X-box binding 1	1.31478	2.10984	6
VIT_08s0007g00180	OBP3 (OBF-BINDING PROTEIN 3)	1.55414	2.27841	6
VIT_10s0116g00550	oligosaccharide transporter OST3/OST6	1.33523	2.40345	6
VIT_17s0000g06870	Oxidoreductase, acting on NADH or NADPH	1.25875	2.45326	6
VIT_12s0057g00560	PAT1 (PHYTOCHROME A SIGNAL TRANSDUCTION 1)	1.22184	2.18224	6
VIT_14s0108g00970	pentatricopeptide (PPR) repeat	1.432	2.19216	6
VIT_06s0004g06580	pfkB-type carbohydrate kinase	1.31684	2.1242	6
VIT_05s0051g00350	PHD finger transcription factor	1.3926	2.18443	6
VIT_13s0019g04460	phenylalanine ammonia-lyase 2 (PAL2)	1.83725	2.45422	6
VIT_13s0019g03270	phosphate translocator protein2, Plastidic	1.37392	2.16387	6
VIT_17s0000g05310	Pre-mRNA cleavage complex II protein Clp1	1.28701	2.1562	6
VIT_01s0026g00230	pre-mRNA processing ribonucleoprotein binding region-containing protein	1.20738	2.08632	6
VIT_02s0025g01420	preprotein translocase YidC subunit	1.31022	2.19508	6
VIT_04s0008g02850	proteasome 20S beta subunit A (PBA1) (PRCD)	1.32896	2.02152	6
VIT_18s0001g01120	proteasome 26S regulatory subunit S3 (RPN3)	1.51083	2.22919	6
VIT_08s0056g00710	Protein kinase C inhibitor	1.64462	2.45515	6
VIT_19s0015g00770	Protein kinase G11A	1.29412	2.03271	6
VIT_03s0091g00470	protein phosphatase 2C	1.57173	2.41765	6
VIT_14s0068g01940	protein transport protein SEC61 gamma subunit	1.51737	2.29934	6
VIT_11s0118g00790	Pto-like serine/threonine kinase	1.24517	2.03754	6
VIT_05s0051g00640	purple acid phosphatase 23- ATPAP23/PAP23	1.35259	2.05138	6
VIT_14s0060g02400	PWWP domain-containing protein	1.36407	2.12087	6
VIT_04s0008g05030	Ras GTP-binding protein (RAN3)	1.54292	2.33145	6
VIT_14s0068g00840	RBR1 (RETINOBLASTOMA-RELATED 1)	1.31983	2.44454	6
VIT_00s0265g00080	ribosomal protein L21	1.43114	2.08906	6
VIT_08s0007g01670	Ribosomal protein L35a (RPL35aC) 60S	1.27007	2.02839	6
VIT_11s0118g00680	Ribosomal protein S11 (RPS11A) 40S	1.30662	2.11253	6
VIT_13s0147g00060	Ribosomal protein S25 (RPS25E) 40S	1.49385	2.47843	6
VIT_02s0025g01700	RNA polymerase II transcriptional coactivator KELP	1.35719	2.45149	6
VIT_19s0014g01570	RNA-binding protein AKIP1	1.24799	2.18695	6
VIT_08s0040g02860	RSZ33 (Arginine/serine-rich Zinc knuckle-containing protein 33)	1.35613	2.44985	6
VIT_01s0010g03610	RW1	1.72628	2.45258	6
VIT_16s0050g00950	scarecrow-like transcription factor 8 (SCL8)	1.22231	2.07624	6
VIT_13s0019g04920	Serine/threonine protein phosphatase 2A 57 kDa regulatory subunit B' beta isoform	1.44341	2.23405	6
VIT_03s0038g02500	SKP1	1.64576	2.47393	6
VIT_17s0000g06860	SNAP25ous protein SNAP30	1.25129	2.05933	6
VIT_05s0077g00810	sodium-inducible calcium-binding protein (ACP1)	1.66274	2.32158	6
VIT_16s0050g02670	spermine synthase	1.29342	2.3522	6
VIT_09s0018g01370	STE20/SPS1 proline-alanine-rich protein kinase	1.76895	2.27324	6
VIT_09s0018g01390	STE20/SPS1 proline-alanine-rich protein kinase	1.60642	2.23774	6
VIT_13s0067g00660	steroid 23-alpha-hydroxylase	1.28468	2.26587	6
VIT_13s0019g01670	TELOMERIC DNA BINDING PROTEIN 1	1.30719	2.09253	6
VIT_04s0008g05990	Threonine synthase, chloroplast precursor (TS)	1.24431	2.08547	6
VIT_07s0130g00510	transcription factor related	1.28618	2.1315	6
VIT_09s0002g01160	transcription initiation factor TFIID subunit D7	1.37547	2.08557	6
VIT_14s0068g00410	transducin family protein / WD-40 repeat	1.30684	2.38621	6
VIT_00s0264g00120	transformer serine/arginine-rich ribonucleoprotein	1.46048	2.01616	6
VIT_08s0056g00180	translation initiation factor IF-2B subunit delta	1.33023	2.17914	6
VIT_14s0219g00010	transposon protein	1.22784	2.02055	6
VIT_01s0011g01420	UDP-N-acetylglucosamine pyrophosphorylase	1.28274	2.25568	6
VIT_18s0001g07210	unknown	1.45938	2.39435	6
VIT_18s0001g14520	Unknown protein	1.49593	2.30224	6
VIT_03s0038g01340	Unknown protein	1.52221	2.14071	6
VIT_18s0122g00600	Unknown protein	1.40089	2.08763	6
VIT_11s0016g00780	Unknown protein	1.25172	2.34179	6
VIT_14s0171g00420	Unknown protein	1.36843	2.12553	6
VIT_14s0171g00520	Unknown protein	1.54253	2.12456	6
VIT_09s0002g02270	Unknown protein	1.46175	2.39065	6
VIT_12s0035g01940	Unknown protein	1.49378	2.31716	6
VIT_03s0038g00590	Unknown protein	1.38966	2.37579	6
VIT_06s0004g00100	Unknown protein	1.28087	2.11028	6
VIT_08s0040g00140	Unknown protein	1.86422	2.48325	6
VIT_08s0040g02880	Unknown protein	1.30349	2.09725	6
VIT_04s0044g01720	Unknown protein	1.31431	2.16463	6
VIT_07s0005g02710	Unknown protein	1.79721	2.22277	6
VIT_07s0005g04560	Unknown protein	1.28944	2.15892	6
VIT_12s0059g01350	Unknown protein	1.27378	2.37738	6
VIT_14s0060g00970	Unknown protein	1.34312	2.03431	6
VIT_08s0007g07900	Unknown protein	1.27055	2.4224	6
VIT_05s0094g00760	Unknown protein	1.86606	2.49899	6
VIT_16s0098g00880	Unknown protein	1.33326	2.00106	6
VIT_16s0098g01530	Unknown protein	1.6599	2.44941	6
VIT_18s0076g00330	VirE2-interacting protein (VIP1)	1.45499	2.38501	6
VIT_08s0056g00620	V-type H+-transporting ATPase subunit E	1.59652	2.04945	6
VIT_14s0030g00400	WD40	1.24715	2.09085	6
VIT_18s0001g10030	WRKY DNA-binding protein 7	1.28906	2.30957	6
VIT_03s0038g01810	XAP5	1.23499	2.1438	6
VIT_14s0128g00380	yip1 domain , member 1	1.29722	2.07008	6
VIT_00s0347g00030	zinc finger (B-box type)	1.40365	2.20421	6
VIT_04s0023g00440	zinc finger (C2H2 type) family	1.24955	2.30202	6
VIT_08s0040g02160	zinc finger (C3HC4-type RING finger)	1.35029	2.22977	6
VIT_11s0016g04730	zinc finger (C3HC4-type RING finger) family protein	1.27577	2.03681	6
VIT_04s0023g02950	zinc finger (CCCH-type) family protein	1.26769	2.32547	6
VIT_02s0025g05050	Zinc finger A20 and AN1 domain-containing stress-associated protein 1	1.70764	2.15876	6
VIT_12s0059g01380	1-aminocyclopropane-1-carboxylate oxidase 1	1.13022	3.8385	7
VIT_18s0001g03290	1-phosphatidylinositol-4-phosphate 5-kinase	1.36241	3.72224	7
VIT_00s0407g00020	2-oxoglutarate/malate carrier protein, Mitochondrial	0.999591	3.54157	7
VIT_06s0061g00280	2-phosphoglycerate kinase	1	3.34115	7
VIT_05s0077g00860	3-hydroxybutyryl-CoA dehydratase	1	4.03454	7
VIT_02s0025g03660	4-coumarate-CoA ligase	1	3.27859	7
VIT_07s0005g02660	ABC transporter B member 13	1	3.30178	7
VIT_09s0002g05590	ABC transporter g family pleiotropic drug resistance 12 PDR12	1	3.30776	7
VIT_16s0098g01570	acyl-CoA binding protein 2 (ACBP2)	1.14511	3.03613	7
VIT_01s0011g05810	adagio protein 1	1.40523	5.16975	7
VIT_19s0014g00410	alpha galactosidase	1.57087	17.0773	7
VIT_01s0011g00160	alpha-1,4-glucan-protein synthase	1.09397	4.08421	7
VIT_02s0033g01400	alternative oxidase 1a, (AOX1A)	1	5.48222	7
VIT_17s0000g03850	Aluminum-activated malate transporter 9	1.03238	4.5799	7
VIT_01s0011g04210	Amino acid permease	1.27007	3.86147	7
VIT_02s0025g01230	Amino acid permease	1	3.55198	7
VIT_01s0010g02480	ankyrin repeat	0.972664	4.54908	7
VIT_09s0018g01190	Anthranilate N-benzoyltransferase	0.808693	3.5924	7
VIT_08s0007g01810	ANTR2 (anion transporter 2	1	4.77921	7
VIT_19s0027g00590	arginine/serine-rich 45	1.10481	3.61347	7
VIT_04s0043g00840	armadillo/beta-catenin repeat protein / U-box domain-containing protein	1	5.77317	7
VIT_06s0004g05120	ARR1 typeB	1	4.06224	7
VIT_06s0004g06830	Asparagine synthetase	1	3.19555	7
VIT_04s0008g03770	Aspartate aminotransferase P1	1.15843	3.99531	7
VIT_14s0068g00660	ATAN11 (ANTHOCYANIN11)	1.03111	3.07038	7
VIT_09s0002g01560	ataxin-2 N-terminal region	1.40291	4.28956	7
VIT_01s0011g04860	auxin transport protein (PIN3)	0.855802	3.06006	7
VIT_03s0038g02140	Auxin transporter protein 2	1	7.95561	7
VIT_08s0007g01650	auxin-independent growth promoter	1	5.45536	7
VIT_14s0068g00740	avr9/Cf-9 rapidly elicited protein 146	1	12.0436	7
VIT_00s0347g00040	Avr9/Cf-9 rapidly elicited protein 20	1	3.04543	7
VIT_05s0020g04620	basic helix-loop-helix (bHLH) family	0.98014	3.3393	7
VIT_10s0003g01170	basic helix-loop-helix (bHLH) family	1	5.92289	7
VIT_11s0037g00040	basic helix-loop-helix (bHLH) family	1.09224	5.2977	7
VIT_14s0060g01010	basic helix-loop-helix (bHLH) family	1.39336	3.76458	7
VIT_08s0007g06040	beta-1,3-glucanase	1.38072	4.54973	7
VIT_05s0077g01150	Beta-1,3-glucanase	1	4.9405	7
VIT_01s0011g00760	Beta-glucosidase	1	3.41375	7
VIT_00s0301g00100	BFN1 (BIFUNCTIONAL NUCLEASE I)	1	3.28508	7
VIT_06s0004g06290	binding	1.28932	4.12222	7
VIT_14s0171g00100	Blue (type 1) copper domain	1	11.4201	7
VIT_03s0038g04400	C3H2C3 RING-finger protein	1.31058	3.21076	7
VIT_00s0125g00180	calcium channel, voltage-dependent, alpha 2/delta	1	3.42066	7
VIT_16s0098g01790	calmodulin-binding region IQD21	1	5.68361	7
VIT_15s0046g01050	CAPIP1	1	5.19679	7
VIT_02s0025g00810	cation/hydrogen exchanger (CHX18)	1	5.747	7
VIT_11s0103g00380	Cd2+-exporting ATPase HMA2 (Heavy metal ATPase 2)	0.858161	3.67618	7
VIT_13s0067g03820	Chalcone--flavonone isomerase (Chalcone isomerase)	1.32095	3.90696	7
VIT_04s0008g06570	chorismate mutase, cytosolic (CM2)	1.03311	3.38106	7
VIT_02s0012g01570	cinnamoyl-CoA reductase	1.40822	4.49416	7
VIT_03s0063g00940	CRK (CDPK-related kinase)	1	3.37019	7
VIT_14s0030g01260	CRK1 protein	1.10791	3.09438	7
VIT_02s0025g03320	CYP86A2	1.29456	5.32517	7
VIT_17s0000g09770	Cysteine endopeptidase	1	3.78763	7
VIT_14s0006g00250	Cysteine-rich repeat secretory protein 60	1.4214	4.65727	7
VIT_00s0533g00040	Cytotoxin precursor (Leucocidin)	1.22426	3.45121	7
VIT_03s0038g04390	Dehydrin 1	1.29921	4.71499	7
VIT_01s0146g00270	delta3,5-delta2,4-dienoyl-CoA isomerase	1	3.39408	7
VIT_16s0039g00730	DNA polymerase delta, subunit D	1	3.31382	7
VIT_14s0060g01530	DNA polymerase III subunit epsilon	1	3.79008	7
VIT_09s0002g01860	DNA-directed RNA polymerase	1.16817	3.00337	7
VIT_03s0180g00050	DNA-directed RNA polymerase II subunit C	1.06347	3.05669	7
VIT_04s0008g00660	early flowering 3	1.27363	3.28454	7
VIT_19s0090g01430	EDM2	1.20334	3.04004	7
VIT_04s0008g07260	EDR2 (enhanced disease resistance 2)	1.1156	4.30885	7
VIT_13s0064g01450	electron carrier/ protein disulfide oxidoreductase	1.30611	3.30427	7
VIT_05s0049g00470	Electron transfer flavoprotein beta-subunit	1	3.87994	7
VIT_07s0005g00870	erg-1	1	4.71116	7
VIT_09s0002g05730	Esterase	1	3.05079	7
VIT_02s0234g00130	ETHYLENE RESPONSIVE ELEMENT BINDING FACTOR 1	0.927904	3.07715	7
VIT_10s0003g00140	Ethylene-responsive transcription factor 9	1.09979	4.15261	7
VIT_18s0072g00260	Ethylene-responsive transcription factor RELATED TO APETALA2 6	1	5.92	7
VIT_06s0004g05480	eukaryotic translation initiation factor 3G	1.22699	3.26983	7
VIT_14s0171g00480	F-box domain containing protein	1.30191	4.22407	7
VIT_12s0028g02140	F-box/LRR-repeat MAX2	1.23225	8.25956	7
VIT_18s0001g03430	Flavonol synthase	1	5.0399	7
VIT_04s0023g03370	Flavonone- 3-hydroxylase	1.47496	5.60387	7
VIT_01s0127g00470	galactinol synthase	1.20248	13.0117	7
VIT_08s0007g07430	galactose-1-phosphate uridyl transferase	1	3.49317	7
VIT_04s0023g01120	Galacturonosyltransferase	1	3.3672	7
VIT_00s0287g00040	GATA transcription factor 28	1.26073	3.07592	7
VIT_13s0064g00020	GCN5 N-acetyltransferase (GNAT)	1.14884	3.05463	7
VIT_19s0090g01070	glucan endo-1,3-beta-glucosidase 7 precursor	1	3.60872	7
VIT_08s0105g00460	glutaryl-CoA dehydrogenase	1.04873	3.70091	7
VIT_12s0028g00920	Glutathione S-transferase 9 GSTF9	1	3.13547	7
VIT_19s0085g00600	glyceraldehyde-3-phosphate dehydrogenase, cytosolic	1.34167	3.79675	7
VIT_09s0002g07860	glycerol kinase	1	3.71595	7
VIT_01s0011g01160	haloacid dehalogenase hydrolase	1	3.20193	7
VIT_04s0069g01010	harpin-induced protein	1	5.4533	7
VIT_04s0008g01230	harpin-induced protein	1.43588	7.38061	7
VIT_13s0019g05370	Histone H2B	1.2806	3.62876	7
VIT_13s0156g00260	Homeobox-leucine zipper protein HAT14	1.23975	3.10381	7
VIT_18s0001g07660	hydroxyproline-rich glycoprotein	1.40767	3.89942	7
VIT_19s0090g01240	hydroxyproline-rich glycoprotein	0.945667	3.42849	7
VIT_14s0060g02300	hypoxia-responsive	1.25107	4.78565	7
VIT_13s0067g02300	hypoxia-responsive	1.21467	6.74698	7
VIT_01s0011g03660	IMP dehydrogenase/GMP reductase	1.04909	4.06183	7
VIT_18s0001g12690	Isoflavone reductase protein 4	1	3.22424	7
VIT_10s0003g03790	Jasmonate ZIM domain-containing protein 8	1	3.63449	7
VIT_04s0008g00110	Jasmonate ZIM domain-containing protein 8	1.38264	5.88991	7
VIT_07s0005g02700	KCO5 (Ca2+ activated outward rectifying K+ channel 5)	1	6.56207	7
VIT_18s0122g00370	laccase	1	5.917	7
VIT_15s0048g00830	LOB domain-containing protein 18 (ASYMMETRIC LEAVES 2-like protein 20)	1	11.8484	7
VIT_03s0038g03530	LYS/HIS TRANSPORTER 7	1.01535	3.56734	7
VIT_06s0061g01210	LYSINE HISTIDINE TRANSPORTER 1	0.886953	5.29418	7
VIT_18s0041g01880	MADS-box protein SEEDSTICK	1.08446	4.18586	7
VIT_06s0004g03540	MAPK (MPK3)	1.34211	3.87219	7
VIT_01s0011g04920	MAPK (MPK9)	1	3.0718	7
VIT_14s0066g01950	metalloendoproteinase 1 precursor	1	3.10225	7
VIT_01s0011g02260	metal-nicotianamine transporter YSL7	1	3.52373	7
VIT_13s0019g02440	mitochondrial substrate carrier family protein	1.2521	3.04427	7
VIT_09s0018g01820	MKK5	1.1166	6.22091	7
VIT_06s0004g03100	MLO1	1.4177	5.93158	7
VIT_15s0046g00170	MYBPA1 protein [Vitis vinifera]	1.03064	3.20907	7
VIT_06s0004g06220	Na+/Pi transporter	1	3.26848	7
VIT_00s0375g00040	NAC domain-containing protein 25	0.882715	4.82287	7
VIT_08s0007g07640	NAC domain-containing protein 87	1.49013	5.86633	7
VIT_02s0025g02960	naringenin,2-oxoglutarate 3-dioxygenase	0.890264	3.26685	7
VIT_00s0301g00090	NDA2 (ALTERNATIVE NAD(P)H DEHYDROGENASE 2)	1	3.45986	7
VIT_06s0004g02010	no hit	0.665893	6.70487	7
VIT_18s0001g05400	no hit	1.32793	3.8489	7
VIT_18s0001g06350	no hit	1	3.85685	7
VIT_18s0001g09010	no hit	1	3.00052	7
VIT_16s0013g02190	no hit	1.28033	3.21979	7
VIT_19s0014g04780	no hit	1.28428	5.86406	7
VIT_09s0018g01740	no hit	1.32878	3.33599	7
VIT_13s0019g03630	no hit	1.12002	3.35528	7
VIT_00s0207g00050	no hit	1.16966	3.13749	7
VIT_12s0035g01240	no hit	1	3.29035	7
VIT_06s0004g06770	no hit	1	3.02805	7
VIT_11s0052g01040	no hit	0.917773	3.13871	7
VIT_14s0066g01330	no hit	1.06027	4.18835	7
VIT_14s0081g00410	no hit	1.04472	3.44048	7
VIT_19s0090g01380	no hit	1	3.12051	7
VIT_05s0077g00900	no hit	1	3.08001	7
VIT_07s0005g03660	NON-INTRINSIC ABC PROTEIN 4	1.18994	3.81928	7
VIT_14s0171g00460	nucleotide binding nubp1	1.32612	3.41272	7
VIT_06s0004g07930	Nucleotidyltransferase family	1.41451	4.27647	7
VIT_12s0035g01050	octicosapeptide/Phox/Bem1p (PB1) domain-containing protein	1.18229	4.78062	7
VIT_14s0066g00700	oleosin H-isoform	1.13894	3.67872	7
VIT_04s0008g00540	Oleosin OLE-3	1	3.83552	7
VIT_06s0004g01250	omega-6 fatty acid desaturase, endoplasmic reticulum (FAD2)	1.2135	3.14013	7
VIT_16s0098g00330	ORG1 (OBP3-RESPONSIVE GENE 1)	1	3.08165	7
VIT_19s0014g04790	ORGANIC CATION/CARNITINE TRANSPORTER4	1	5.66939	7
VIT_14s0006g02240	oxalyl-CoA decarboxylase	1.26509	9.59788	7
VIT_11s0103g00530	oxysterol binding protein	1	3.27985	7
VIT_09s0002g06970	Palmitoyl-monogalactosyldiacylglycerol delta-7 desaturase, chloroplast precursor	0.886614	4.2866	7
VIT_05s0077g01560	pathogenesis protein 10.3 [Vitis quinquangularis]	1.29847	3.26392	7
VIT_16s0050g00570	Pectinacetylesterase	1	3.29387	7
VIT_15s0048g00500	pectinesterase family	1	8.17552	7
VIT_07s0005g00140	peripheral-type benzodiazepine receptor	1	3.39613	7
VIT_02s0154g00610	Pex19 protein	1.29649	3.74424	7
VIT_16s0039g01100	phenylalanin ammonia-lyase [Vitis vinifera]	1.02172	4.7516	7
VIT_16s0039g01120	phenylalanin ammonia-lyase [Vitis vinifera]	1	3.18917	7
VIT_16s0039g01240	phenylalanin ammonia-lyase [Vitis vinifera]	1.006	4.1216	7
VIT_16s0039g01280	phenylalanin ammonia-lyase [Vitis vinifera]	1.08449	3.07597	7
VIT_16s0039g01360	phenylalanin ammonia-lyase [Vitis vinifera]	1	3.93689	7
VIT_00s2508g00010	Phenylalanine ammonia-lyase	1	3.59164	7
VIT_00s2849g00010	Phenylalanine ammonia-lyase	0.927046	4.24542	7
VIT_08s0040g01710	Phenylalanine ammonia-lyase	0.901941	3.50544	7
VIT_16s0039g01300	phenylalanine ammonia-lyase [Vitis vinifera]	0.945559	4.82513	7
VIT_05s0049g01410	phosphate transporter 1	0.970256	3.15038	7
VIT_02s0025g04620	phospholipase D beta 1	1.10457	3.17386	7
VIT_01s0011g02480	phospholipid-transporting ATPase	1.13599	3.98893	7
VIT_08s0007g01560	photoassimilate-responsive protein	1.37123	5.74071	7
VIT_13s0067g00450	pleckstriny (PH) domain-containing protein	1.39833	3.96696	7
VIT_00s0480g00030	polyphenol oxidase	0.781646	5.88235	7
VIT_00s0480g00040	polyphenol oxidase II, chloroplast precursor	1	3.64191	7
VIT_04s0008g04990	potassium channel AKT1	1	3.67051	7
VIT_08s0058g00560	prenylated rab acceptor (PRA1)	0.992276	3.61237	7
VIT_09s0002g08070	prephenate dehydrogenase	1.01987	3.60859	7
VIT_17s0000g03640	proline-rich protein precursor	1.21744	4.07492	7
VIT_00s0479g00010	protein kinase 6	1.34068	3.39253	7
VIT_08s0058g01290	Protein kinase AtSIK	1.23761	3.03698	7
VIT_05s0020g05040	Proteinase inhibitor 1 PPI3B2	1	3.18003	7
VIT_13s0067g03200	proton-dependent oligopeptide transport (POT) family protein	1.03534	7.8265	7
VIT_18s0041g00580	proton-dependent oligopeptide transport (POT) family protein	1.13144	6.91699	7
VIT_12s0142g00050	PUMILIO 7 (APUM7)	1.25256	3.58293	7
VIT_02s0033g01170	replication protein RPA 70kDa subunit	1	3.36702	7
VIT_10s0003g05450	reticuline oxidase precursor	1	5.16045	7
VIT_14s0083g00950	Ribosomal protein S4 40S	1.10305	3.1297	7
VIT_02s0025g02580	RNA polymerase II mediator complex	1.18096	3.33426	7
VIT_13s0019g05210	RNA recognition motif (RRM)-containing protein	1.28754	4.21834	7
VIT_04s0023g02200	S-adenosyl-L-methionine:salicylic acid carboxyl methyltransferase	1	3.01867	7
VIT_08s0007g05000	S-adenosylmethionine synthetase	0.820143	3.85234	7
VIT_13s0019g01060	SC35 splicing factor, 30 kD (SCL30)	0.980724	3.00806	7
VIT_09s0002g01190	scarecrow transcription factor 29 (SCL29)	1	3.76334	7
VIT_05s0029g00310	Serine hydroxymethyltransferase 1	1.13405	3.01971	7
VIT_11s0016g02450	serine O-acetyltransferase (SAT-52)	1.15222	3.0615	7
VIT_17s0000g08370	SIMILAR TO RCD ONE 2 (SRO2)	1	3.22472	7
VIT_13s0073g00580	small nuclear ribonucleoprotein associated protein B	1	3.8339	7
VIT_18s0001g15460	stearyl acyl carrier protein desaturase	1.59047	12.5221	7
VIT_04s0008g05820	Stromal cell-derived factor 2 protein precursor (SDF2 protein)	1.24795	3.04039	7
VIT_05s0029g01140	sucrose-phosphate synthase	1.16582	3.4177	7
VIT_18s0001g08220	SUT4 (SUCROSE TRANSPORTER 4)	1.14147	4.16954	7
VIT_02s0025g04590	TCP family transcription factor TCP9	1	4.59206	7
VIT_02s0025g04290	thaumatin	1	16.0568	7
VIT_18s0001g14480	Thaumatin SCUTL1	1	3.99467	7
VIT_18s0001g11600	transducin protein	0.979066	4.39319	7
VIT_05s0077g00850	ubiquitin-conjugating enzyme E2 O	1	5.66617	7
VIT_07s0005g00490	UDP-glucuronic acid decarboxylase 1	1.21219	3.23566	7
VIT_17s0000g04750	UDP-glycosyltransferase 89B2	1.27582	5.9825	7
VIT_18s0001g02100	Unknown protein	1	3.65461	7
VIT_05s0102g00250	Unknown protein	1.24848	5.99939	7
VIT_01s0011g02320	Unknown protein	1.37392	5.51875	7
VIT_01s0146g00440	Unknown protein	1	3.07681	7
VIT_19s0015g01060	Unknown protein	1.20789	5.69065	7
VIT_05s0020g02500	Unknown protein	1	5.46599	7
VIT_12s0028g03040	Unknown protein	1.04897	3.4233	7
VIT_10s0003g00980	Unknown protein	1.29517	3.36609	7
VIT_00s0360g00010	Unknown protein	1.35035	3.4746	7
VIT_05s0049g00120	Unknown protein	1.2327	3.06179	7
VIT_14s0060g01870	Unknown protein	1.55834	6.10195	7
VIT_14s0066g01190	Unknown protein	1.22339	4.92852	7
VIT_05s0077g01290	Unknown protein	0.966073	3.03844	7
VIT_05s0077g01980	Unknown protein	1.29823	3.05542	7
VIT_19s0090g00450	Unknown protein	1.01355	3.91995	7
VIT_14s0068g01400	UPF0497 family	1	5.38826	7
VIT_01s0011g00530	Ureide permease 2 (AtUPS2)	1.35772	3.91758	7
VIT_19s0014g02490	VQ motif-containing protein	1	5.63143	7
VIT_06s0004g07550	Wound-induced protein WI12	1.16375	5.58141	7
VIT_12s0059g00880	WRKY DNA-binding protein 6	1.42891	8.311	7
VIT_10s0003g01600	WRKY DNA-binding protein 65	1.17434	4.35928	7
VIT_14s0108g01570	zinc finger (C2H2 type) family	0.96278	3.68213	7
VIT_06s0061g00760	zinc finger (C2H2 type) family	1	3.33779	7
VIT_08s0007g04770	zinc finger (C2H2 type) family	1.0592	5.89998	7
VIT_18s0001g03270	zinc finger (C3HC4-type RING finger)	1.11088	3.93398	7
VIT_18s0001g01060	zinc finger (C3HC4-type RING finger)	1.2838	5.40505	7
VIT_18s0001g00750	zinc finger (DNL type)	1.30127	3.89151	7
VIT_01s0026g00850	ZINC FINGER PROTEIN 5	1.12956	4.66112	7
VIT_07s0141g00810	Zinc finger, SWIM-type	1.06449	4.46528	7
VIT_06s0004g06940	zinc transporter ZIP6	0.935883	4.13759	7
VIT_15s0046g02510	2-oxo acid dehydrogenase, lipoyl-binding site	1.04894	2.85447	7
VIT_00s0391g00070	3-deoxy-D-arabino-heptulosonate 7-phosphate synthase	1.26173	2.84918	7
VIT_11s0052g01090	4-coumarate-CoA ligase 2	0.830808	2.98354	7
VIT_15s0048g02990	AAA-type ATPase	1	2.80246	7
VIT_06s0004g01770	acetyl-CoA carboxylase, biotin carboxylase	1	2.52166	7
VIT_15s0046g01570	acidic endochitinase (CHIB1)	1	2.64565	7
VIT_07s0005g03780	alcohol oxidase	1.06855	2.77219	7
VIT_04s0023g01290	Anthocyanidin 3-O-glucosyltransferase	1	2.93547	7
VIT_12s0059g01430	Argonaute (AGO1)	1	2.94152	7
VIT_15s0021g01810	armadillo/beta-catenin repeat family protein	1.12101	2.89456	7
VIT_11s0206g00060	ARR18	1	2.68312	7
VIT_02s0012g00900	AT-hook protein 1 (AHP1)	1.09807	2.70033	7
VIT_11s0118g00260	ATTOC132/TOC132 (MULTIMERIC TRANSLOCON COMPLEX IN THE OUTER ENVELOPE MEMBRANE 132	1.24046	2.63992	7
VIT_15s0048g00530	Auxin-responsive SAUR11	1	2.80597	7
VIT_16s0022g01690	band 7 family	1.22058	2.55671	7
VIT_09s0002g06810	binding	1.10418	2.74308	7
VIT_05s0102g01120	bZIP transcription factor, putative (bZIP69)	1.21645	2.58423	7
VIT_08s0007g04520	caffeic acid 3-O-methyltransferase	0.972638	2.88499	7
VIT_14s0006g01030	Calmodulin-binding heat-shock protein	0.920794	2.73981	7
VIT_08s0040g00910	CAM INTERACTING PROTEIN 111	1.08607	2.65217	7
VIT_03s0063g00830	CARBOXYESTERASE 5 CXE5	1.00458	2.75157	7
VIT_14s0006g00430	carboxylesterase	1.1377	2.95491	7
VIT_02s0025g00780	cation/hydrogen exchanger (CHX18)	1	2.57845	7
VIT_05s0020g04570	CBL-interacting protein kinase 7 (CIPK7)	1	2.75378	7
VIT_18s0001g08770	CF9	1	2.56329	7
VIT_03s0038g04510	chaperone BCS1 mitochondrial	1.24823	2.66424	7
VIT_11s0016g05480	clathrin assembly protein 2	1.29902	2.96718	7
VIT_12s0055g00390	COP9 signalosome complex subunit 8	1.15218	2.89319	7
VIT_10s0003g01390	cupin, RmlC-type	1.23908	2.83454	7
VIT_05s0020g04950	CwfJ	1.20487	2.66435	7
VIT_14s0108g00980	CYCLING DOF FACTOR 1	1.25348	2.5903	7
VIT_17s0000g09570	CYP71A26	1	2.65192	7
VIT_15s0048g02380	DEAD/DEAH box helicase carpel factory	1.00651	2.94063	7
VIT_07s0005g00590	Deoxyribodipyrimidine photolyase	0.881774	2.60783	7
VIT_08s0007g06490	DNA polymerase delta, subunit B	1.04905	2.52116	7
VIT_04s0023g01870	DNA-3-methyladenine glycosylase 1	1.02486	2.8294	7
VIT_03s0038g03820	DNA-binding bromodomain-containing protein	1.0154	2.54409	7
VIT_15s0046g00470	DYNAMIN-LIKE 1B	1	2.51071	7
VIT_05s0049g01430	EDA6/MEE37 (embryo sac development arrest 6, maternal effect embryo arrest 37)	1.01972	2.63166	7
VIT_00s0340g00050	endo-1,4-beta-glucanase KORRIGAN (KOR)	1	2.63765	7
VIT_19s0090g00390	endoribonuclease L-PSP	1.21168	2.55544	7
VIT_09s0002g00910	Exocyst subunit EXO70 D1	1.17913	2.50591	7
VIT_08s0032g00990	expp1 protein precursor	1.0352	2.7898	7
VIT_18s0001g15010	F-box and leucine-rich repeat protein 1	1.11077	2.87996	7
VIT_19s0090g01700	FRIGIDA-LIKE 1	1	2.80612	7
VIT_12s0057g00310	GAMETE EXPRESSED1 (GEX1)	1	2.9364	7
VIT_09s0002g04340	Glabra2	0.874461	2.90857	7
VIT_02s0087g00330	glycosyl transferase family 1 protein	1	2.87793	7
VIT_07s0005g01040	glycosyl transferase family 8 protein	1	2.79869	7
VIT_18s0001g11900	GNS1/SUR4 membrane	1.01094	2.50009	7
VIT_04s0044g00080	Heterogeneous nuclear ribonucleoprotein	1.18037	2.56199	7
VIT_02s0025g05130	high mobility group HMG-I and HMG-Y, DNA-binding	1.03899	2.72923	7
VIT_00s0865g00030	Histone H2A	0.958576	2.57325	7
VIT_08s0040g03300	histone H2A.4 HTA12	1.12845	2.95403	7
VIT_06s0004g04250	histone H2B	1.26465	2.75749	7
VIT_05s0077g02320	hypoxia-responsive	1.26947	2.59031	7
VIT_07s0005g04240	import receptor subunit TOM22 homolog 2, Mitochondrial	1	2.80575	7
VIT_14s0068g00630	importin	1	2.5613	7
VIT_04s0023g01430	INDETERMINATE(ID)-DOMAIN 2	1.19378	2.56201	7
VIT_19s0027g00740	Inhibitor of apoptosis	1	2.66871	7
VIT_16s0022g00870	invertase/pectin methylesterase inhibitor	0.810469	2.78879	7
VIT_04s0008g02380	Kelch repeat-containing F-box protein	1	2.65997	7
VIT_06s0004g01290	KH domain and CCCH containing protein	1.07723	2.88129	7
VIT_09s0002g04480	kinesin family member 2/24	0.963568	2.76895	7
VIT_18s0001g15400	KOW domain-containing transcription factor family protein	1.16514	2.85553	7
VIT_18s0001g14900	La domain-containing protein	1.09649	2.58279	7
VIT_06s0004g07790	lateral organ boundaries DOMAIN 15	1.20524	2.64645	7
VIT_06s0061g01110	lecithine cholesterol acyltransferase	1	2.63244	7
VIT_07s0031g00530	MAPKKK21	0.968211	2.52589	7
VIT_14s0128g00390	mitochondrial FAD carrier	1.22667	2.58195	7
VIT_05s0049g01020	myb domain protein 14	1.05917	2.7188	7
VIT_14s0060g00240	myb domain protein 61	1	2.67136	7
VIT_16s0039g01900	myb KAN2 (KANADI 2)	0.868518	2.6997	7
VIT_14s0108g01070	NAC domain containing protein 100	1	2.721	7
VIT_02s0087g00340	NFD4 (NUCLEAR FUSION DEFECTIVE 4)	1	2.79492	7
VIT_17s0000g09470	NITRATE TRANSPORTER3.1	1	2.68642	7
VIT_18s0001g11070	no hit	1	2.87398	7
VIT_02s0012g01390	no hit	1	2.74928	7
VIT_13s0156g00300	no hit	1.10277	2.77494	7
VIT_00s1881g00010	no hit	1	2.5216	7
VIT_10s0003g00210	no hit	1	2.70566	7
VIT_16s0050g00810	no hit	1	2.6029	7
VIT_10s0071g00760	no hit	1.05041	2.72464	7
VIT_04s0008g01280	no hit	1	2.98618	7
VIT_10s0003g00150	NSL1 (NECROTIC SPOTTED LESIONS 1)	1.00283	2.69587	7
VIT_00s0508g00020	nuclear prelamin A recognition factor; Narf	1.20147	2.91626	7
VIT_12s0057g01110	Nudix hydrolase 2	1	2.96998	7
VIT_16s0050g01430	ornithine cyclodeaminase	0.831076	2.54698	7
VIT_13s0074g00230	outer envelope protein omp24	0.980059	2.9531	7
VIT_04s0023g00140	Pelota (PEL1)	1.17451	2.50762	7
VIT_18s0072g00160	Peroxidase 12	1.20691	2.74679	7
VIT_16s0039g01320	phenylalanin ammonia-lyase [Vitis vinifera]	1	2.84538	7
VIT_09s0002g06990	phosphatidic acid phosphatase / PAP2	1.12882	2.64126	7
VIT_00s0577g00020	Phosphoglycerate mutase	1.17651	2.71699	7
VIT_05s0094g00850	phosphoinositide phosphatase	1.055	2.55033	7
VIT_08s0007g03870	Phytosulfokines PSK1	1	2.88407	7
VIT_14s0083g00540	PLANT ADHESION MOLECULE 1 (PAM1)	1.18194	2.94609	7
VIT_06s0061g01300	prephenate dehydratase	1	2.95254	7
VIT_14s0083g00520	proline oxidase	1.0506	2.60605	7
VIT_15s0046g01870	proline-rich family protein	0.867844	2.76977	7
VIT_10s0042g00070	proteasome 20S alpha subunit C (PAC1) (PRC9)	1.07605	2.88907	7
VIT_18s0001g02260	proteasome 20S beta subunit C1 (PBC1) (PRCT)	1.23882	2.97934	7
VIT_14s0066g01200	protein kinase beta-1 subunit 5'-AMP-activated	1.12577	2.51284	7
VIT_18s0001g09480	PUMILIO 8 (APUM8)	1.11581	2.69468	7
VIT_10s0116g00210	PUX4 (PLANT UBX DOMAIN-CONTAINING PROTEIN 4)	1.21116	2.90716	7
VIT_10s0003g05430	reticuline oxidase precursor	1	2.57258	7
VIT_18s0075g00520	retrotransposon protein, unclassified	1.01854	2.56207	7
VIT_04s0008g01220	RKL1 (Receptor-like kinase 1)	1.13116	2.92938	7
VIT_16s0098g01370	RNA recognition motif (RRM)-containing protein	1.08864	2.60389	7
VIT_14s0108g01370	saccharopine dehydrogenase	1.1932	2.54822	7
VIT_04s0008g04220	Serine/threonine-protein kinase AFC3	1.19328	2.65634	7
VIT_14s0108g01120	SPX (SYG1/Pho81/XPR1) domain-containing protein	1.14086	2.96343	7
VIT_06s0009g01900	Ssu72	1.30325	2.99786	7
VIT_19s0015g00750	sucrase	1.16423	2.92848	7
VIT_00s0181g00010	SUGAR TRANSPORTER 1	1.02337	2.7884	7
VIT_05s0020g03140	SUGAR TRANSPORTER 13	1	2.59468	7
VIT_08s0007g04760	tankyrase 1	1.13925	2.64264	7
VIT_10s0003g03910	TCP FAMILY TRANSCRIPTION FACTOR 24	1	2.8287	7
VIT_02s0025g03960	TET10 (TETRASPANIN10)	1	2.63282	7
VIT_03s0038g02160	thaumatin	1.02856	2.98759	7
VIT_02s0025g04230	thaumatin [Vitis vinifera]	1	2.5114	7
VIT_15s0048g02110	thioesterase family	1.04521	2.58903	7
VIT_18s0001g07730	TIFY2A	0.916017	2.76271	7
VIT_06s0004g08150	trans-cinnamate 4-monooxygenase	1.21621	2.69892	7
VIT_15s0021g01220	transcription factor	0.902784	2.63074	7
VIT_08s0007g03700	transcription initiation factor TFIID subunit D10	1.05367	2.72445	7
VIT_05s0077g01790	triacylglycerol lipase	1.08362	2.71911	7
VIT_12s0035g00640	ubiquitin-like domain containing CTD phosphatase 1	0.999471	2.71817	7
VIT_06s0004g01640	UDP-glucoronosyl and UDP-glucosyl transferase	1.16337	2.66874	7
VIT_00s0324g00060	UDP-glycosyltransferase 85A8	1	2.90318	7
VIT_18s0001g05420	UNE2 (unfertilized embryo sac 2); carbohydrate transporter/ sugar porter	1.04132	2.75127	7
VIT_03s0038g04750	universal stress protein (USP) family protein	1.23223	2.7805	7
VIT_13s0019g03910	unknown	1	2.5103	7
VIT_07s0005g05590	unknown	1	2.92433	7
VIT_18s0072g00540	unknown	1	2.61014	7
VIT_17s0000g08020	Unknown protein	1.04953	2.91101	7
VIT_17s0000g07600	Unknown protein	1.12673	2.67413	7
VIT_18s0001g14550	Unknown protein	0.995907	2.69155	7
VIT_01s0010g03880	Unknown protein	1.09903	2.57181	7
VIT_09s0018g01290	Unknown protein	1.19369	2.92578	7
VIT_13s0019g03990	Unknown protein	1.14254	2.50303	7
VIT_09s0002g03950	Unknown protein	1	2.53122	7
VIT_15s0021g02070	Unknown protein	1	2.634	7
VIT_04s0023g00820	Unknown protein	1.23521	2.74442	7
VIT_02s0025g02470	Unknown protein	0.856387	2.51913	7
VIT_00s0265g00090	unknown protein	1	2.79062	7
VIT_19s0027g00340	Unknown protein	1	2.67183	7
VIT_10s0003g03300	Unknown protein	0.995237	2.98113	7
VIT_03s0038g03610	Unknown protein	1.09989	2.79696	7
VIT_16s0039g00280	Unknown protein	1	2.91436	7
VIT_15s0048g02780	Unknown protein	1	2.93479	7
VIT_04s0008g01340	Unknown protein	1.29629	2.94917	7
VIT_03s0088g00370	Unknown protein	1.26181	2.57875	7
[truncated: 393 more rows]

## Sheet: V
Gene ID	Gene Description	FC EV/BV	FC H/BV	Cluster
VIT_19s0014g00410	alpha galactosidase	3.68449	16.0208	6
VIT_19s0027g01890	Amino acid permease	0.297994	0.297994	4
VIT_13s0067g00220	Aquaporin TMP-C	0.235226	0.230176	4
VIT_19s0090g01350	aspartyl protease	3.1583	3.45151	6
VIT_02s0012g01450	Basic helix-loop-helix BHLH071	0.250061	0.232187	4
VIT_14s0083g01110	Brassinosteroid-6-oxidase	0.239677	0.239677	4
VIT_05s0020g02690	copper-binding family protein	0.280483	0.280483	4
VIT_12s0034g01970	cupin	4.84072	7.01566	6
VIT_12s0034g01890	Cupin region	3.97964	4.59361	6
VIT_01s0137g00560	CYP71B34	3.3394	8.70014	6
VIT_18s0001g13200	cytokinin dehydrogenase 5 precursor	0.146075	0.114908	4
VIT_04s0023g03370	Flavonone- 3-hydroxylase	3.1019	6.35022	6
VIT_03s0038g00120	gibberellin-regulated protein 4 (GASA4)	3.81646	3.029	6
VIT_08s0007g07400	Glutamate dehydrogenase 1	0.287649	0.287649	4
VIT_04s0079g00690	Glutathione S-transferase 26 GSTF12	9.02145	8.82138	8
VIT_12s0034g01910	Glutelin type-A 3	4.61114	6.24114	6
VIT_13s0067g00990	heat shock protein	0.24058	0.219496	4
VIT_06s0004g03890	histone H4	3.38991	5.88029	6
VIT_01s0026g01950	homeobox-leucine zipper protein HB13	0.256143	0.128047	2
VIT_18s0001g09360	hydrogenobyrinic acid a,c-diamide synthase	0.191662	0.119393	4
VIT_15s0021g00540	invertase/pectin methylesterase inhibitor	5.4964	7.38957	6
VIT_12s0035g00880	lactoylglutathione lyase	0.225805	0.206264	4
VIT_12s0034g01950	legumin	5.49624	5.89025	6
VIT_19s0015g01370	molecular chaperone DnaJ	3.11746	6.19105	6
VIT_07s0005g02730	myb RADIALIS	3.05285	5.25064	6
VIT_14s0060g01190	nicotianamine synthase	0.291901	0.229159	4
VIT_02s0154g00260	Nitrate transporter	0.191682	0.191682	4
VIT_19s0090g01370	no hit	3.51997	3.716	6
VIT_08s0056g01240	no hit	3.97671	5.09251	6
VIT_19s0090g01340	no hit	5.84131	4.08537	6
VIT_06s0004g07680	nodulin	0.154727	0.154727	4
VIT_10s0116g00570	NUCLEAR TRANSPORT FACTOR 2B	4.33681	7.59643	6
VIT_06s0004g04440	Osmotin	4.00819	5.36187	6
VIT_02s0025g04340	osmotin	4.66306	5.14633	6
VIT_16s0022g01430	Phosphate-induced protein 1	0.193856	0.193856	4
VIT_11s0016g05840	protease inhibitor/seed storage/lipid transfer protein (LTP)	0.198795	0.118229	4
VIT_04s0008g05640	protease inhibitor/seed storage/lipid transfer protein (LTP)	0.206806	0.206806	4
VIT_19s0014g00710	RKF1 (RECEPTOR-LIKE KINASE IN FLOWERS 1)	0.296194	0.296194	4
VIT_14s0066g01820	SAG101 (SENESCENCE-ASSOCIATED GENE 101)	0.240169	0.235847	4
VIT_08s0040g01140	serine carboxypeptidase K10B2.2 precursor	0.260432	0.260432	4
VIT_16s0022g02200	subtilase	0.284533	0.261128	4
VIT_02s0012g02220	xyloglucan endotransglucosylase/hydrolase 30	4.68397	11.4172	6
VIT_00s0386g00050	xyloglucan endotransglucosylase/hydrolase precursor	0.217494	0.19895	4
VIT_12s0028g03860	zinc finger (C3HC4-type RING finger) protein (RMA1)	5.43716	10.67	6
VIT_08s0007g02240	Calcium/proton exchanger CAX3	0.320228	0.217389	4
VIT_14s0083g01210	FERONIA receptor-like kinase	0.316037	0.191111	2
VIT_13s0019g02840	heat shock protein	3.37625	0.327101	5
VIT_13s0019g02850	heat shock protein 17.4 kDa class I	3.00381	0.30255	5
VIT_00s0323g00060	invertase/pectin methylesterase inhibitor	0.329452	0.18193	2
VIT_13s0067g00330	AUX1 auxin influx carrier protein	2.86979	7.45755	6
VIT_14s0083g00940	auxin-independent growth promoter	2.57392	7.80505	6
VIT_05s0136g00260	chalcone synthase	2.76088	3.33603	6
VIT_04s0023g02480	Dehydrin 1b	2.53333	4.76644	6
VIT_00s0301g00040	glycine-rich protein	2.88961	3.79543	6
VIT_16s0098g00890	harpin-induced protein	2.96812	9.05762	6
VIT_02s0012g00500	invertase/pectin methylesterase inhibitor	2.86777	3.13382	6
VIT_01s0127g00450	iron sulfur cluster assembly protein 1	2.69352	3.55855	6
VIT_04s0008g00110	Jasmonate ZIM domain-containing protein 8	2.63029	10.192	7
VIT_14s0068g02150	kelch repeat-containing F-box family protein	2.75409	7.9796	6
VIT_10s0116g01660	lactoylglutathione lyase	2.56859	3.19474	6
VIT_05s0077g01670	Major cherry allergen Pru av 1.0202	2.71665	3.19071	6
VIT_08s0007g07640	NAC domain-containing protein 87	2.64601	6.34352	6
VIT_02s0087g00780	no hit	2.54023	3.86971	6
VIT_08s0040g01820	no hit	2.74103	3.00273	6
VIT_12s0034g01920	no hit	2.90332	3.81925	6
VIT_14s0108g00800	no hit	2.9733	6.01415	6
VIT_01s0146g00260	nodulin MtN3	2.98518	4.22895	6
VIT_18s0001g15460	stearyl acyl carrier protein desaturase	2.57733	7.12469	6
VIT_18s0001g11930	Thaumatin SCUTL2	2.92757	3.04786	6
VIT_11s0016g05430	Unknown protein	2.57758	4.18004	6
VIT_14s0060g01880	Unknown protein	2.58206	5.41662	6
VIT_18s0001g06070	Unknown protein	2.81691	3.88764	6
VIT_00s0203g00210	zinc finger (B-box type)	2.78411	4.12817	6
VIT_01s0146g00070	11-beta-hydroxysteroid dehydrogenase	0.424666	0.269255	2
VIT_16s0039g01600	11-beta-hydroxysteroid dehydrogenase	0.403487	0.249789	2
VIT_00s2086g00010	1-aminocyclopropane-1-carboxylate oxidase 1	0.409559	0.189219	2
VIT_18s0001g05060	2,3-bisphosphoglycerate-dependent phosphoglycerate mutase	1.43965	3.40612	7
VIT_05s0124g00390	2-isopropylmalate synthase B	0.471473	0.208436	2
VIT_14s0060g00820	3-beta hydroxysteroid dehydrogenase	0.661704	0.273466	3
VIT_00s0391g00070	3-deoxy-D-arabino-heptulosonate 7-phosphate synthase	1.23955	3.076	7
VIT_19s0093g00550	9-cis-epoxycarotenoid dioxygenase 2	0.595437	0.138946	3
VIT_11s0052g00970	AAA-type ATPase	0.345592	0.230275	2
VIT_09s0002g05590	ABC transporter g family pleiotropic drug resistance 12 PDR12	1.02101	4.64944	7
VIT_13s0074g00690	ABC transporter G member 22	0.673032	0.145038	3
VIT_06s0004g00610	ACCELERATED CELL DEATH 1 ACD1	0.84348	0.248147	3
VIT_01s0011g00600	ACCLIMATION OF PHOTOSYNTHESIS TO ENVIRONMENT	0.480684	0.271252	2
VIT_06s0004g01770	acetyl-CoA carboxylase, biotin carboxylase	1.20351	3.40981	7
VIT_07s0005g04130	acid phosphatase class B	0.864654	0.113562	3
VIT_18s0001g15000	ACT domain containing protein (ACR4)	0.446189	0.284273	2
VIT_01s0011g05810	adagio protein 1	1.51235	3.65474	7
VIT_09s0002g07120	adenine phosphoribosyltransferase	0.541545	0.229283	3
VIT_14s0068g01760	Alcohol dehydrogenase	2.14826	4.20528	6
VIT_02s0087g00630	alcohol oxidase	0.51226	0.206466	2
VIT_07s0005g03780	alcohol oxidase	1.44749	3.01015	7
VIT_05s0062g00980	aldo/keto reductase AKR	1.62407	3.13382	6
VIT_14s0108g00270	aldose 1-epimerase	0.81104	0.238672	3
VIT_01s0011g00160	alpha-1,4-glucan-protein synthase	1.2766	3.29589	7
VIT_06s0004g00070	alpha-expansin 10 precursor	0.441856	0.270364	2
VIT_17s0000g06360	Alpha-expansin 3	0.643385	0.175489	3
VIT_08s0007g00440	alpha-expansin 6 precursor	0.423295	0.159538	2
VIT_17s0000g00290	alpha-mannosidase precursor lysosomal	0.564703	0.285758	2
VIT_17s0000g03850	Aluminum-activated malate transporter 9	1.17885	4.41423	7
VIT_02s0025g01230	Amino acid permease	1	3.15816	7
VIT_01s0011g04210	Amino acid permease	1.49989	3.76612	7
VIT_00s0188g00130	amino acid permease 2	0.410019	0.288511	2
VIT_09s0002g05250	aminotransferase class I and II	2.18998	4.03544	6
VIT_01s0010g02480	ankyrin repeat	1.29385	4.3854	7
VIT_00s0207g00010	anthranilate N-benzoyltransferase protein 1	0.912828	0.231029	3
VIT_08s0007g01810	ANTR2 (anion transporter 2	1	3.31806	7
VIT_13s0019g00330	Aquaporin TIP1;3	0.660987	0.0855834	3
VIT_15s0048g01880	armadillo/beta-catenin repeat	0.629601	0.2903	3
VIT_04s0043g00840	armadillo/beta-catenin repeat protein / U-box domain-containing protein	1	4.18018	7
VIT_06s0004g05120	ARR1 typeB	1.15432	3.01701	7
VIT_06s0004g06830	Asparagine synthetase	1.11325	3.53057	7
VIT_04s0008g03770	Aspartate aminotransferase P1	1.53056	3.2698	7
VIT_08s0007g02470	aspartyl protease	0.396661	0.171683	2
VIT_09s0002g01560	ataxin-2 N-terminal region	1.6121	3.52254	7
VIT_08s0007g02030	AUX1 protein	0.398628	0.246025	2
VIT_03s0167g00010	AUXIN RESPONSE FACTOR ARF6	0.539738	0.241519	2
VIT_03s0038g02140	Auxin transporter protein 2	1	5.41772	7
VIT_08s0007g01650	auxin-independent growth promoter	1.45596	3.89173	7
VIT_00s0231g00070	auxin-responsive protein	1.65463	3.7315	7
VIT_14s0068g00740	avr9/Cf-9 rapidly elicited protein 146	1.47353	10.8294	7
VIT_00s1353g00010	BAM1 (big apical meristem 1)	0.719034	0.262642	3
VIT_13s0074g00110	bark storage protein A precursor	0.385718	0.191151	2
VIT_01s0011g05180	Bet v I allergen	0.782168	0.113228	3
VIT_08s0007g06040	beta-1,3-glucanase	2.27804	3.98558	6
VIT_07s0031g02480	Beta-galactosidase	0.494011	0.196027	2
VIT_09s0002g02120	beta-galactosidase	0.56656	0.195482	3
VIT_18s0001g13230	beta-galactosidase BG1 [Vitis vinifera]	0.512998	0.0922505	3
VIT_01s0011g00760	Beta-glucosidase	1.44007	3.93249	7
VIT_04s0008g04710	beta-ketoacyl-CoA synthase	0.591954	0.238461	3
VIT_13s0067g03890	beta-ketoacyl-CoA synthase	0.59941	0.24071	3
VIT_16s0050g00830	beta-ketoacyl-CoA synthase	0.627595	0.195039	3
VIT_01s0011g03670	bifunctional nuclease	2.09199	4.33045	6
VIT_06s0004g06290	binding	1.97704	4.87424	6
VIT_09s0002g06810	binding	1.5368	3.10914	7
VIT_14s0171g00100	Blue (type 1) copper domain	2.13192	10.924	7
VIT_19s0015g01890	BRL3 (BRI1-LIKE 3)	1.49	4.21367	7
VIT_03s0038g04400	C3H2C3 RING-finger protein	1.96256	3.89122	6
VIT_00s2125g00010	C-4 sterol methyl oxidase	0.534201	0.298244	2
VIT_18s0001g13570	calcium ion binding protein	0.661335	0.294582	3
VIT_01s0011g05610	caleosin	1.92921	3.1817	6
VIT_18s0122g00180	Calmodulin	1.96345	0.299123	5
VIT_05s0020g03980	calmodulin-binding region IQD19	0.3875	0.28068	4
VIT_16s0098g01790	calmodulin-binding region IQD21	1	3.64722	7
VIT_04s0023g00830	calreticulin 3 (CRT3)	0.442248	0.242267	2
VIT_15s0046g01050	CAPIP1	1.2102	3.33335	7
VIT_08s0007g04800	carbonic anhydrase precursor	0.598478	0.127897	3
VIT_06s0004g00410	carboxyl-terminal peptidase	0.55335	0.296519	2
VIT_06s0009g01110	cation exchanger (CAX7)	0.5307	0.121023	3
VIT_02s0025g00810	cation/hydrogen exchanger (CHX18)	1.45172	5.38336	7
VIT_10s0116g01780	cationic peroxidase	0.597667	0.0994308	3
VIT_01s0137g00430	Cellulase	1.86961	3.76292	6
VIT_06s0061g01230	Cellulose synthase CSLA02	0.579425	0.217638	3
VIT_13s0067g03820	Chalcone--flavonone isomerase (Chalcone isomerase)	2.00164	4.67869	6
VIT_04s0008g06570	chorismate mutase, cytosolic (CM2)	2.23643	4.52924	6
VIT_02s0025g01170	COP1-interactive protein 1 / CIP1	0.401012	0.295876	4
VIT_04s0008g02670	Cryptochrome DASH	0.580651	0.249401	3
VIT_16s0050g01920	Curculin (mannose-binding) lectin	0.671594	0.284313	3
VIT_09s0054g01200	cycloartenol synthase	0.55178	0.284282	2
VIT_11s0065g00040	CYP706A12	0.738299	0.27155	3
VIT_01s0137g00520	CYP71B35	1.08388	3.43296	7
VIT_15s0021g01060	CYP72A1	0.597208	0.278511	3
VIT_19s0015g02500	CYP72A1	0.700834	0.175391	3
VIT_19s0015g02540	CYP72A59	0.80737	0.280085	3
VIT_19s0015g02940	CYP72A59	0.970593	0.233875	3
VIT_07s0129g00730	CYP81E1 Isoflavone 2'-hydroxylase	0.664193	0.207041	3
VIT_18s0001g11490	CYP82C1p	0.583255	0.135743	3
VIT_18s0001g13790	CYP83C	1.73379	3.64253	6
VIT_17s0000g09770	Cysteine endopeptidase	1	3.31915	7
VIT_07s0031g00650	defective chloroplasts and leaves protein / DCL protein	0.626849	0.299977	3
VIT_14s0108g01420	DEFENSE NO DEATH 1	0.433665	0.203398	2
VIT_18s0001g12800	Dihydroflavonol 4-reductase	1.29947	3.02347	7
VIT_01s0010g00020	DNA-3-methyladenine glycosidase I	0.794204	0.274257	3
VIT_13s0064g01260	DNA-damage-repair/toleration protein (DRT100)	0.860502	0.175528	3
VIT_05s0029g00500	DnaJ homolog, subfamily A, member 2	2.24632	3.20993	6
VIT_15s0046g00150	DOF AFFECTING GERMINATION 1	2.15023	3.37238	6
VIT_18s0001g11590	dual-specific kinase DSK1	0.556881	0.292	2
VIT_11s0016g02430	Dual-specific kinase DSK1	0.5577	0.1436	3
VIT_11s0016g05000	dynein light chain LC8-type	0.535721	0.172118	3
VIT_18s0001g07640	ECERIFERUM 2 (CER2)	0.653386	0.2834	3
VIT_05s0029g00480	ECERIFERUM 2 (CER2)	0.835626	0.190251	3
VIT_17s0000g09370	Elongation factor TuA(EF-TuA)	0.842607	0.254973	3
VIT_12s0059g01250	Endo-1,4-beta-glucanase	0.366655	0.0878179	3
VIT_02s0025g01380	Endo-1,4-beta-glucanase	0.664692	0.128141	3
VIT_07s0005g00870	erg-1	1	3.29908	7
VIT_16s0013g00900	Ethylene-responsive transcription factor ERF105	1.09029	0.290305	3
VIT_18s0072g01010	Eukaryotic peptide chain release factor subunit 1-3	1.79627	3.59882	6
VIT_08s0007g00970	eukaryotic translation initiation factor 3G	1.95917	3.06792	6
VIT_15s0046g01500	eukaryotic translation initiation factor eIF-1A	2.30022	3.22535	6
VIT_12s0035g00970	evolutionarily conserved C-terminal region 11 ECT11	0.551351	0.234334	3
VIT_15s0048g01750	fasciclin arabinogalactan-protein (FLA8)	0.666025	0.171023	3
VIT_14s0171g00480	F-box domain containing protein	0.988388	3.03009	7
VIT_09s0002g08660	F-box protein (FBL14)	1.51379	3.5212	7
VIT_12s0028g02140	F-box/LRR-repeat MAX2	1.4602	6.70188	7
VIT_14s0068g00120	FERONIA receptor-like kinase	0.378684	0.230232	2
VIT_14s0068g00130	FERONIA receptor-like kinase	0.593548	0.191389	3
VIT_14s0068g00110	FERONIA receptor-like kinase	0.647295	0.198407	3
VIT_14s0068g00010	FERONIA receptor-like kinase	0.762947	0.253295	3
VIT_02s0025g02970	flavanone 3-beta-hydroxylase	0.895763	0.299298	3
VIT_07s0104g01250	flavin-containing monooxygenase	0.820098	0.195114	3
VIT_17s0000g07210	flavonoid 3'-hydroxylase [Vitis vinifera]	1.85554	4.03564	6
VIT_18s0001g11430	flavonoid 3-monooxygenase	0.507647	0.251818	2
VIT_18s0001g03430	Flavonol synthase	1	4.53223	7
VIT_03s0038g00670	fructose-bisphosphate aldolase, chloroplast precursor	0.895786	0.209759	3
VIT_14s0060g00790	galactinol synthase	0.730635	0.172321	3
VIT_14s0060g00760	galactinol synthase	0.764358	0.278491	3
VIT_01s0127g00470	galactinol synthase	2.00776	8.81947	7
VIT_12s0142g00340	Galacturonosyltransferase 15	0.589783	0.216218	3
VIT_12s0057g00310	GAMETE EXPRESSED1 (GEX1)	1	3.22305	7
VIT_13s0019g04390	GATA transcription factor 10	1.17717	0.227478	3
VIT_13s0019g02330	GDP-mannose pyrophosphorylase (GMP1)	0.563968	0.286486	2
VIT_14s0068g01360	GEM-like protein 5	2.2165	5.30625	6
VIT_15s0046g02560	GLABRA 3	0.342623	0.248834	4
VIT_12s0059g02260	glutamate receptor GLR5	0.717027	0.229402	3
VIT_08s0105g00460	glutaryl-CoA dehydrogenase	1.57331	3.18556	7
VIT_07s0104g01800	Glutathione S-transferase 13 GSTF13	0.437792	0.18274	2
VIT_07s0104g01810	Glutathione S-transferase 13 GSTF13	0.443859	0.273649	2
VIT_05s0049g01120	Glutathione S-transferase 25 GSTU7	0.580162	0.28835	2
VIT_06s0004g05680	Glutathione S-transferase 25 GSTU7	0.705673	0.234381	3
VIT_07s0005g00260	glutathione-conjugate transporter (MRP10)	1.41933	3.76	7
VIT_19s0085g00600	glyceraldehyde-3-phosphate dehydrogenase, cytosolic	1.45312	3.04683	7
VIT_09s0002g07640	glycerol kinase	1.07404	3.0782	7
VIT_09s0002g07860	glycerol kinase	1.11391	3.45182	7
VIT_15s0046g02400	glycerol-3-phosphate acyltransferase 8	2.21509	4.48697	6
VIT_01s0026g00980	glycosyl transferase family 8 protein	1.18439	0.255248	3
VIT_01s0011g04680	glycosyltransferase family 14	1.5548	3.57723	7
VIT_01s0011g01160	haloacid dehalogenase hydrolase	1	3.20077	7
VIT_04s0008g01230	harpin-induced protein	2.11987	5.36259	6
VIT_16s0022g00510	Heat shock 22 kDa protein	1.92627	0.296516	5
VIT_13s0019g02760	heat shock protein 16.9 kDa class I	3.65631	0.359331	5
VIT_13s0019g02740	heat shock protein 16.9 kDa class I	3.87033	0.434635	5
VIT_13s0019g02770	heat shock protein 16.9 kDa class I	4.01323	0.537575	5
VIT_06s0004g05770	heat shock protein 17.4 kDa class I	1.6678	0.265693	5
VIT_13s0019g03160	heat shock protein 18.1 kDa class I	3.7425	1	5
VIT_01s0010g02290	heat shock protein 26a, chloroplast	2.42307	0.295824	5
VIT_04s0008g01520	heat shock protein Cytosolic class II low molecular weight	3.49363	1.5866	5
VIT_04s0008g01590	heat shock protein Cytosolic class II low molecular weight	4.56862	0.683328	5
VIT_04s0008g01570	heat shock protein Cytosolic class II low molecular weight	4.58349	1	5
VIT_13s0019g02780	Heat shock protein Hsp20	2.42299	0.280113	5
VIT_02s0154g00480	heat shock protein MTSHP	5.14128	1	5
VIT_18s0089g01270	Heat shock protein precursor 22.0 kDa class IV	5.26111	0.864183	5
VIT_04s0008g01110	heat shock transcription factor A6B	1.884	0.210814	5
VIT_05s0020g04800	Histone H1	1.56698	3.304	7
VIT_04s0008g04700	histone H2A variant 3 HTA9	1.86452	3.19672	6
VIT_13s0019g05370	Histone H2B	2.08754	4.04794	6
VIT_18s0001g13680	Histone H3	1.75349	3.09035	6
VIT_04s0023g03120	Histone H3	1.93262	3.39945	6
VIT_08s0007g00040	histone H4	2.00429	3.17493	6
VIT_15s0048g02870	homeobox-leucine zipper protein HB-7	0.821896	0.128664	3
VIT_18s0001g07660	hydroxyproline-rich glycoprotein	1.5398	3.20592	7
VIT_18s0001g04800	hyperosmotically inducible periplasmic protein	1.2344	0.280474	3
VIT_13s0067g02300	hypoxia-responsive	1.0834	4.25463	7
VIT_08s0007g03690	inosine-uridine preferring nucleoside hydrolase family protein	0.469567	0.264208	2
VIT_08s0058g00740	iron-responsive transporter	0.600594	0.246336	3
VIT_10s0003g03790	Jasmonate ZIM domain-containing protein 8	1.14846	5.14008	7
VIT_01s0026g00270	K+ uptake permease 6	0.60627	0.271877	3
VIT_05s0094g01590	Kelch repeat-containing F-box protein	1.38096	0.206046	3
VIT_15s0046g00220	kinesin light chain	0.510393	0.217478	2
VIT_18s0122g00370	laccase	1	6.04271	7
VIT_06s0009g01320	L-ascorbate oxidase	1.10308	0.280722	3
VIT_08s0040g03150	L-ascorbate peroxidase 1, cytosolic (APX1)	0.947704	0.106211	3
VIT_15s0046g02110	Late embryogenesis abundant protein Lea14-A	3.68888	2.32379	5
VIT_06s0004g07790	lateral organ boundaries DOMAIN 15	1.30585	3.06022	7
VIT_13s0067g01450	lateral organ boundaries domain 21	0.431684	0.142107	2
VIT_15s0046g00240	lateral organ boundaries protein 1	0.507355	0.144403	3
VIT_01s0026g00810	Leaf senescence protein	0.760127	0.270339	3
VIT_16s0098g00720	lectin protein kinase	0.53198	0.10296	3
VIT_01s0026g01780	leucine-rich repeat transmembrane	0.465444	0.255281	2
VIT_08s0105g00380	Leucoanthocyanidin dioxygenase	0.883406	0.279881	3
VIT_13s0019g04140	LHCA1	0.725859	0.262953	3
VIT_01s0010g03620	LHCA2 (Photosystem I light harvesting complex gene 2)	0.841705	0.128608	3
VIT_15s0024g00040	LHCA3 (Photosystem I light harvesting complex gene 3)	0.754434	0.107089	3
VIT_17s0000g06350	LHCA4 (Photosystem I light harvesting complex gene 4)	0.57382	0.062588	3
VIT_12s0057g00630	LHCB2.1 (Photosystem II light harvesting complex gene 2.1)	0.719444	0.211068	3
VIT_08s0007g02190	LHCB4 chlorophyll A-B binding protein CP29	0.92187	0.164629	3
VIT_18s0089g01170	LHCB5 (LIGHT HARVESTING COMPLEX OF PHOTOSYSTEM II 5)	1.0071	0.222921	3
VIT_12s0055g01110	LHCB6 (LIGHT HARVESTING COMPLEX PSII)	0.821511	0.232341	3
VIT_10s0003g02900	LHCII type I CAB-1	0.593756	0.0995414	3
VIT_10s0003g02890	LHCII type I CAB-1	0.603734	0.080492	3
VIT_16s0100g00290	L-idonate dehydrogenase	0.446558	0.180119	2
VIT_14s0066g00250	lipase GDSL	0.991031	0.259742	3
VIT_05s0020g03170	lipoxygenase	0.49613	0.226597	2
VIT_17s0000g05210	LNG1 (LONGIFOLIA1)	0.746274	0.215774	3
VIT_15s0048g00830	LOB domain-containing protein 18 (ASYMMETRIC LEAVES 2-like protein 20)	2.08948	10.0925	7
VIT_09s0070g00480	LRX2 (LEUCINE-RICH REPEAT/EXTENSIN 2)	0.53695	0.170542	3
VIT_06s0061g01210	LYSINE HISTIDINE TRANSPORTER 1	0.845873	3.42194	7
VIT_18s0041g01880	MADS-box protein SEEDSTICK	1.44211	3.83085	7
VIT_00s0615g00030	mannitol dehydrogenase (ELI3-1)	0.659829	0.207416	3
VIT_08s0056g01000	MATE efflux family protein	0.573048	0.178627	3
VIT_18s0001g11760	MATE efflux family protein	1.93072	4.54229	6
VIT_12s0059g00710	Metalloendopeptidase	0.788496	0.295094	3
VIT_06s0004g04640	Metallothionein 2b	0.636383	0.22155	3
VIT_01s0011g06330	microtubule associated protein (MAP65-6)	0.452522	0.229948	2
VIT_09s0018g01820	MKK5	1.52162	4.24999	7
VIT_05s0094g01570	MLO1	0.82667	0.235305	3
VIT_06s0004g03100	MLO1	1.5651	3.18691	7
VIT_08s0040g02180	Mlo3	0.677157	0.238026	3
VIT_01s0011g04820	molecular chaperone DnaJ	1.99948	0.258462	5
VIT_18s0001g00470	monocopper oxidase SKS5 (SKU5 Similar 5)	0.752597	0.107936	3
VIT_02s0154g00080	multi-copper oxidase (SKU5)	0.538246	0.24635	2
VIT_08s0007g05060	multidrug resistance protein 1	0.461282	0.235695	2
VIT_15s0046g00170	MYBPA1 protein [Vitis vinifera]	1.59215	4.94718	7
VIT_14s0108g01070	NAC domain containing protein 100	1.23989	4.4021	7
VIT_00s0375g00040	NAC domain-containing protein 25	1.32471	4.81125	7
VIT_19s0014g03160	NADPH:protochlorophyllide oxidoreductase	0.670683	0.260195	3
VIT_01s0026g00330	NHL repeat-containing protein	0.460828	0.160152	2
VIT_12s0059g01240	nitrate transporter (NTP3)	0.726878	0.15477	3
VIT_02s0033g00770	nitrilase 4B	2.41778	4.68598	6
VIT_11s0016g00210	no hit	0.379697	0.140468	2
VIT_11s0052g00010	no hit	0.456768	0.249522	2
VIT_00s0505g00050	no hit	0.45682	0.206137	2
VIT_01s0011g02720	no hit	0.47456	0.180903	2
VIT_14s0060g00250	no hit	0.512974	0.259994	2
VIT_14s0083g00260	no hit	0.528435	0.18494	3
VIT_02s0025g01080	no hit	0.749611	0.252793	3
VIT_02s0012g01380	no hit	0.925413	0.253293	3
VIT_09s0002g00630	no hit	3.06485	0.549991	5
VIT_08s0007g08040	no hit	3.16573	1	5
VIT_00s0189g00050	no hit	3.27641	1	5
VIT_08s0007g07330	no hit	3.64006	0.688844	5
VIT_12s0134g00170	no hit	3.64317	0.64346	5
VIT_09s0018g01740	no hit	1.72709	3.2407	6
VIT_17s0000g02740	no hit	1.83577	3.39646	6
VIT_11s0037g00470	no hit	1.91113	3.90292	6
VIT_16s0013g02190	no hit	1.98165	3.45462	6
VIT_16s0013g00450	no hit	2.05204	4.55809	6
VIT_19s0014g04780	no hit	2.0773	3.65304	6
VIT_11s0016g04330	no hit	2.19413	3.82055	6
VIT_16s0013g00440	no hit	2.21201	4.36694	6
VIT_00s0366g00010	no hit	2.24584	4.63748	6
VIT_16s0013g00390	no hit	2.28202	4.15009	6
VIT_12s0035g01240	no hit	1	3.13267	7
VIT_18s0001g11610	no hit	1	3.0643	7
VIT_05s0020g01900	no hit	1	3.46316	7
VIT_14s0066g01330	no hit	1.11243	3.2862	7
VIT_00s0207g00050	no hit	1.13496	3.00729	7
VIT_13s0019g03630	no hit	1.15904	3.23557	7
VIT_10s0003g00210	no hit	1.24576	3.48982	7
VIT_02s0033g01390	no hit	1.54495	3.56095	7
VIT_00s0194g00040	no hit	1.56481	3.20713	7
VIT_00s0287g00030	no hit	1.62909	3.60433	7
VIT_06s0004g01870	NO TRANSMITTING TRACT	0.430279	0.23664	2
VIT_11s0118g00560	nodulin	1.7435	4.27851	7
VIT_13s0084g00090	nodulin MtN21 family	0.379119	0.20087	2
VIT_01s0026g00520	nodulin MtN21 family	0.640407	0.284911	3
VIT_02s0012g00140	NOVEL PLANT SNARE 11	0.53217	0.242098	2
VIT_06s0061g01310	Nucleobase-ascorbate transporter 12 (NAT12)	0.592882	0.27833	3
VIT_01s0026g00740	Nucleobase-ascorbate transporter 6 (NAT6)	1.83868	3.23497	6
VIT_14s0171g00460	nucleotide binding nubp1	1.9697	3.54889	6
VIT_06s0004g07930	Nucleotidyltransferase family	2.01405	3.35021	6
VIT_01s0150g00320	Nudix hydrolase 13	0.669275	0.284885	3
VIT_12s0035g01050	octicosapeptide/Phox/Bem1p (PB1) domain-containing protein	1.34122	3.73524	7
VIT_11s0016g00130	omega-6 fatty acid desaturase, chloroplast (FAD6) (FADC)	0.630475	0.224518	3
VIT_11s0016g00120	omega-6 fatty acid desaturase, chloroplast (FAD6) (FADC)	0.74345	0.255004	3
VIT_02s0025g04280	Osmotin	2.46296	3.0563	6
VIT_14s0006g02240	oxalyl-CoA decarboxylase	1.49183	4.61218	7
VIT_18s0001g01490	oxidoreductase N-terminal domain-containing	0.935572	0.288719	3
VIT_09s0054g01770	oxidoreductase/ transcriptional repressor	0.685675	0.269098	3
VIT_05s0077g01560	pathogenesis protein 10.3 [Vitis quinquangularis]	1.99716	5.07211	6
VIT_05s0077g01550	pathogenesis protein 10.3 [Vitis quinquangularis]	1.81516	4.14908	7
VIT_05s0051g00590	pectate lyase	0.62628	0.105784	3
VIT_00s0323g00070	pectin methylesterase inhibitor	1.22002	4.28203	7
VIT_07s0005g00730	pectinesterase family	0.8361	0.282245	3
VIT_15s0048g00500	pectinesterase family	1.97658	7.56999	7
VIT_09s0002g00330	pectinesterase PME1	0.748747	0.241244	3
VIT_01s0150g00250	peptide transporter PTR2-B	0.628689	0.132586	3
VIT_03s0038g01930	peptidyl-prolyl cis-trans isomerase ROC5 (ROTAMASE CYP 5)	3.59979	2.10343	5
VIT_08s0007g04340	peptidylprolyl isomerase	0.869233	0.274119	3
VIT_06s0009g00810	periplasmic beta-glucosidase precursor	0.564771	0.181056	3
VIT_14s0066g01850	peroxidase	0.739631	0.0972928	3
VIT_07s0191g00050	Peroxidase 17	1.1937	3.47041	7
VIT_16s0039g01120	phenylalanin ammonia-lyase [Vitis vinifera]	1	3.19503	7
VIT_16s0039g01130	phenylalanin ammonia-lyase [Vitis vinifera]	1	4.09037	7
VIT_16s0039g01360	phenylalanin ammonia-lyase [Vitis vinifera]	1.11806	3.89523	7
VIT_16s0039g01240	phenylalanin ammonia-lyase [Vitis vinifera]	1.13329	3.8855	7
VIT_16s0039g01280	phenylalanin ammonia-lyase [Vitis vinifera]	1.19112	3.84695	7
VIT_16s0039g01100	phenylalanin ammonia-lyase [Vitis vinifera]	1.31538	4.58959	7
VIT_06s0004g02620	Phenylalanine ammonia-lyase	2.11658	3.70662	6
VIT_08s0040g01710	Phenylalanine ammonia-lyase	0.984693	3.20485	7
VIT_00s2849g00010	Phenylalanine ammonia-lyase	1.19806	4.3082	7
VIT_16s0039g01300	phenylalanine ammonia-lyase [Vitis vinifera]	1.34885	4.37926	7
VIT_19s0015g01650	phenylalanine-tRNA ligase	0.414491	0.275288	2
VIT_19s0015g01670	phenylalanine-tRNA ligase	0.538743	0.184496	3
VIT_18s0001g06150	Phosphate-induced protein 1	3.46605	1.40702	5
VIT_01s0011g04370	phosphatidylserine synthase 2	2.06098	3.66661	6
VIT_03s0038g02090	Phospholipase C.	0.60242	0.154448	3
VIT_04s0008g05120	phospholipase/carboxylesterase	0.535091	0.165371	3
VIT_02s0109g00080	Phosphoribulokinase	0.890229	0.185579	3
VIT_00s0960g00010	phosphosulfolactate synthase protein	0.898223	0.272323	3
VIT_09s0002g08330	Photosystem I P700 apoprotein A2	0.672115	0.289908	3
VIT_05s0020g03180	Photosystem I reaction center subunit II, chloroplast precursor	0.943135	0.123945	3
VIT_00s0125g00280	Photosystem I reaction center subunit III (PSAF)	0.682613	0.135776	3
VIT_07s0005g04920	Photosystem I reaction center subunit IV B (PSAE B)	0.863455	0.245064	3
VIT_06s0080g00920	photosystem I subunit O (PSAO)	0.66559	0.107609	3
VIT_19s0027g00200	photosystem II 10 kDa polypeptide PSBR	1.05145	0.255636	3
VIT_01s0137g00210	photosystem II core complex proteins psbY, chloroplast precursor	0.750765	0.185078	3
VIT_12s0028g01080	Photosystem II oxygen-evolving complex precursor, 23kda PSBP	1.01222	0.192086	3
VIT_00s0505g00060	photosystem II protein N	0.532998	0.230455	2
VIT_00s0207g00210	photosystem II PsbO protein	0.762688	0.234782	3
VIT_01s0010g01390	phototropic-responsive NPH3	0.49111	0.19897	2
VIT_04s0079g00680	phytoene synthase, chloroplast precursor	0.424942	0.119694	3
VIT_08s0007g03870	Phytosulfokines PSK1	1.48541	3.64894	7
VIT_14s0108g01320	plastocyanin domain-containing protein	0.7739	0.0851291	3
VIT_06s0009g02500	plastocyanin domain-containing protein	0.818811	0.200901	3
VIT_11s0016g05520	plastocyanin domain-containing protein	0.963058	0.211226	3
VIT_09s0018g00520	plastocyanin domain-containing protein	0.368837	0.275755	4
VIT_18s0001g00760	plastocyanin, chloroplast precursor	1.15532	0.276184	3
VIT_02s0025g01330	Polygalacturonase GH28	0.549927	0.19213	3
VIT_08s0007g07690	Polygalacturonase inhibiting protein PGIP1	0.7333	0.279221	3
VIT_00s0480g00030	polyphenol oxidase	0.897632	4.76758	7
VIT_00s0480g00080	polyphenol oxidase II, chloroplast precursor	0.418921	0.13062	2
VIT_00s0480g00070	polyphenol oxidase II, chloroplast precursor	0.463485	0.174868	2
VIT_10s0116g00560	polyphenol oxidase II, chloroplast precursor	0.47177	0.10939	3
VIT_00s0125g00190	potassium transporter (KUP1)	1.95839	7.40423	7
VIT_08s0058g00560	prenylated rab acceptor (PRA1)	1.59225	3.12308	7
VIT_09s0002g08070	prephenate dehydrogenase	1.30649	3.31475	7
VIT_12s0059g01100	PRLI-interacting factor K	1.66735	3.2011	6
VIT_06s0009g01420	protease inhibitor/seed storage/lipid transfer protein (LTP)	2.25899	3.64628	6
VIT_00s0399g00020	protease inhibitor/seed storage/lipid transfer protein (LTP)	1.24426	0.29006	3
VIT_06s0004g00910	protease inhibitor/seed storage/lipid transfer protein (LTP)	1	3.49541	7
VIT_01s0127g00540	Protein disulfide isomerase	0.479176	0.212509	2
VIT_07s0129g00960	protein kinase	0.639906	0.26932	3
VIT_17s0000g01460	protein kinase AKIN gamma	0.531972	0.246767	2
VIT_09s0002g04130	proton-dependent oligopeptide transport (POT) family protein	0.336518	0.200846	2
VIT_17s0000g05550	proton-dependent oligopeptide transport (POT) family protein	0.536662	0.154108	3
VIT_13s0067g03200	proton-dependent oligopeptide transport (POT) family protein	1.09487	3.5369	7
VIT_18s0041g00580	proton-dependent oligopeptide transport (POT) family protein	2.24542	6.90831	7
VIT_08s0007g02800	Pro-X carboxypeptidase Lysosomal	0.694072	0.257267	3
VIT_02s0012g00570	pseudo-response regulator 2 (APRR2) (TOC2)	0.588971	0.258461	3
VIT_16s0098g00900	pseudo-response regulator 5 (APRR5)	1.19415	3.32107	7
VIT_12s0142g00050	PUMILIO 7 (APUM7)	1.32028	3.68697	7
VIT_05s0020g02310	pyruvate,orthophosphate dikinase	0.560742	0.257165	2
VIT_01s0127g00740	quinone oxidoreductase, chloroplast precursor	1.12699	0.267534	3
VIT_02s0025g04060	Rab/Ypt GTPase Ara4-interacting protein	3.48539	0.665807	5
VIT_07s0031g00540	Rapid ALkalinization Factor RALFL34	0.982297	0.257763	3
VIT_16s0050g01880	receptor kinase homolog LRK10	0.574981	0.168645	3
VIT_01s0011g04300	receptor serine/threonine kinase PR5K	0.471987	0.146589	3
VIT_08s0007g00930	regulator of chromosome condensation (RCC1)	1.0071	0.292804	3
VIT_16s0050g00080	remorin	0.47777	0.209122	2
VIT_18s0001g00610	Rho GTPase activator	0.371485	0.230983	2
VIT_13s0073g00180	Rieske [2Fe-2S] domain	0.604143	0.244711	3
VIT_00s0187g00160	ripening-related protein	0.838911	0.119898	3
VIT_13s0019g05210	RNA recognition motif (RRM)-containing protein	1.4885	3.73083	7
VIT_07s0005g00170	rubber elongation factor (REF)	2.24228	4.28472	6
VIT_04s0023g02200	S-adenosyl-L-methionine:salicylic acid carboxyl methyltransferase	1	4.55712	7
VIT_04s0023g02310	S-adenosyl-L-methionine:salicylic acid methyltransferase	3.25308	0.811697	5
VIT_05s0077g01720	SAG101 (SENESCENCE-ASSOCIATED GENE 101)	0.353676	0.192163	2
VIT_05s0077g01750	SAG101 (SENESCENCE-ASSOCIATED GENE 101)	0.413267	0.284664	2
VIT_15s0046g03570	Salutaridine reductase	0.728369	0.208915	3
VIT_18s0001g10430	SAM (and some other nucleotide) binding motif; WW/Rsp5/WWP	1.18299	3.16235	7
VIT_04s0069g00860	sarcosine oxidase	0.535586	0.21005	3
VIT_04s0023g01380	SCARECROW-like	1.17986	3.04445	7
VIT_15s0021g00940	senescence-associated protein	0.753857	0.0870129	3
VIT_11s0016g00690	senescence-associated protein	0.816745	0.144074	3
VIT_00s0388g00090	Ser/Thr receptor-like kinase1	0.732395	0.29199	3
VIT_01s0011g02030	serine carboxypeptidase S10	0.571582	0.188426	3
VIT_00s0710g00020	Serine/threonine-protein kinase SAPK2	0.61182	0.287117	3
VIT_04s0008g06250	serine-rich protein	2.43342	3.05982	6
VIT_09s0002g06790	small heat shock protein (HSP26.5-P) 26.5 kDa class I	3.10916	0.791046	5
VIT_13s0019g00860	small heat-shock protein HSP17.5 Cytosolic class I	4.62645	0.979568	5
VIT_04s0008g01550	small molecular heat shock protein 17.5	3.48289	0.789704	5
VIT_05s0020g00930	Soluble diacylglycerol acyltransferase	0.394925	0.169295	2
VIT_16s0100g00780	Stilbene synthase	1	3.27062	7
VIT_10s0042g00840	stilbene synthase [Vitis pseudoreticulata]	1	3.0285	7
VIT_16s0100g00760	stilbene synthase 2 [Vitis sp. cv. 'Norton']	1	4.27186	7
VIT_09s0002g00150	strubbelig receptor family 6	0.741048	0.276485	3
VIT_03s0038g02230	subtilisin-like serine protease 2	0.720446	0.151295	3
VIT_05s0020g03970	Sulfate transporter 3.1 (AST12) (AtST1)	0.64848	0.0796773	3
VIT_18s0001g07200	SUPPRESSOR OF ACAULIS 51	1.42206	3.40849	7
VIT_18s0001g02160	switching protein 3C ATSWI3C	1.67205	3.18786	6
VIT_11s0065g00130	taxane 10-beta-hydroxylase	0.798827	0.248632	3
VIT_02s0025g04290	thaumatin	1.25064	5.08955	7
VIT_02s0025g04300	Thaumatin	2.00261	7.586	7
VIT_18s0001g00820	thioredoxin-like protein CDSP32	0.708962	0.107325	3
VIT_18s0117g00050	TIR-NBS-LRR-TIR disease resistance protein	0.826032	0.19171	3
VIT_00s0187g00130	TONOPLAST DICARBOXYLATE TRANSPORTER	0.559055	0.109625	3
VIT_00s2188g00010	TONOPLAST DICARBOXYLATE TRANSPORTER	0.634124	0.118313	3
VIT_18s0001g11600	transducin protein	1.01508	3.14256	7
VIT_15s0048g00370	transketolase, chloroplast precursor	0.335511	0.184513	2
VIT_16s0039g01650	transporter-related	0.653783	0.18576	3
VIT_02s0025g02170	trehalase precursor	1.42104	3.7038	7
VIT_12s0028g02000	triacylglycerol lipase	0.812575	0.289993	3
VIT_06s0004g05430	tropinone reductase	0.83052	0.18246	3
VIT_06s0004g05310	tropinone reductase	0.878884	0.153608	3
VIT_06s0004g05380	tropinone reductase	0.900526	0.133384	3
VIT_06s0004g05350	tropinone reductase	0.934131	0.164657	3
VIT_06s0004g05320	tropinone reductase	1.07388	0.25333	3
VIT_18s0001g14360	tubulin beta-1 chain	0.695643	0.226858	3
VIT_02s0234g00100	ubiquitinyl hydrolase 1	1.75963	3.21251	6
VIT_06s0004g01640	UDP-glucoronosyl and UDP-glucosyl transferase	1.5979	3.04875	7
VIT_17s0000g04750	UDP-glycosyltransferase 89B2	1.38054	3.66021	7
VIT_06s0004g03440	Ulp1 protease	1.15099	3.15012	7
VIT_06s0004g06540	undecaprenyl pyrophosphate synthetase	0.793019	0.295078	3
VIT_00s0229g00100	unknown	0.443562	0.263498	2
VIT_06s0004g00960	unknown	1.69824	3.06449	6
VIT_18s0072g00540	unknown	1	3.68565	7
VIT_08s0007g07920	Unknown protein	0.434454	0.232107	2
VIT_04s0079g00260	Unknown protein	0.529363	0.296221	2
VIT_14s0066g00610	Unknown protein	0.450659	0.104066	3
VIT_18s0122g00330	Unknown protein	0.478899	0.0933945	3
VIT_09s0018g02110	Unknown protein	0.51327	0.179422	3
VIT_03s0038g00440	Unknown protein	0.574147	0.248727	3
VIT_10s0003g01070	Unknown protein	0.604453	0.167283	3
VIT_18s0001g11970	Unknown protein	0.605804	0.189866	3
VIT_10s0003g02780	Unknown protein	0.611393	0.201784	3
VIT_01s0026g01930	Unknown protein	0.650736	0.293705	3
VIT_07s0141g00600	Unknown protein	0.662094	0.187519	3
VIT_14s0036g01060	Unknown protein	0.681345	0.180983	3
VIT_02s0025g04710	Unknown protein	0.707888	0.240957	3
VIT_19s0014g03190	Unknown protein	0.712573	0.274697	3
VIT_17s0000g07840	Unknown protein	0.721492	0.294626	3
VIT_01s0026g00960	Unknown protein	0.810955	0.263739	3
VIT_00s0304g00010	Unknown protein	0.852015	0.239233	3
VIT_14s0108g01350	Unknown protein	0.915225	0.283455	3
VIT_01s0010g02280	Unknown protein	0.924211	0.240264	3
VIT_15s0046g01560	Unknown protein	0.979182	0.164363	3
VIT_01s0011g00120	Unknown protein	0.355129	0.297653	4
VIT_05s0077g01980	Unknown protein	1.79298	3.29914	6
VIT_10s0003g03300	Unknown protein	1.79363	3.45815	6
VIT_09s0002g01880	Unknown protein	1.94925	3.23716	6
VIT_11s0103g00610	Unknown protein	2.09401	3.06656	6
VIT_06s0004g03910	Unknown protein	2.21701	4.39265	6
VIT_16s0013g00480	Unknown protein	2.23979	4.22222	6
VIT_14s0219g00110	Unknown protein	2.24713	3.50998	6
VIT_11s0052g00590	Unknown protein	2.30022	3.22374	6
VIT_14s0060g01870	Unknown protein	2.30096	5.74659	6
VIT_01s0011g03420	Unknown protein	2.31697	3.69234	6
VIT_05s0020g02500	Unknown protein	1	4.01838	7
VIT_05s0049g00120	Unknown protein	1.23524	3.25249	7
VIT_14s0066g01190	Unknown protein	1.4064	5.28518	7
VIT_05s0102g00250	Unknown protein	1.41311	4.33918	7
VIT_19s0015g01060	Unknown protein	1.44511	4.33676	7
VIT_04s0023g02110	Unknown protein	1.46474	3.69338	7
VIT_03s0088g00370	Unknown protein	1.48124	3.14702	7
VIT_07s0005g03810	Unknown protein	1.89433	6.33041	7
VIT_14s0068g01400	UPF0497 family	1.10377	5.62243	7
VIT_01s0011g00530	Ureide permease 2 (AtUPS2)	1.32955	3.6113	7
VIT_07s0031g02560	UVB-resistance protein UVR8	0.648539	0.280634	3
VIT_16s0022g00670	Vacuolar invertase 1, GIN1	0.443329	0.074677	3
VIT_19s0014g02490	VQ motif-containing protein	1.01073	4.50621	7
VIT_13s0019g02300	wall-associated receptor kinase-like 20	0.386113	0.233269	2
VIT_05s0020g03380	WNK1 (WITH NO LYSINE (K) 1)	0.56319	0.277456	2
VIT_06s0004g07550	Wound-induced protein WI12	1.66084	3.74969	7
VIT_18s0001g09670	WPP2	2.39072	4.2054	6
VIT_12s0059g00880	WRKY DNA-binding protein 6	1.67287	5.12267	7
VIT_11s0052g01250	xyloglucan endotransglucosylase/hydrolase 23	0.361101	0.254749	4
VIT_08s0040g00510	ZIFL2 (ZINC INDUCED FACILITATOR-LIKE 2)	1.52697	4.49991	7
VIT_00s0347g00030	zinc finger (B-box type)	2.31843	3.36246	6
VIT_08s0007g04770	zinc finger (C2H2 type) family	1.23927	3.05705	7
VIT_06s0004g04180	zinc finger (C2H2 type) protein (ZAT11)	3.00152	1.80808	5
VIT_19s0015g01000	zinc finger (C3HC4-type RING finger)	0.669098	0.231306	3
VIT_08s0007g01530	zinc finger (C3HC4-type RING finger)	0.683042	0.179544	3
VIT_12s0057g01330	zinc finger (C3HC4-type RING finger)	1.9517	3.76672	6
VIT_18s0001g01060	zinc finger (C3HC4-type RING finger)	1.54012	3.88839	7
VIT_13s0064g00920	zinc finger (CCCH-type) family protein	2.10495	3.54789	6
VIT_04s0008g00610	zinc finger (CCCH-type) family protein	2.43645	3.78954	6
VIT_18s0001g00750	zinc finger (DNL type)	1.84426	3.08471	6
VIT_11s0016g05600	zinc finger (ubiquitin-hydrolase) domain-containing	1.64236	3.30664	7
VIT_01s0026g00850	ZINC FINGER PROTEIN 5	1.67155	5.7956	7
VIT_18s0001g09400	Cytochrome b5 DIF-F	2.88927	2.91094	6
VIT_18s0001g03470	Flavonol synthase	2.92868	2.71814	6
VIT_04s0023g02700	Thioredoxin H	2.71098	2.82592	6
VIT_06s0061g00280	2-phosphoglycerate kinase	1.06537	2.56337	7
VIT_05s0049g01980	3-isopropylmalate dehydratase large subunit 2	1.29561	2.77739	7
VIT_06s0004g01650	acetyl-CoA carboxylase, biotin carboxylase	1.00362	2.50052	7
VIT_07s0005g03820	Acyl-[acyl-carrier-protein] desaturase OS=Glycine max GN=SACPD A PE=3 SV=2	1.51078	2.94166	7
VIT_02s0033g01330	acyl-CoA binding protein	2.82734	2.35706	6
VIT_11s0037g01390	acyl-CoA oxidase ACX3	1.39557	2.74847	7
VIT_05s0062g00990	aldo/keto reductase AKR	1.52861	2.61823	6
VIT_00s0361g00040	Anthocyanidin reductase	1	2.62914	7
VIT_02s0033g01050	anthraniloyal-CoA: methanol anthraniloyal transferase [Vitis labrusca]	0.707904	2.53565	7
VIT_15s0046g00060	arginine/serine-rich splicing factor RSP31 (RSP31)	1.6601	2.66283	6
VIT_00s0341g00050	ATMYB66/WER/WER1 (WEREWOLF 1)	1.62436	2.68413	6
VIT_02s0154g00390	autophagy 8f (APG8f)	1.69924	2.83297	6
VIT_16s0098g01150	Auxin-responsive SAUR29	2.66456	2.47748	6
VIT_10s0003g02620	AWPM19	1.41811	2.5545	7
VIT_16s0022g01690	band 7 family	1.27755	2.57374	7
VIT_01s0146g00150	BCL-2-ASSOCIATED ATHANOGENE 5	2.57536	0.3543	5
VIT_18s0001g13150	BEL1 homeotic protein 3	1.34897	2.70707	7
VIT_12s0057g00990	Beta 1,2 N-acetylglucosaminyltransferase	1.20365	2.85163	7
VIT_15s0021g02700	Beta-expansin (EXPB4)	2.3904	2.93924	6
VIT_08s0040g00910	CAM INTERACTING PROTEIN 111	1.04567	2.54971	7
VIT_04s0008g05770	CBL-interacting protein kinase 25 (CIPK25)	1.52817	2.67505	6
VIT_11s0103g00380	Cd2+-exporting ATPase HMA2 (Heavy metal ATPase 2)	0.963872	2.68154	7
VIT_14s0068g00920	Chalcone synthase (CHS)	2.20867	2.68662	6
VIT_03s0038g04510	chaperone BCS1 mitochondrial	1.43007	2.67394	7
VIT_05s0094g00340	Chitinase class IV	2.35058	2.70184	6
VIT_08s0007g05250	cig3	1.43852	2.75476	7
VIT_17s0000g09100	copper amine oxidase	1.11055	2.85082	7
VIT_08s0007g01470	copper transporter 3	2.12956	2.52895	6
VIT_14s0030g01260	CRK1 protein	1.12696	2.60581	7
VIT_01s0137g00550	CYP71B34	1	2.61519	7
VIT_14s0006g00250	Cysteine-rich repeat secretory protein 60	1.38449	2.86754	7
VIT_03s0038g04390	Dehydrin 1	1.54191	2.74691	6
VIT_01s0011g01020	disease resistance protein RPS2 (CC-NBS-LRR class)	1.44732	2.6258	7
VIT_14s0060g01530	DNA polymerase III subunit epsilon	1	2.5605	7
VIT_04s0008g00660	early flowering 3	1.36564	2.88106	7
VIT_19s0090g01430	EDM2	1.47069	2.5489	7
VIT_04s0008g07260	EDR2 (enhanced disease resistance 2)	1.36085	2.64722	7
VIT_13s0064g01450	electron carrier/ protein disulfide oxidoreductase	2.07954	2.96118	6
VIT_10s0003g00140	Ethylene-responsive transcription factor 9	1.8715	2.97988	6
VIT_16s0013g01120	Ethylene-responsive transcription factor ERF105	2.82061	2.27016	6
VIT_18s0072g00260	Ethylene-responsive transcription factor RELATED TO APETALA2 6	1	2.60152	7
VIT_11s0016g00020	Eukaryotic translation initiation factor 5A isoform II	1.92029	2.63538	6
VIT_01s0011g04830	Extensin	2.33585	2.8129	6
VIT_18s0001g15010	F-box and leucine-rich repeat protein 1	1.57108	2.83772	6
VIT_07s0289g00020	ferredoxin	2.16236	2.90928	6
VIT_08s0058g00440	ferritin	1.58811	2.55966	6
VIT_00s0287g00040	GATA transcription factor 28	1.2328	2.89349	7
VIT_09s0002g04340	Glabra2	1.24757	2.90179	7
VIT_04s0159g00040	glutathione transferase microsomal	1.68338	2.60824	6
VIT_07s0005g01980	glycosyl transferase family 8 protein	2.70767	0.338794	5
VIT_08s0040g00610	GTB1 (GLOBAL TRANSCRIPTION FACTOR GROUP B1)	1.40131	2.62011	7
VIT_04s0008g03890	GTP binding protein EngB	1.51468	2.64076	6
VIT_08s0056g00250	Harpin-induced 1	1.46819	2.70496	7
VIT_04s0069g01010	harpin-induced protein	1	2.99702	7
VIT_13s0019g02820	heat shock protein	2.95186	1	5
VIT_04s0008g01580	heat shock protein Cytosolic class II low molecular weight	2.61649	1.76425	5
VIT_04s0008g01490	heat shock protein Cytosolic class II low molecular weight	2.76744	0.719074	5
VIT_01s0011g05360	high mobility group protein HMGI/Y-1	1.33516	2.56102	7
VIT_00s0865g00030	Histone H2A	1.58163	2.61529	6
VIT_08s0040g03300	histone H2A.4 HTA12	1.39211	2.55226	7
VIT_00s0868g00020	Histone H2A.6 HTA1	1.61567	2.63551	6
VIT_07s0104g00970	histone H2AXb HTA3	1.57546	2.85913	6
VIT_06s0004g04250	histone H2B	1.44236	2.63215	7
VIT_06s0004g04300	Histone H2B	1.50355	2.9097	7
VIT_06s0004g04230	histone H2B1	1.8793	2.80444	6
VIT_19s0014g01800	Homogentisate 1,2-dioxygenase	1.26446	2.90655	7
VIT_14s0060g02300	hypoxia-responsive	1.39725	2.95754	7
VIT_01s0011g03660	IMP dehydrogenase/GMP reductase	1.0416	2.99741	7
VIT_04s0023g01430	INDETERMINATE(ID)-DOMAIN 2	1.57699	2.58955	6
VIT_06s0004g05560	invertase/pectin methylesterase inhibitor	2.02124	2.73935	6
VIT_08s0007g03330	Iron-sulfur assembly protein IscA 2	1.56518	2.94222	7
VIT_09s0002g00890	jasmonate ZIM-domain protein 1	1.50341	2.62748	7
VIT_07s0005g02700	KCO5 (Ca2+ activated outward rectifying K+ channel 5)	1.06065	2.77069	7
VIT_06s0004g03810	kinesin motor protein	1.3366	2.50674	7
VIT_18s0001g15400	KOW domain-containing transcription factor family protein	1.30995	2.69166	7
VIT_18s0122g00390	laccase	1	2.99368	7
VIT_00s0313g00070	MADS-box protein SVP (SHORT VEGETATIVE PHASE)	1.30437	2.6426	7
VIT_08s0032g01210	mal d 1-associated protein	2.0499	2.98398	6
VIT_16s0098g01250	metal-nicotianamine transporter YSL3	1.32921	2.51923	7
VIT_01s0011g02260	metal-nicotianamine transporter YSL7	1	2.71386	7
VIT_13s0019g02440	mitochondrial substrate carrier family protein	1.5636	2.82662	6
VIT_03s0038g03570	monocopper oxidase SKS5 (SKU5 Similar 5)	2.26772	2.66249	6
VIT_05s0049g01020	myb domain protein 14	1.08437	2.69971	7
VIT_14s0066g01090	myb domain protein 24	1	2.60303	7
VIT_14s0060g00240	myb domain protein 61	1	2.84506	7
VIT_09s0002g02940	Myo-inositol oxygenase 1	1.48185	2.69771	7
VIT_18s0001g10560	Myosin heavy chain	1.39442	2.57487	7
VIT_19s0027g00230	NAC domain-containing protein 22	1.53163	2.9525	7
VIT_06s0004g01830	NIMA-related protein kinase	1.35176	2.81694	7
VIT_02s0033g00850	nitrilase	1.47658	2.7293	7
VIT_02s0033g00840	nitrilase 4B	1.78053	2.78211	6
VIT_02s0033g00660	nitrilase 4B	2.11493	2.52437	6
VIT_08s0007g08020	no hit	2.86832	1	5
VIT_14s0081g00380	no hit	1.62213	2.84155	6
VIT_00s0367g00010	no hit	1.68815	2.80355	6
VIT_08s0007g07310	no hit	1.72676	2.67031	6
VIT_00s0125g00060	no hit	1.99411	2.68044	6
VIT_16s0013g02160	no hit	2.08201	2.98031	6
VIT_05s0049g00770	no hit	2.30968	2.53212	6
VIT_11s0016g04790	no hit	1	2.60199	7
VIT_11s0052g00580	no hit	1	2.66631	7
VIT_14s0108g00990	no hit	1.14611	2.78797	7
VIT_00s0467g00040	no hit	1.18053	2.94456	7
VIT_01s0011g05240	no hit	1.3392	2.60452	7
VIT_16s0013g01380	no hit	1.36523	2.5105	7
VIT_00s0404g00070	no hit	1.36936	2.89905	7
VIT_12s0034g00960	no hit	1.4465	2.58631	7
VIT_14s0081g00410	no hit	1.46439	2.66812	7
VIT_14s0066g00700	oleosin H-isoform	1.26534	2.68703	7
VIT_10s0116g00550	oligosaccharide transporter OST3/OST6	1.70788	2.54501	6
VIT_19s0014g04790	ORGANIC CATION/CARNITINE TRANSPORTER4	1	2.96176	7
VIT_05s0124g00510	oxalyl-CoA decarboxylase [Vitis vinifera]	1.11487	2.69823	7
VIT_17s0000g06870	Oxidoreductase, acting on NADH or NADPH	1.78301	2.55686	6
VIT_09s0002g06970	Palmitoyl-monogalactosyldiacylglycerol delta-7 desaturase, chloroplast precursor	1.04586	2.99854	7
VIT_05s0077g01580	pathogenesis protein 10 [Vitis vinifera]	1.82538	2.78465	6
VIT_14s0108g00970	pentatricopeptide (PPR) repeat	1.25722	2.84962	7
VIT_06s0004g00160	Pentatricopeptide (PPR) repeat-containing protein	1.44023	2.96842	7
VIT_05s0020g02850	peroxiredoxin-5	1.52751	2.74232	7
VIT_03s0091g00580	Peroxisomal membrane protein	1.22186	2.51529	7
VIT_02s0154g00610	Pex19 protein	1.51147	2.8836	7
VIT_00s2508g00010	Phenylalanine ammonia-lyase	1	2.50366	7
VIT_13s0019g04460	phenylalanine ammonia-lyase 2 (PAL2)	2.31029	2.96315	6
VIT_16s0039g01170	phenylalanine ammonium lyase	1	2.58163	7
VIT_15s0046g00440	phosphatidylinositol 3- and 4-kinase / ubiquitin	1.30545	2.5195	7
VIT_01s0011g02480	phospholipid-transporting ATPase	1.13072	2.59478	7
VIT_18s0001g09110	photosystem II PsbC protein	1.74423	2.94993	6
VIT_17s0000g08610	Phox (PX) domain-containing protein	1.55271	2.92325	7
VIT_09s0002g03410	phytochrome-associated protein 1 (PAP1)	1.03737	2.82268	7
VIT_13s0067g00450	pleckstriny (PH) domain-containing protein	2.10837	2.56665	6
VIT_04s0008g04990	potassium channel AKT1	1	2.97795	7
VIT_13s0019g03220	proline transporter 1 (ProT1)	1.07107	2.75936	7
VIT_00s0479g00010	protein kinase 6	1.12626	2.7366	7
VIT_08s0058g01290	Protein kinase AtSIK	1.18811	2.52208	7
VIT_14s0066g01200	protein kinase beta-1 subunit 5'-AMP-activated	1.42317	2.62308	7
VIT_08s0056g00710	Protein kinase C inhibitor	2.22382	2.66926	6
VIT_08s0007g07440	PUMILIO 12 (APUM12)	1.18872	2.95424	7
VIT_18s0001g09480	PUMILIO 8 (APUM8)	1.41396	2.79264	7
VIT_10s0116g00210	PUX4 (PLANT UBX DOMAIN-CONTAINING PROTEIN 4)	2.04838	2.78673	6
VIT_10s0071g01060	pyruvate kinase	1.50723	2.58909	6
VIT_11s0037g00420	RARE-COLD-INDUCIBLE 2A	1.87682	2.67642	6
VIT_14s0068g00840	RBR1 (RETINOBLASTOMA-RELATED 1)	1.35811	2.56567	7
VIT_02s0033g01170	replication protein RPA 70kDa subunit	1	2.65119	7
VIT_10s0003g05430	reticuline oxidase precursor	1	2.8798	7
VIT_04s0008g01220	RKL1 (Receptor-like kinase 1)	1.52471	2.95552	7
VIT_16s0039g02760	RNA polymerase II mediator complex subunit SOH1	1.50832	2.79972	7
VIT_13s0064g01190	RNA recognition motif (RRM)-containing protein	1.46836	2.51567	7
VIT_08s0007g05000	S-adenosylmethionine synthetase	1.05226	2.77147	7
VIT_12s0034g02170	SAG18 (Senescence associated gene 18)	1.51762	2.68432	7
VIT_00s0337g00010	salt tolerance protein 2	1.76012	2.7869	6
VIT_05s0029g00310	Serine hydroxymethyltransferase 1	1.38956	2.5526	7
VIT_03s0038g02500	SKP1	1.96803	2.92716	6
VIT_09s0002g00640	Small heat stress protein class CIII	2.69907	0.413731	5
VIT_18s0001g10370	S-ribonuclease binding protein SBP1	1.76726	2.62277	6
VIT_01s0127g00680	SRO2 (SIMILAR TO RCD ONE 2)	2.023	2.96335	6
VIT_06s0009g01900	Ssu72	1.6844	2.89425	6
VIT_09s0018g01370	STE20/SPS1 proline-alanine-rich protein kinase	1.61118	2.66207	6
VIT_04s0008g05820	Stromal cell-derived factor 2 protein precursor (SDF2 protein)	1.87167	2.86621	6
VIT_05s0029g01140	sucrose-phosphate synthase	1.23264	2.77051	7
VIT_06s0004g03390	TET3 (TETRASPANIN3)	1.58929	2.72734	6
VIT_02s0025g04310	Thaumatin	2.06066	2.78956	6
VIT_06s0004g06130	thiamine biosynthesis protein ThiC	1.36726	2.53102	7
VIT_11s0016g05620	TPR4/WSIP2 (TOPLESS-RELATED 4)	1.72417	2.62001	6
VIT_06s0004g08150	trans-cinnamate 4-monooxygenase	1.93607	2.88806	6
VIT_19s0014g01870	transcription elongation factor 1	1.66019	2.52492	6
VIT_01s0137g00360	transducin family protein / WD-40 repeat	1.67638	2.61298	6
VIT_05s0077g00850	ubiquitin-conjugating enzyme E2 O	1.11932	2.82131	7
VIT_18s0001g03580	ubiquitin-fold modifier 1 precursor	2.46459	2.7289	6
VIT_01s0011g01420	UDP-N-acetylglucosamine pyrophosphorylase	1.65753	2.69257	6
VIT_08s0007g01150	unc51-like kinase	1.39591	2.64716	7
VIT_18s0001g05420	UNE2 (unfertilized embryo sac 2); carbohydrate transporter/ sugar porter	1.20075	2.82328	7
VIT_00s0264g00060	unknown	2.30537	2.63768	6
VIT_07s0005g05590	unknown	1	2.81537	7
VIT_14s0006g01580	Unknown protein	2.5606	0.642481	5
VIT_01s0026g02100	Unknown protein	2.62051	1.57075	5
VIT_18s0001g02690	Unknown protein	2.79876	1.68346	5
VIT_03s0038g00590	Unknown protein	1.6297	2.61079	6
VIT_11s0016g00780	Unknown protein	1.65796	2.96013	6
VIT_01s0026g02210	Unknown protein	1.68429	2.94563	6
VIT_07s0255g00160	Unknown protein	1.68761	2.61613	6
VIT_08s0040g00140	Unknown protein	1.84041	2.87851	6
VIT_07s0031g00660	Unknown protein	1.87434	2.8132	6
VIT_00s0203g00180	Unknown protein	2.04152	2.52367	6
VIT_00s1466g00020	Unknown protein	2.05702	2.74558	6
VIT_05s0094g00760	Unknown protein	2.12295	2.5042	6
VIT_19s0090g00450	Unknown protein	1.29444	2.57532	7
VIT_08s0040g02880	Unknown protein	1.37751	2.99218	7
VIT_14s0108g01360	Unknown protein	1.43843	2.69566	7
VIT_11s0052g00830	vernalization insensitive 3	1.27804	2.56696	7
VIT_08s0056g00620	V-type H+-transporting ATPase subunit E	1.60276	2.73045	6
VIT_19s0014g03170	WD-40 repeat protein	1.54632	2.97153	7
VIT_11s0052g01300	XYLOGLUCAN ENDOTRANSGLYCOSYLASE 6	2.62348	1	5
VIT_06s0061g00760	zinc finger (C2H2 type) family	1	2.85848	7
VIT_03s0091g00480	zinc finger (C3HC4-type RING finger)	1.59423	2.88213	6
VIT_08s0040g02160	zinc finger (C3HC4-type RING finger)	1.73971	2.65321	6
VIT_07s0141g00810	Zinc finger, SWIM-type	1.20881	2.87757	7
VIT_06s0004g01160	10-formyltetrahydrofolate synthetase	0.67686	0.47177	2
VIT_12s0059g01380	1-aminocyclopropane-1-carboxylate oxidase 1	1.39329	2.27102	7
VIT_11s0052g01770	20S proteasome subunit alpha 2	1.49394	2.10443	6
VIT_02s0025g00380	2-C-methyl-D-erythritol 2,4-cyclodiphosphate synthase, chloroplast precursor	1.85413	2.07705	6
VIT_15s0046g02510	2-oxo acid dehydrogenase, lipoyl-binding site	1.32451	2.03272	7
VIT_10s0003g03090	3-beta hydroxysteroid dehydrogenase	1.12467	0.489413	3
VIT_06s0004g02100	3-beta-hydroxysteroid-delta-isomerase	1.35963	2.05957	6
VIT_00s0591g00020	3-deoxy-D-arabino-heptulosonate 7-phosphate synthase	0.734357	0.386723	3
VIT_18s0122g00610	3-hydroxy-3-methylglutaryl-coenzyme A reductase 3	0.386751	0.386751	4
VIT_04s0044g01740	3-hydroxy-3-methylglutaryl-coenzyme A reductase 3	0.400392	0.352188	4
VIT_05s0077g00860	3-hydroxybutyryl-CoA dehydratase	1	2.05881	7
VIT_11s0016g04290	3-hydroxyisobutyryl-CoA hydrolase	1.55134	2.1752	6
VIT_14s0006g02990	3-ketoacyl-CoA synthase	0.878371	0.371671	3
VIT_00s0194g00110	4-nitrophenylphosphatase	1.31781	2.0666	7
VIT_18s0001g12510	5' nucleotidase	0.875912	0.316826	3
VIT_09s0002g05990	6-4 photolyase	1.27008	0.442479	5
VIT_12s0035g00380	AAA-type ATPase	0.658246	0.370325	2
VIT_12s0035g00350	AAA-type ATPase	0.742973	0.342788	3
VIT_15s0048g02990	AAA-type ATPase	1	2.07909	7
VIT_17s0000g10260	aarF domain containing kinase	0.897017	0.442091	3
VIT_00s0203g00100	aarF domain-containing kinase ABC1	1.21116	2.06356	7
VIT_01s0026g02190	ABA-responsive protein (HVA22c)	0.596511	0.486316	2
VIT_11s0052g00540	ABC protein 3 ATNAP3 non-intrinsic	0.746988	0.449016	3
VIT_07s0031g01640	ABC transporter F member 8	0.823835	0.413953	3
VIT_13s0074g00700	ABC transporter G member 22	0.828304	0.478917	3
VIT_06s0061g01480	ABC transporter G member 22	0.423871	0.423871	4
VIT_06s0061g00350	ABC transporter G member 7	0.612769	0.351675	2
VIT_11s0016g03180	ABI1 (ABA INSENSITIVE 1)	0.927169	0.408131	3
VIT_16s0098g01720	Abl interactor 2 (ABIL2)	0.678583	0.430291	2
VIT_06s0004g00620	ACCELERATED CELL DEATH 1 ACD1	0.459608	0.41893	4
VIT_06s0004g00640	ACCELERATED CELL DEATH 1 ACD1	0.471397	0.471397	4
VIT_01s0011g00590	ACCLIMATION OF PHOTOSYNTHESIS TO ENVIRONMENT	0.410876	0.332353	4
VIT_15s0046g03340	acetyl co-enzyme A carboxylase carboxyltransferase alpha subunit	0.59768	0.307068	2
VIT_15s0048g02240	acid phosphatase PAP14	1.1668	0.43816	3
VIT_01s0146g00100	ACT domain containing protein (ACR4)	1	2.21984	7
VIT_08s0007g06520	actin beta/gamma 1	1.06236	0.385523	3
VIT_13s0019g01240	actin beta/gamma 1	1.18893	2.02002	7
VIT_02s0012g02500	Acyl-[acyl-carrier-protein] desaturase OS=Glycine max GN=SACPD A PE=3 SV=2	1.77573	2.45166	6
VIT_06s0004g07380	acyl-carrier protein S-malonyltransferase	0.736301	0.457442	3
VIT_16s0098g01570	acyl-CoA binding protein 2 (ACBP2)	1.16239	2.10111	7
VIT_16s0022g01150	acyl-CoA oxidase ACX3	1.28892	2.05979	7
VIT_16s0022g01120	acyl-CoA oxidase ACX3	1.30649	2.12225	7
VIT_11s0016g00100	adapter protein SPIKE1 (SPK1)	0.732439	0.482243	2
VIT_10s0116g00820	adenosine/AMP deaminase	1.95689	2.09501	6
VIT_03s0091g00870	adenylylsulfate kinase 1 (AKN1)	0.599511	0.431427	2
VIT_06s0004g01910	ADP,ATP carrier protein	0.563197	0.456709	4
VIT_18s0001g12840	ADP-glucose pyrophosphorylase large subunit CagpL2	0.632618	0.337825	2
VIT_11s0016g00530	adrenodoxin ferredoxin 2	1.50734	2.09472	6
VIT_11s0052g00620	AHA2 (Arabidopsis H(+)-ATPase 2)	0.404242	0.404242	4
VIT_09s0002g00340	alanine aminotransferase 2	1.32895	2.02049	7
VIT_07s0005g04610	alcohol dehydrogenase class III	0.67464	0.455462	2
VIT_07s0031g02630	aldehyde dehydrogenase	1.17694	2.42875	7
VIT_04s0023g02810	aldehyde dehydrogenase 3B1	1.26665	0.359018	5
VIT_12s0028g01100	aldo/keto reductase	0.809148	0.463697	3
VIT_18s0157g00100	alliin lyase	0.468919	0.468919	4
VIT_00s0225g00230	alliin lyase precursor	1	2.19319	7
VIT_05s0020g01530	Alpha-1,6-xylosyltransferase	0.800538	0.428514	3
VIT_03s0063g00410	Alpha-amylase	1.19539	2.06761	7
VIT_17s0053g00990	alpha-expansin 1 precursor	0.776917	0.377637	3
VIT_08s0040g00320	Alpha-L-arabinofuranosidase	0.982538	2.46459	7
VIT_06s0061g00480	alpha-L-fucosidase 1 precursor	0.764089	0.413812	3
VIT_02s0033g01400	alternative oxidase 1a, (AOX1A)	1	2.20156	7
VIT_05s0094g01210	amine oxidase	0.54699	0.404373	2
VIT_13s0019g00740	amino acid binding protein	0.444589	0.375723	4
VIT_06s0061g00570	Amino acid permease	0.657623	0.420597	2
VIT_03s0038g02860	Amino acid permease	0.718582	0.491221	2
VIT_06s0009g01140	Amino acid permease	1	2.38772	7
VIT_00s0188g00140	amino acid permease 4	0.384503	0.378146	4
VIT_10s0116g01540	aminomethyltransferase	0.619297	0.352013	2
VIT_14s0128g00100	aminotransferase class IV	0.660239	0.423603	2
VIT_07s0005g03630	Ankyrin	0.53688	0.379542	2
VIT_04s0044g01670	ankyrin	0.455814	0.528451	4
VIT_10s0003g02060	ankyrin protein kinase	0.680256	0.368059	3
VIT_00s0256g00040	Ankyrin repeat protein	0.458596	0.458596	4
VIT_00s0256g00030	Ankyrin repeat protein	0.495024	0.495024	4
VIT_08s0007g06170	Anthranilate phosphoribosyltransferase	0.698267	0.356104	3
VIT_09s0018g01490	Anthraniloyal-CoA: methanol anthraniloyal transferase	1	2.05765	7
VIT_13s0067g01300	AP2-associated kinase	0.653959	0.389637	2
VIT_08s0007g08580	AP2-like ethylene-responsive transcription factor	0.628324	0.403684	2
VIT_09s0002g04020	aquaporin DELTA-TIP	0.73709	0.373915	3
VIT_08s0007g04780	aquaporin GAMMA-TIP	0.967455	0.318439	3
VIT_06s0004g02850	Aquaporin PIP2B	0.532261	0.344473	2
VIT_13s0019g04280	aquaporin PIP2B	1.00451	0.439223	3
VIT_19s0027g00590	arginine/serine-rich 45	1.53168	2.35593	6
VIT_12s0059g01430	Argonaute (AGO1)	1	2.15533	7
VIT_00s2269g00010	Armadillo/beta-catenin repeat	0.731642	0.466218	3
VIT_19s0090g01790	armadillo/beta-catenin repeat	1	2.35563	7
VIT_15s0021g01810	armadillo/beta-catenin repeat family protein	1.42249	2.23132	6
VIT_17s0000g08080	armadillo/beta-catenin repeat protein / U-box domain-containing protein	1.01601	0.455665	3
VIT_03s0063g00610	ARP protein (REF)	0.65878	0.371182	2
VIT_11s0206g00060	ARR18	1	2.46263	7
VIT_01s0026g00940	ARR3 typeA	2.0491	1.70459	6
VIT_00s2536g00010	aspartic proteinase nepenthesin-1 precursor	0.774893	0.461222	3
VIT_00s0429g00040	aspartic proteinase nepenthesin-1 precursor	0.341969	0.434099	4
VIT_13s0019g01980	aspartic proteinase nepenthesin-2 precursor	1.4387	0.381994	5
VIT_06s0061g01030	aspartic proteinase nepenthesin-2 precursor	0.941792	2.03044	7
VIT_00s0434g00090	aspartyl protease	0.641128	0.391459	2
VIT_17s0000g03990	aspartyl protease	0.429433	0.373645	4
VIT_09s0018g01670	aspartyl protease	0.487864	0.487864	4
VIT_04s0023g00730	aspartyl protease family	0.804977	0.491038	3
VIT_14s0006g00910	ATA15 protein	0.856975	0.386961	3
VIT_03s0132g00050	ATHVA22A (Arabidopsis thaliana HVA22 homologue A)	1.10139	0.422537	3
VIT_03s0132g00090	ATHVA22A (Arabidopsis thaliana HVA22 homologue A)	1.10464	0.478482	3
VIT_02s0025g03700	ATP binding protein	0.725843	0.312866	3
VIT_15s0021g00920	ATP synthase delta' chain, mitochondrial	1.55089	2.09389	6
VIT_10s0116g01740	ATP synthase gamma chain 1t (ATPC1)	0.8672	0.421079	3
VIT_09s0002g05710	ATP:ADP antiporter	1.61803	2.31669	6
VIT_01s0127g00260	ATP-citrate synthase	1.25291	2.42679	7
VIT_16s0100g00520	ATPP2-A13	1.31956	2.34425	7
VIT_19s0138g00140	ATSYTE/NTMC2T6.1/NTMC2TYPE6.1/SYTE	0.683599	0.449312	2
VIT_11s0118g00260	ATTOC132/TOC132 (MULTIMERIC TRANSLOCON COMPLEX IN THE OUTER ENVELOPE MEMBRANE 132	1.105	2.21509	7
VIT_11s0037g00970	Autophagy-related protein 18 ATG18b	1.14452	2.05025	7
VIT_18s0001g12100	Auxilin	0.499151	0.331982	2
VIT_04s0044g01850	auxin efflux carrier	0.45555	0.335007	2
VIT_04s0044g01860	auxin efflux carrier	0.420737	0.352737	4
VIT_14s0006g01970	auxin efflux carrier family	0.61684	0.455182	2
VIT_11s0065g00310	Auxin response factor 2	0.594688	0.46852	2
VIT_10s0003g00420	Auxin response factor 3	0.637242	0.485376	2
VIT_18s0001g13930	Auxin response factor 5 (Transcription factor MONOPTEROS)	1.22784	2.14006	7
VIT_02s0025g01740	auxin response factor 9	0.456656	0.456656	4
VIT_17s0000g04810	auxin-independent growth promoter	0.675292	0.405109	2
VIT_11s0016g01190	auxin-independent growth promoter	0.983402	0.46899	3
VIT_18s0001g00100	auxin-independent growth promoter	1.21702	2.2664	7
VIT_10s0003g04560	Auxin-Induced in Root cultures 9 AIR9	0.5618	0.381955	2
VIT_12s0134g00240	Avr9/Cf-9 rapidly elicited protein 20	1.44718	0.34064	5
VIT_00s0347g00040	Avr9/Cf-9 rapidly elicited protein 20	1	2.22875	7
VIT_06s0009g00880	axial regulator YABBY2	0.635874	0.398254	2
VIT_08s0032g01110	axial regulator YABBY2	0.63743	0.371105	2
VIT_11s0052g00020	balbiani ring 1	0.782091	0.478506	3
VIT_09s0018g01240	balbiani ring 1	0.477541	0.384881	4
VIT_05s0029g00390	basic helix-loop-helix (bHLH) family	0.860865	0.455568	3
VIT_14s0060g01010	basic helix-loop-helix (bHLH) family	1.74129	2.22503	6
VIT_11s0037g00040	basic helix-loop-helix (bHLH) family	0.880437	2.38649	7
VIT_10s0003g01170	basic helix-loop-helix (bHLH) family	1	2.39356	7
VIT_16s0050g01090	beta-carotene hydroxylase	0.631986	0.458779	2
VIT_00s1803g00010	Beta-galactosidase	0.500798	0.378043	2
VIT_09s0002g02290	Beta-galactosidase	0.549006	0.355523	2
VIT_04s0008g02250	beta-ketoacyl-CoA synthase	1.88221	2.41325	6
VIT_19s0014g03240	Beta-mannosidase 4	0.386195	0.34269	4
VIT_00s0301g00100	BFN1 (BIFUNCTIONAL NUCLEASE I)	1	2.19011	7
VIT_17s0000g04790	BIM1 (BES1-interacting Myc-like protein 1)	0.987668	0.471192	3
VIT_01s0026g01020	binding	0.982769	2.12941	7
VIT_17s0000g07470	binding	0.946814	0.475836	3
VIT_06s0009g00410	BLH1 (embryo sac development arrest 29)	0.523745	0.366902	2
VIT_11s0016g04720	blight-associated protein p12 precursor	2.24829	1	5
VIT_07s0031g01850	BRI1 protein	0.594696	0.483025	2
VIT_04s0008g05480	BRI1-KD interacting protein 118	0.795575	0.439747	3
VIT_04s0008g05240	Brittle 1 protein	0.677981	0.421079	2
VIT_12s0059g01180	bromo-adjacenty (BAH) domain-containing protein	0.787692	0.439205	3
VIT_19s0014g01780	bZIP transcription factor	1.37787	0.310258	5
VIT_03s0038g02420	bZIP transcription factor	1.10017	2.22177	7
VIT_14s0030g02200	bZIP transcription factor BZO2H1	1	2.17476	7
VIT_15s0046g01440	BZip transcription factor G-BOX BINDING FACTOR 3	0.925854	0.41847	3
VIT_16s0098g00850	Caffeic acid O-methyltransferase	0.700194	0.373541	3
VIT_19s0015g01070	Calcineurin B	0.872936	0.455252	3
VIT_15s0048g02230	Calcineurin phosphoesterase	0.997155	0.457885	3
VIT_00s0125g00180	calcium channel, voltage-dependent, alpha 2/delta	0.763522	2.47296	7
VIT_11s0037g01430	calcium-dependent protein kinase 13 CPK13	1.34087	2.24758	7
VIT_19s0090g00410	calcium-dependent protein kinase 15 CPK15	0.677077	0.488973	2
VIT_08s0040g02830	calcium-transporting ATPase 1, endoplasmic reticulum-type ECA1	1.07416	2.07834	7
VIT_16s0050g00620	calmodulin-binding heat shock protein	0.536551	0.456759	4
VIT_14s0060g01470	calmodulin-binding protein	1.08175	0.423501	3
VIT_00s2785g00010	calmodulin-binding protein	1	2.4071	7
VIT_03s0063g00820	CARBOXYESTERASE 12; CXE12	1.32967	2.25797	7
VIT_03s0063g00830	CARBOXYESTERASE 5 CXE5	1.26008	2.39032	7
VIT_14s0006g00430	carboxylesterase	1.12883	2.0411	7
VIT_13s0320g00060	carboxyl-terminal peptidase	0.400316	0.400316	4
VIT_00s0480g00090	catechol oxidase (EC 1.10.3.1) precursor - grape	0.456931	0.456931	4
VIT_01s0011g01140	CATIONIC AMINO ACID TRANSPORTER 5	0.805989	0.454426	3
VIT_08s0058g01090	CBL-interacting protein kinase 14 (CIPK14)	0.8048	0.434817	3
VIT_11s0052g01700	CBL-interacting protein kinase 21 (CIPK21)	0.506639	0.432838	4
VIT_06s0009g01840	CBL-interacting protein kinase 3	0.784192	0.493403	3
VIT_00s0285g00010	CBL-interacting protein kinase 9 (CIPK9)	0.850457	0.454996	3
VIT_04s0023g00310	CBS domain-containing protein	0.719867	0.439733	3
VIT_00s0587g00030	CBS domain-containing protein	2.05073	2.06229	6
VIT_05s0049g01830	CCT motif CONSTANS-LIKE	0.413808	0.413808	4
VIT_04s0023g02640	CDK5RAP1	0.496633	0.49088	4
VIT_00s0577g00010	CDPK protein kinase	0.65707	0.49705	2
VIT_04s0023g03780	Cell cycle checkpoint protein RAD17 (AtRAD17)	1.64833	2.0472	6
VIT_14s0066g01920	cellular repressor of E1A-stimulated genes (CREG)	1.10436	2.36455	7
VIT_04s0069g00780	Cellulose synthase CSLC05	0.480178	0.480178	4
VIT_00s0469g00050	cellulose synthase CSLE1	0.599299	0.309802	2
VIT_00s0414g00030	cellulose synthase CSLE1	0.685269	0.393891	3
VIT_05s0020g05050	cellulose synthase CSLE1	0.530986	0.44739	4
VIT_19s0015g00710	cellulose synthase CSLE1	1.39487	2.33083	7
VIT_11s0016g03130	ceramide glucosyltransferase	0.74695	0.423536	3
VIT_14s0068g00930	Chalcone synthase	2.03432	2.44897	6
VIT_19s0090g01190	chaperone GrpE type 2	1.74181	2.3352	6
VIT_01s0011g04990	chaperonin	2.32594	1	5
VIT_19s0014g04940	Chitin-inducible gibberellin-responsive protein 1	1.32564	2.19624	7
VIT_18s0001g02700	chlorophyll a oxygenase (CAO)	0.681175	0.351186	3
VIT_07s0031g01760	chloroplast lumen common family protein	0.806613	0.463553	3
VIT_13s0064g00030	choline transporter	0.857645	0.461207	3
VIT_06s0009g03330	cig3	1.32526	2.11213	7
VIT_16s0039g01670	cinnamoyl-CoA reductase	1.11299	0.461992	3
VIT_19s0014g04980	Cinnamyl alcohol dehydrogenase	1.24565	0.324473	3
VIT_11s0016g05480	clathrin assembly protein 2	1.58058	2.04284	6
VIT_00s0958g00010	Coatamer alpha subunit (HEPCOP)	0.423178	0.423178	4
VIT_03s0063g01870	Cold acclimation protein WCOR413 protein beta form	1.0789	0.487362	3
VIT_04s0008g07340	CONSTANS-LIKE 4	0.641548	0.473106	2
VIT_13s0067g00080	COP1-interacting protein 7	0.553177	0.327533	2
VIT_12s0055g00390	COP9 signalosome complex subunit 8	1.70446	2.30955	6
VIT_03s0038g04360	COP9 signalosome subunit 5A	1.28254	2.01495	7
VIT_05s0020g03320	copper amine oxidase	0.52607	0.37621	2
VIT_00s0225g00090	copper amine oxidase	0.558499	0.429341	2
VIT_00s1682g00010	copper amine oxidase	0.596005	0.408593	2
VIT_04s0008g01960	copper-transporting ATPase PAA2	0.722283	0.450072	3
VIT_01s0026g02480	CP12-2	1.29208	0.35522	5
VIT_19s0085g01200	CTP synthase	1.09874	2.22618	7
VIT_09s0018g00660	CTV.12	1.16871	2.37626	7
VIT_07s0104g01590	Cullin-1	1	2.02552	7
VIT_10s0003g01390	cupin, RmlC-type	1.21038	2.44266	7
VIT_09s0018g01360	cuticle protein	0.419165	0.419165	4
VIT_05s0020g04950	CwfJ	1.35576	2.35912	7
VIT_03s0180g00070	cyclase	0.693681	0.397459	3
VIT_03s0180g00040	Cyclin D3_2	0.638255	0.403647	2
VIT_01s0026g02580	CYCLING DOF FACTOR 2	0.590528	0.345956	2
VIT_09s0054g01110	cycloartenol synthase	0.616847	0.339991	2
VIT_09s0018g00630	cycloartenol synthase	0.705238	0.480636	2
VIT_01s0150g00210	CYP51A	0.661372	0.425667	2
VIT_17s0000g09610	CYP71D10	0.442617	0.442617	4
VIT_18s0001g12180	CYP721A1	0.449846	0.449846	4
VIT_19s0135g00230	CYP72A1	0.860936	0.459222	3
VIT_13s0067g00110	CYP72A1	0.446069	0.392157	4
VIT_18s0001g12170	CYP72A1	0.467514	0.467514	4
VIT_19s0135g00200	CYP72A59	0.67178	0.344934	3
VIT_19s0135g00190	CYP72A59	0.85114	0.400894	3
VIT_13s0106g00280	CYP79A2	1	2.2747	7
VIT_18s0001g09510	CYP81B2v1	0.950194	0.380766	3
VIT_18s0001g09650	CYP81E1	0.931121	0.390637	3
VIT_00s0705g00010	CYP81E1 Isoflavone 2'-hydroxylase	1	2.15949	7
VIT_18s0001g11470	CyP82A3	0.631322	0.396913	2
VIT_03s0063g01590	CYP82C2	0.427408	0.427408	4
VIT_02s0025g03320	CYP86A2	1.83281	2.33941	6
VIT_12s0035g01350	Cysteinyl-tRNA synthetase	1.04557	2.13952	7
VIT_16s0100g01280	cytochrome b5 domain-containing protein	1.09346	2.13779	7
VIT_19s0014g03850	cytochrome B6-F complex iron-sulfur subunit, PETC	1.31525	0.415767	5
VIT_03s0017g00940	cytochrome B6-F complex iron-sulfur subunit, PETC	1.5233	0.475917	5
VIT_02s0033g00130	cytokinin-O-glucosyltransferase 1	1.70356	2.11386	6
VIT_17s0000g07020	cytokinin-O-glucosyltransferase 2	0.586149	0.390806	2
VIT_00s0533g00040	Cytotoxin precursor (Leucocidin)	1.18215	2.06272	7
VIT_05s0077g00060	D1 protease	0.624851	0.465954	2
VIT_01s0010g01990	D8-sphingolipid desaturase	0.701404	0.407693	3
VIT_19s0014g01550	DAG protein, chloroplast,	1.6955	2.23901	6
VIT_11s0052g00400	DC2 protein	1.44685	2.19919	6
VIT_16s0100g00570	dehydration-responsive protein	1.64905	2.1709	6
VIT_08s0007g03930	delta14-sterol reductase FK (FACKEL)	0.671954	0.470035	2
VIT_15s0046g01680	delta-8 sphingolipid desaturase	0.491524	0.562791	4
VIT_18s0001g02550	delta-aminolevulinic acid dehydratase, chloroplast precursor	0.886379	0.446051	3
VIT_07s0005g03050	Deoxyhypusine hydroxylase	1.3276	2.04581	7
VIT_01s0011g06460	deoxymugineic acid synthase	1.40564	2.27418	7
VIT_07s0031g02840	Diacylglycerol kinase 2	1.62101	2.18842	6
VIT_10s0003g04800	dienelactone hydrolase	0.957027	0.40765	3
VIT_15s0048g00750	dihydrodipicolinate synthase	0.730172	0.458994	3
VIT_04s0044g00040	Dirigent	1	2.13174	7
VIT_06s0004g00990	Dirigent protein	0.678567	0.314682	3
VIT_07s0197g00150	disease resistance protein (CC-NBS-LRR class)	0.704003	0.342532	3
VIT_07s0197g00090	disease resistance protein (TIR-NBS-LRR class)	1.35857	0.454944	5
VIT_00s0487g00050	disease resistance protein (TIR-NBS-LRR class)	1.38464	0.49695	5
VIT_08s0007g06490	DNA polymerase delta, subunit B	1.00968	2.16165	7
VIT_16s0039g00730	DNA polymerase delta, subunit D	1.42396	2.17148	6
VIT_17s0000g00710	DNA-binding protein	0.37952	0.37952	4
VIT_09s0002g01860	DNA-directed RNA polymerase	1.17462	2.22086	7
VIT_14s0030g00640	DnaJ homolog, subfamily B, member 12	0.73495	0.389569	3
VIT_08s0217g00090	DnaJ homolog, subfamily B, member 9	2.47902	0.82363	5
VIT_08s0007g07960	DnaJ homolog, subfamily C, member 9	1.32691	2.27179	7
VIT_02s0033g00060	DNAJ plastid division protein (ARC6)	1.23585	2.01988	7
VIT_17s0000g08290	Dof zinc finger protein DOF5.6	0.50894	0.36365	2
VIT_01s0011g00560	DREPP plasma membrane polypeptide	1.03823	0.393598	3
VIT_16s0050g00190	DTA2 (DOWNSTREAM TARGET OF AGL15 2)	0.673669	0.464974	2
VIT_09s0002g02420	Dual-specific kinase DSK1	0.499591	0.472964	4
VIT_08s0040g03270	E3 ubiquitin-protein ligase TRIP12	1.38493	2.22965	7
VIT_05s0049g00390	E8 protein	0.650208	0.342964	3
VIT_13s0067g00860	early flowering 4	2.22694	2.37614	6
VIT_05s0049g00470	Electron transfer flavoprotein beta-subunit	1.30486	2.33205	7
VIT_11s0118g00720	elongation factor Tu	1.26544	2.16799	7
VIT_06s0004g00090	EMB1011 (EMBRYO DEFECTIVE 1011)	1.25078	2.06383	7
VIT_19s0015g00700	emp24/gp25L/p24	1.69	2.06577	6
VIT_07s0104g00410	endo-1,3;1,4-beta-D-glucanase precursor	0.811816	0.408776	3
VIT_07s0104g00440	endo-1,3;1,4-beta-D-glucanase precursor	1.23213	2.09083	7
VIT_05s0020g02290	Endonuclease	0.8651	0.360977	3
VIT_07s0104g00790	Endonuclease	0.458177	0.389662	4
VIT_03s0038g00430	enhanced disease susceptibility 5 EDS5	0.98469	2.02984	7
VIT_08s0058g00260	ethylene overproducer 1 (ETO1)	0.593678	0.346206	2
VIT_02s0234g00130	ETHYLENE RESPONSIVE ELEMENT BINDING FACTOR 1	1.31363	2.28328	7
VIT_11s0016g04860	Ethylene-responsive element-binding protein EREBP-4	0.737974	0.324349	3
VIT_09s0002g04120	ethylene-responsive protein	0.569395	0.452064	2
VIT_05s0094g00480	ethylene-responsive protein	0.953394	0.345976	3
VIT_16s0013g00950	Ethylene-responsive transcription factor ERF105	1.093	0.460003	3
VIT_16s0013g01060	Ethylene-responsive transcription factor ERF105	1.11259	0.473697	3
VIT_16s0013g01030	Ethylene-responsive transcription factor ERF105	1.12264	0.30083	3
VIT_06s0004g05480	eukaryotic translation initiation factor 3G	1.48817	2.02022	6
VIT_05s0049g01770	eukaryotic translation initiation factor 4E 2	1.66118	2.06129	6
VIT_17s0000g06220	exostosin	1.26391	2.12467	7
VIT_18s0001g02800	Expansin-A7	0.644723	0.377177	2
VIT_00s0533g00050	Extensin	1.09479	0.329221	3
VIT_18s0001g05630	far upstream element-binding protein	1.45427	2.45511	7
VIT_13s0019g00420	F-box family protein	0.806766	0.488736	3
VIT_16s0100g00510	F-box family protein	1.49996	2.36083	6
VIT_04s0008g01890	F-box family protein (FBL15)	1.45911	2.23083	6
VIT_09s0002g01000	Ferredoxin 4Fe-4S, iron-sulfur binding	1.30982	0.483893	5
VIT_12s0035g00270	ferredoxin, chloroplast (PETF)	1.06678	0.344788	3
VIT_18s0001g14450	Ferredoxin:nadp+ Oxidoreductase PETH	0.566807	0.352647	2
VIT_04s0023g03510	Ferredoxin:nadp+ Oxidoreductase PETH	0.863108	0.370267	3
VIT_08s0058g00410	ferritin 1 (FER1)	1.59942	2.42508	6
VIT_15s0046g00270	fiber protein Fb11	2.06358	2.17434	6
VIT_16s0098g00860	Flavanone 3-hydroxylase	0.671973	0.383184	3
VIT_18s0001g12460	flavodoxin family protein / radical SAM domain-containing protein	1.51305	2.20391	6
VIT_10s0003g02450	flavonol synthase	1.62451	2.12741	6
VIT_18s0001g14310	Flavonone- 3-hydroxylase	1.45699	2.28638	6
VIT_06s0009g01670	forkhead-associated domain-containing protein	1.01322	0.484388	3
VIT_08s0007g01570	fructose 1,6-bisphosphatase	0.663281	0.417206	2
VIT_04s0023g03010	fructose-bisphosphate aldolase, chloroplast precursor	0.844022	0.366849	3
VIT_09s0002g02480	F-type H+-transporting ATPase g chain	1.91734	2.33813	6
VIT_05s0077g02040	fumarylacetoacetate hydrolase	1.55036	2.15166	6
VIT_00s1525g00010	GAE3 (UDP-D-GLUCURONATE 4-EPIMERASE 3)	0.986683	2.26801	7
VIT_14s0060g00810	galactinol synthase	0.922154	0.379346	3
VIT_14s0066g02350	galactinol synthase	1.35182	0.422445	5
VIT_07s0005g01970	galactinol synthase	2.28216	0.627501	5
VIT_08s0007g07430	galactose-1-phosphate uridyl transferase	1.12912	2.29524	7
VIT_05s0020g00400	galactosyltransferase family protein	0.493857	0.468463	4
VIT_12s0057g00440	GCN5 N-acetyltransferase (GNAT)	1.3238	2.00002	7
VIT_11s0037g00930	GDP-L-fucose synthase.	0.744811	0.450167	3
VIT_01s0146g00410	GEM-like protein 5	2.03804	1.2144	5
VIT_15s0048g01480	geraniol 10-hydroxylase	1.85931	2.26232	6
VIT_18s0001g14270	gibberellin-regulated protein 1 (GASA1)	0.677731	0.313193	3
VIT_16s0098g01110	GIF2 (GRF1-INTERACTING FACTOR 2)	1.61996	2.47851	6
VIT_12s0057g00700	glucan endo-1,3-beta-glucosidase 3 precursor	1.32999	0.373861	5
VIT_01s0011g00570	glucan endo-1,3-beta-glucosidase 3 precursor	1.74932	2.13855	6
VIT_11s0016g02960	glucan endo-1,3-beta-glucosidase 4 precursor	0.62709	0.34463	2
VIT_02s0025g02770	glucan endo-1,3-beta-glucosidase 7 precursor	0.891845	0.374487	3
VIT_08s0007g05260	glutamate synthase (GLU1), ferredoxin-dependent	0.781663	0.383483	3
VIT_08s0007g05530	glutaredoxin	0.47309	0.373679	4
VIT_18s0001g14730	glutaredoxin	1.49219	2.12279	6
VIT_05s0049g01070	Glutathione S-transferase 19 GSTU1	0.607359	0.359349	2
VIT_19s0015g02680	Glutathione S-transferase 25 GSTU25	0.650382	0.356835	3
VIT_05s0049g01090	Glutathione S-transferase 25 GSTU7	0.561179	0.301578	2
VIT_05s0049g01080	Glutathione S-transferase 25 GSTU7	0.589006	0.49607	4
VIT_07s0005g00010	Glutathione S-transferase 8 GSTF8	2.13207	0.893781	5
VIT_18s0001g00690	Glutathione S-transferase 8 GSTF8	1.6325	2.062	6
VIT_16s0039g00990	Glutathione S-transferase 8 GSTU8	0.790188	0.356212	3
VIT_15s0024g01630	Glutathione S-transferase 8 GSTU8	0.899982	0.312252	3
VIT_15s0024g01650	Glutathione S-transferase 8 GSTU8	0.901699	0.344544	3
VIT_12s0028g00920	Glutathione S-transferase 9 GSTF9	1	2.21135	7
VIT_06s0004g03690	Glutathione S-transferase GSTO1	0.784814	0.368397	3
VIT_08s0040g03100	Glutathione S-transferase GSTO1	1.4395	2.00047	6
VIT_14s0068g00680	glyceraldehyde-3-phosphate dehydrogenase A, chloroplast precursor	0.883216	0.314603	3
VIT_00s0211g00120	Glycine hydroxymethyltransferase	0.972316	0.387595	3
VIT_04s0008g00770	Glycine hydroxymethyltransferase	1.40769	2.07531	6
VIT_07s0005g06570	glycine hydroxymethyltransferase	1.36375	2.3386	7
VIT_00s1488g00020	glycogen (starch) synthase	1.49023	2.21914	6
VIT_14s0036g00430	glycogenin glucosyltransferase (glycogenin)	1.37262	2.18954	7
VIT_18s0164g00180	glycosyl hydrolase family 17 protein	0.697153	0.442038	2
VIT_15s0048g01300	glycosyl transferase family 8 protein	0.664441	0.445775	2
VIT_07s0005g01040	glycosyl transferase family 8 protein	1	2.0719	7
VIT_03s0038g02510	glyoxylate reductase	0.885181	0.355534	3
VIT_05s0020g02890	GPI-anchored protein-like protein II	0.982826	0.498566	3
VIT_04s0008g01420	HAB2 (Homology to ABI2)	0.491851	0.693795	1
VIT_08s0007g05350	haloacid dehalogenase hydrolase	0.651537	0.387454	2
VIT_03s0091g00240	haloacid dehalogenase hydrolase	0.872195	0.364502	3
VIT_16s0013g00610	HAP1/MAGO/MEE63 (MATERNAL EFFECT EMBRYO ARREST 63)	1.54574	2.07258	6
VIT_09s0002g02230	Harpin-induced 1	0.758864	0.402674	3
VIT_14s0030g00480	hAT dimerisation domain-containing protein	1.48323	2.34998	6
VIT_11s0016g05750	HAT transposase	0.943499	2.18435	7
VIT_00s0397g00010	HcrVf1 protein	0.64745	0.317114	3
VIT_00s0400g00030	HcrVf1 protein	0.688149	0.379161	3
VIT_06s0004g04510	heat shock cognate 70 kDa protein 1	0.878845	0.419687	3
VIT_08s0007g00130	heat shock cognate 70 kDa protein 1	1.12521	0.427566	3
VIT_17s0000g07190	Heat shock protein 101	1.3631	0.419682	5
VIT_11s0037g00510	Heat shock protein 70	1.60134	0.336232	5
VIT_16s0050g01150	heat shock protein 81-1	2.11248	0.399794	5
VIT_02s0025g00280	heat shock protein 81-1	2.35046	0.396026	5
VIT_00s0199g00160	heat shock protein binding	0.755093	0.4859	3
VIT_19s0085g01050	heat shock protein HSP17	1.78133	0.466756	5
VIT_08s0040g01370	heavy-metal-associated domain-containing protein / copper chaperone (CCH)	0.674537	0.315832	3
VIT_16s0050g01240	heavy-metal-associated domain-containing protein / copper chaperone (CCH)	0.906264	0.480243	3
VIT_12s0057g01430	heavy-metal-associated domain-containing protein / copper chaperone (CCH)	0.926138	0.401333	3
VIT_06s0061g00440	heavy-metal-associated domain-containing protein / copper chaperone (CCH)	0.945601	0.366831	3
VIT_08s0007g08400	heme exporter ATP-binding protein CcmA	1.39903	2.2422	7
VIT_05s0020g02210	histidine-containing phosphotransfer protein	0.448244	0.448244	4
VIT_04s0023g03130	Histone H1	2.12219	2.14009	6
VIT_14s0081g00500	Histone H1	1.12116	2.01066	7
VIT_19s0014g05020	Histone H2A.6 HTA1	1.75163	2.29217	6
VIT_14s0030g00450	histone H2AXb HTA3	1.73518	2.10048	6
VIT_13s0067g03650	histone H4	2.06998	2.35471	6
VIT_02s0025g02590	Homeobox-leucine zipper protein ATHB-12	1.01307	0.479507	3
VIT_13s0156g00260	Homeobox-leucine zipper protein HAT14	1.17231	2.3004	7
VIT_15s0048g02000	HOMEODOMAIN GLABROUS1	1.88571	2.49151	6
VIT_11s0016g02440	HRT domain containing	0.769159	0.466197	3
VIT_10s0003g00330	HSL1 (HAESA-LIKE 1)	0.740502	0.465272	3
VIT_12s0028g03060	HSL1 (HAESA-LIKE 1)	0.760591	0.431903	3
VIT_17s0000g02210	Hsp70 interacting protein	0.91286	0.447084	3
VIT_17s0000g01080	HVA22E (HVA22-LIKE PROTEIN E)	2.37608	1.36086	5
VIT_07s0129g00490	hydrogenobyrinic acid a,c-diamide synthase	0.74856	0.487701	3
VIT_15s0046g01190	hydroquinone glucosyltransferase	0.704909	0.34795	3
VIT_02s0025g03290	hydroxyproline-rich glycoprotein	1.54508	2.12576	6
VIT_19s0090g01240	hydroxyproline-rich glycoprotein	1.19831	2.46725	7
VIT_08s0040g00630	hydroxyproline-rich glycoprotein	0.744025	0.362022	3
VIT_05s0077g02320	hypoxia-responsive	1.39883	2.22617	7
VIT_07s0141g00290	IAA16	0.682257	0.39685	3
VIT_14s0081g00010	IAA16	0.748871	0.322066	3
VIT_18s0001g08090	IAA9	0.78537	0.406346	3
VIT_01s0011g02790	IDA (INFLORESCENCE DEFICIENT IN ABSCISSION)	2.48373	1.62415	5
VIT_10s0003g02750	IMP dehydrogenase/GMP reductase	0.582793	0.315699	2
VIT_06s0004g05740	IMP dehydrogenase/GMP reductase	0.823079	0.356477	3
VIT_18s0001g08320	IMP dehydrogenase/GMP reductase	1.48222	0.430824	5
VIT_02s0025g02990	import inner membrane translocase subunit Tim13, Mitochondrial	1.90803	2.33816	6
VIT_11s0016g03110	import inner membrane translocase subunit Tim17, Mitochondrial	2.11073	2.40635	6
VIT_09s0002g01810	import inner membrane translocase subunit Tim17/Tim22/Tim23 , Mitochondrial	1.62624	2.26137	6
VIT_14s0068g02030	import receptor subunit TOM20-3, Mitochondrial	1.67479	2.03889	6
VIT_03s0063g01900	import receptor subunit TOM6, Mitochondrial	1.9609	2.38315	6
VIT_08s0058g00270	importin beta-2	1.28284	2.32359	7
VIT_09s0002g02300	INDETERMINATE(ID)-DOMAIN 7	0.746651	0.484248	3
VIT_05s0094g01000	Indole-3-acetate beta-glucosyltransferase	0.570655	0.32941	2
VIT_14s0068g00500	indole-3-acetate beta-glucosyltransferase	0.891919	0.403923	3
VIT_06s0004g07310	indole-3-acetate beta-glucosyltransferase	0.396169	0.396169	4
VIT_19s0027g00740	Inhibitor of apoptosis	1	2.27076	7
VIT_05s0094g01420	inosine-uridine preferring nucleoside hydrolase	1.24839	2.02071	7
VIT_18s0001g08310	inositol 1,3,4-trisphosphate 5/6-kinase	0.974578	0.331925	3
VIT_02s0012g01640	inositol 1,3,4-trisphosphate 5/6-kinase.	1.11164	2.01644	7
VIT_02s0012g00550	inositol polyphosphate 5-phosphatase II	0.360117	0.345179	4
VIT_07s0031g00920	inositol-3-phosphate synthase	0.635679	0.48096	2
VIT_01s0127g00460	iron sulfur cluster assembly protein 1	1.68719	2.15587	6
VIT_11s0078g00380	isoamylase isoform 1	0.454744	0.454744	4
VIT_11s0078g00310	isoamylase-type starch-debranching enzyme 1	0.655569	0.439107	2
VIT_00s1364g00010	isochorismatase hydrolase	1.47751	2.33064	6
VIT_18s0001g12690	Isoflavone reductase protein 4	1.22341	2.45092	7
VIT_10s0003g03800	Jasmonate ZIM domain-containing protein 8	1	2.06807	7
VIT_14s0066g01580	K+ uptake permease 6	0.700588	0.405245	3
VIT_07s0151g00770	Kelch repeat-containing F-box protein	1.32345	2.09946	7
VIT_13s0074g00620	kelch repeat-containing protein	0.707997	0.454733	2
VIT_11s0016g03960	kinesin family member 2/24	0.796438	0.426972	3
VIT_08s0007g06820	kinesin motor protein	0.536375	0.457523	4
VIT_18s0001g10090	kinesin protein FRA1 (FRAGILE FIBER 1)	0.776009	0.488283	3
VIT_06s0061g00460	lactoylglutathione lyase	0.838114	0.403586	3
VIT_04s0023g03040	lactoylglutathione lyase	0.634564	2.27203	7
VIT_17s0000g04910	L-asparaginase	0.709509	0.386075	3
VIT_18s0001g09910	L-asparaginase	0.453735	0.453735	4
VIT_07s0005g00660	Late embryogenis abundant protein 5	2.32942	1.82083	6
VIT_00s0220g00070	latex cyanogenic beta glucosidase	1.05308	0.457683	3
VIT_02s0025g01200	Leaf senescence protein	0.514079	0.37548	2
VIT_14s0083g00400	Leaf senescence protein	0.770934	0.481622	3
VIT_06s0061g01110	lecithine cholesterol acyltransferase	1.1071	2.18887	7
VIT_13s0019g02040	lectin protein kinase	1.06949	0.400844	3
VIT_08s0040g03140	leucine-rich repeat	0.706571	0.473798	2
VIT_00s0897g00010	leucine-rich repeat family protein	0.475748	0.330302	2
VIT_10s0003g00120	Leucine-rich repeat family protein	0.860994	0.348816	3
VIT_17s0000g09710	leucine-rich repeat transmembrane protein kinase	0.56849	0.375841	2
VIT_14s0066g02250	leucine-rich repeat transmembrane protein kinase	0.63394	0.332946	3
VIT_02s0087g00170	leucine-rich repeat transmembrane protein kinase	0.624915	0.364593	2
VIT_11s0078g00430	L-fucokinase	0.639937	0.440506	2
VIT_12s0028g00320	LHB1B1	1.15147	0.416956	3
VIT_07s0005g02220	LHCII type I CAB-1	0.364685	0.364685	4
VIT_19s0014g03660	LHCII type III, chloroplast precursor	0.496152	0.496152	4
VIT_06s0009g00440	LHW (LONESOME HIGHWAY)	0.485911	0.64674	1
VIT_17s0000g07820	LIM domain protein WLIM1	2.08743	1.42331	5
VIT_18s0001g08510	lipase family	0.727301	0.437607	3
VIT_12s0059g01590	lipase GDSL	1.02304	0.394933	3
VIT_19s0090g01280	lipid-binding serum glycoprotein family protein	0.414681	0.403726	4
VIT_17s0000g09690	L-isoaspartate-O-methyl transferase	1.35144	2.43388	7
VIT_08s0007g02270	LMBR1 integral membrane	0.697561	0.459234	2
VIT_02s0012g00990	LOL1 (LSD ONE LIKE 1)	0.384166	0.384166	4
VIT_12s0034g01090	Lung seven transmembrane receptor	0.766064	0.456762	3
VIT_18s0122g00230	Lys Motif-Type Receptor-Like Kinase LYK8	0.704613	0.436805	2
VIT_03s0038g03530	LYS/HIS TRANSPORTER 7	1.19407	2.32053	7
VIT_06s0004g00590	lysine decarboxylase	1.13613	0.354751	3
VIT_13s0158g00100	MADS-box AGAMOUS-LIKE 15	1	2.05823	7
VIT_08s0040g00390	Magnesium-protoporphyrin IX monomethyl ester [oxidative] cyclase, chloroplast precursor	0.992678	0.319139	3
VIT_19s0014g01640	Malate dehydrogenase	1.98895	2.02521	6
VIT_17s0000g07640	mannose-1-phosphate guanyltransferase	0.792956	0.381828	3
VIT_01s0011g04920	MAPK (MPK9)	1	2.28089	7
VIT_01s0011g04450	MATE efflux family protein	0.491101	0.361331	2
VIT_11s0052g01540	MATE efflux family protein	0.845925	0.421366	3
VIT_11s0052g01560	MATE efflux family protein	0.838401	0.385463	3
VIT_09s0002g04240	Membrane protein	0.365007	0.365007	4
VIT_00s0508g00030	membrane protein	2.01564	2.0807	6
VIT_18s0001g09490	metal transporter Nramp2	1.54495	2.28789	6
VIT_14s0066g01950	metalloendoproteinase 1 precursor	1	2.10893	7
VIT_02s0025g02500	metal-nicotianamine transporter YSL1	0.822659	0.345892	3
VIT_02s0025g02510	metal-nicotianamine transporter YSL1	0.834337	0.473262	3
VIT_17s0053g00040	metal-nicotianamine transporter YSL5	0.63366	0.321144	3
VIT_07s0031g00820	methionine aminopeptidase 1B, chloroplast precursor	1.30482	2.02962	7
VIT_08s0007g08540	Mg-chelatase subunit XANTHA-F	0.754861	0.335169	3
VIT_14s0128g00390	mitochondrial FAD carrier	1.35601	2.24579	7
VIT_18s0001g03550	molybdenum cofactor synthesis CNX7/SIR5	1.5649	2.30045	6
VIT_12s0059g00770	monocopper oxidase SKS5 (SKU5 Similar 5)	0.674697	0.485463	2
VIT_05s0020g04430	MPBQ/MSBQ methyltransferase 1	0.74981	0.438612	3
VIT_13s0067g01550	MRH1 (morphogenesis of root hair 1)	0.765715	0.396597	3
VIT_07s0104g00510	mRNA-binding protein precursor	1.00437	0.42593	3
VIT_04s0044g00360	MTN21	0.408831	0.407444	4
VIT_01s0011g04740	multi-copper oxidase type I	0.643141	0.481169	2
VIT_17s0000g04130	MYB DIVARICATA	0.448443	0.448443	4
VIT_07s0005g02480	myb domain protein 61	0.820846	0.44795	3
VIT_14s0108g00830	myb domain protein 94	1.2453	0.418087	5
VIT_00s0226g00040	myb family	1.53748	2.23232	6
VIT_07s0104g01280	Na+/H+ antiporter	1.27795	2.24355	7
VIT_14s0128g00020	Na+/H+ exchanger	0.641127	0.479968	2
VIT_06s0004g06220	Na+/Pi transporter	1	2.45148	7
VIT_11s0103g00270	NADH dehydrogenase (ubiquinone) 1 alpha subcomplex 1	2.21644	2.16986	6
VIT_13s0084g00610	NADH dehydrogenase (ubiquinone) 1 alpha subcomplex 6	2.12567	2.07132	6
VIT_16s0039g02120	NADH dehydrogenase (ubiquinone) Fe-S protein 6	2.14231	1.84909	6
VIT_04s0008g00830	NADH dehydrogenase (ubiquinone) Fe-S protein 7	2.00252	2.33731	6
VIT_00s0246g00190	NADH-plastoquinone oxidoreductase subunit 4 [Vitis vinifera]	0.823197	0.445465	3
VIT_11s0037g00070	NADP-dependent glyceraldehyde-3-phosphate dehydrogenase	1.00012	0.407212	3
VIT_02s0025g02960	naringenin,2-oxoglutarate 3-dioxygenase	1.55275	2.41536	6
VIT_12s0035g01260	NBS-LRR type disease resistance protein	0.68905	0.44774	2
VIT_08s0007g04550	NCS1 nucleoside transporter family protein	0.575013	0.36061	2
VIT_00s0301g00090	NDA2 (ALTERNATIVE NAD(P)H DEHYDROGENASE 2)	1	2.44494	7
VIT_14s0066g01600	NHL repeat-containing protein	2.26073	2.0805	6
VIT_19s0015g00690	nitrate-responsive NOI protein	1.03478	0.486039	3
VIT_02s0033g00630	nitrilase	1.7241	2.13851	6
VIT_02s0033g00800	nitrilase 4 (NIT4)	1.91515	2.18771	6
VIT_02s0033g00670	nitrilase 4B	1.89819	2.48346	6
VIT_02s0033g00870	nitrilase 4B	1.90535	2.20534	6
VIT_03s0063g00370	Nitrite reductase	0.721639	0.378725	3
VIT_07s0005g06160	no hit	0.47288	0.307176	2
VIT_00s0888g00010	no hit	0.566034	0.431061	2
VIT_13s0047g00620	no hit	0.60814	0.34428	2
VIT_19s0015g02800	no hit	0.622407	0.435271	2
VIT_02s0154g00420	no hit	0.62451	0.446107	2
VIT_00s0227g00100	no hit	0.641616	0.377343	2
VIT_00s0160g00010	no hit	0.724848	0.481095	2
VIT_15s0046g01650	no hit	0.695155	0.351232	3
VIT_09s0018g02120	no hit	0.739346	0.42487	3
VIT_00s1306g00020	no hit	0.761088	0.406058	3
VIT_13s0067g02600	no hit	0.767154	0.390861	3
VIT_01s0011g02710	no hit	0.767873	0.327237	3
VIT_13s0064g00260	no hit	0.818201	0.419177	3
VIT_05s0102g00590	no hit	0.828862	0.320535	3
VIT_01s0026g00290	no hit	0.833205	0.442591	3
VIT_06s0004g00440	no hit	0.867446	0.381993	3
VIT_18s0117g00040	no hit	0.877931	0.339178	3
VIT_02s0025g00230	no hit	0.949309	0.361375	3
VIT_03s0091g00420	no hit	1.05294	0.391248	3
VIT_16s0039g02530	no hit	1.11651	0.379068	3
VIT_00s0233g00010	no hit	0.371807	0.339845	4
VIT_07s0005g04730	no hit	0.395616	0.395616	4
VIT_05s0020g00150	no hit	0.405268	0.405268	4
VIT_01s0026g02270	no hit	0.412356	0.412356	4
VIT_15s0048g02420	no hit	0.436645	0.43242	4
VIT_03s0038g02680	no hit	0.460452	0.385441	4
VIT_18s0001g04920	no hit	0.470484	0.414332	4
VIT_07s0031g02210	no hit	0.49038	0.412496	4
VIT_09s0002g05180	no hit	1.20746	0.43475	5
VIT_05s0102g00620	no hit	1.29062	0.384654	5
VIT_13s0019g01130	no hit	1.2928	0.443843	5
VIT_00s0477g00010	no hit	1.32679	0.348814	5
VIT_08s0007g01350	no hit	1.40507	0.412451	5
VIT_00s0199g00310	no hit	1.43622	0.473584	5
VIT_19s0014g02390	no hit	1.63752	0.428168	5
VIT_03s0063g01770	no hit	1.65801	0.437607	5
VIT_08s0007g05270	no hit	2.00165	0.933497	5
VIT_18s0001g15250	no hit	2.05846	1	5
VIT_15s0046g01220	no hit	2.18108	1.17232	5
VIT_09s0054g00990	no hit	2.45267	0.950342	5
VIT_08s0007g08030	no hit	2.47453	0.592448	5
VIT_03s0038g02350	no hit	1.46497	2.30998	6
VIT_00s0194g00230	no hit	1.46621	2.12292	6
VIT_18s0041g00720	no hit	1.51713	2.07922	6
VIT_18s0001g05400	no hit	1.55292	2.32176	6
VIT_00s0986g00010	no hit	1.60172	2.11862	6
VIT_18s0001g08910	no hit	1.70199	2.37611	6
VIT_10s0071g00740	no hit	1.75175	2.01383	6
VIT_04s0008g04550	no hit	1.76098	2.44428	6
VIT_04s0044g01230	no hit	1.86651	2.26926	6
VIT_16s0013g01400	no hit	1.93046	2.40234	6
VIT_18s0041g01260	no hit	2.03082	1.81677	6
VIT_05s0077g00130	no hit	2.14358	1.75379	6
VIT_05s0049g00730	no hit	2.21904	2.17957	6
VIT_05s0020g04550	no hit	2.35359	2.3094	6
VIT_10s0003g01120	no hit	1	2.41525	7
VIT_12s0028g02330	no hit	1	2.45573	7
VIT_13s0019g05220	no hit	1	2.00601	7
VIT_14s0006g00140	no hit	1	2.29153	7
VIT_19s0090g01380	no hit	1	2.24838	7
VIT_08s0058g00550	no hit	1	2.09396	7
VIT_09s0002g04470	no hit	1	2.34473	7
VIT_00s0445g00040	no hit	1	2.38897	7
VIT_13s0106g00650	no hit	1.01949	2.00681	7
VIT_00s0285g00050	no hit	1.07591	2.28542	7
VIT_00s0181g00030	no hit	1.1059	2.26245	7
VIT_04s0023g01010	no hit	1.1193	2.42995	7
VIT_06s0009g01410	no hit	1.21539	2.16633	7
VIT_07s0104g00140	no hit	1.31165	2.48088	7
VIT_16s0013g00410	no hit	1.32846	2.41264	7
VIT_14s0068g01870	Nodulin	0.680042	0.330768	3
VIT_09s0002g08430	nodulin	0.722466	0.419653	3
VIT_01s0026g00500	nodulin MtN21 family	0.518169	0.390075	2
VIT_01s0026g00540	nodulin MtN21 family	0.581174	0.324418	2
VIT_07s0005g03660	NON-INTRINSIC ABC PROTEIN 4	1.7184	2.27086	6
VIT_10s0003g00150	NSL1 (NECROTIC SPOTTED LESIONS 1)	1.11681	2.37799	7
VIT_00s0508g00020	nuclear prelamin A recognition factor; Narf	1.22383	2.42647	7
VIT_13s0064g00860	Nuclear transcription factor Y subunit A-1	0.624352	0.41227	2
VIT_17s0000g01920	nuclear transcription factor, X-box binding 1	1.19367	2.09815	7
VIT_17s0000g05240	nuclear transport factor 2 (NTF2)	1.06962	2.16792	7
VIT_00s0483g00010	Nucleobase-ascorbate transporter 11 (NAT11)	0.621682	0.314777	3
VIT_00s0813g00010	Nucleobase-ascorbate transporter 11 (NAT11)	0.862526	0.461186	3
VIT_17s0000g07850	Nucleobase-ascorbate transporter 6 (NAT6)	0.79442	0.34178	3
VIT_14s0060g00160	nucleoporin	1.34678	2.46397	7
VIT_17s0000g01400	Nucleotide pyrophosphatase	0.547399	0.439696	4
VIT_17s0000g04850	OBF BINDING PROTEIN 4	0.851666	0.32524	3
VIT_08s0007g00180	OBP3 (OBF-BINDING PROTEIN 3)	2.0924	2.30709	6
VIT_00s0203g00140	octicosapeptide/Phox/Bem1p (PB1) domain-containing protein	0.568168	0.357422	2
VIT_00s0203g00150	octicosapeptide/Phox/Bem1p (PB1) domain-containing protein	0.658234	0.335442	3
VIT_04s0008g00540	Oleosin OLE-3	1	2.47773	7
VIT_00s0259g00120	oligopeptide transporter OPT3	0.635912	0.328598	3
VIT_08s0007g06450	omega-6 fatty acid desaturase, endoplasmic reticulum (FAD2)	0.859994	0.391417	3
VIT_08s0007g00780	one helix protein (OHP)	1.21249	0.472891	5
VIT_13s0074g00230	outer envelope protein omp24	1.15526	2.0783	7
VIT_01s0137g00290	oxysterol binding protein	0.650493	0.42378	2
VIT_11s0103g00530	oxysterol binding protein	1	2.03625	7
VIT_07s0031g03220	patellin-1	0.459143	0.301836	2
VIT_01s0137g00240	pectate lyase	0.498824	0.302626	2
VIT_14s0060g00230	Pectinacetylesterase	0.915995	0.465565	3
VIT_04s0044g01000	pectinesterase family	0.694837	0.370024	3
VIT_05s0029g00240	pentatricopeptide (PPR) repeat-containing	0.997299	2.45074	7
VIT_00s0391g00010	pentatricopeptide (PPR) repeat-containing	0.432563	0.310806	2
VIT_07s0205g00150	pentatricopeptide (PPR) repeat-containing	1.28306	2.08615	7
VIT_01s0010g01900	pentatricopeptide (PPR) repeat-containing protein	0.457508	0.337568	2
VIT_07s0005g01660	pentatricopeptide (PPR) repeat-containing protein	0.74416	0.476527	3
VIT_03s0088g00320	Peptidase M50	0.97003	0.488379	3
VIT_17s0000g06430	peptidyl-prolyl cis-trans isomerase NIMA-interacting 4	1.73503	2.00832	6
VIT_02s0236g00040	Peptidyl-prolyl cis-trans isomerase, cyclophilin type	0.859945	0.375742	3
VIT_05s0020g04130	perakine reductase aldo/keto reductase	0.400696	0.400696	4
VIT_08s0032g00470	periplasmic beta-glucosidase precursor	0.608987	0.37541	2
VIT_18s0072g00160	Peroxidase 12	1.75651	2.2521	6
VIT_06s0004g06580	pfkB-type carbohydrate kinase	1.37815	2.14845	7
VIT_03s0038g00610	PHD finger transcription factor	1.26961	2.09848	7
VIT_02s0033g00180	Phenylpropanoid:glucosyltransferase 2	1.83586	2.15834	6
VIT_05s0049g01410	phosphate transporter 1	0.412326	0.858419	1
VIT_18s0122g01110	phosphatidylinositolglycan class O (PIG-O)	1.39514	2.35931	7
VIT_12s0055g00710	Phosphatidylserine decarboxylase	0.799445	0.406189	3
VIT_01s0011g02740	Phosphoenolpyruvate carboxylase	0.530892	0.356452	2
VIT_12s0028g02180	Phosphoenolpyruvate carboxylase.	0.589161	0.343902	2
VIT_19s0085g00380	Phosphoglycerate kinase	0.736195	0.416742	3
VIT_00s0577g00020	Phosphoglycerate mutase	1.28252	2.1178	7
VIT_17s0000g00660	phosphoglycerate mutase	1.46902	2.16571	6
VIT_02s0025g04620	phospholipase D beta 1	1.05772	2.32094	7
VIT_02s0025g03590	phospholipid hydroperoxide glutathione peroxidase	0.497718	0.497718	4
VIT_00s1274g00010	phosphosulfolactate synthase protein	0.924707	0.367855	3
VIT_00s0960g00040	phosphosulfolactate synthase protein	1.0192	0.498917	3
VIT_00s1356g00020	phosphosulfolactate synthase protein	1.07262	0.485685	3
VIT_08s0007g01560	photoassimilate-responsive protein	1.11558	2.32535	7
VIT_00s0246g00200	Photosystem I iron-sulfur center (Photosystem I subunit VII)	0.761761	0.399989	3
VIT_18s0001g08620	photosystem I P700 chlorophyll a apoprotein A2	0.723766	0.317127	3
VIT_19s0015g01760	photosystem I reaction center subunit V (PSAG)	0.875078	0.315211	3
VIT_09s0002g04320	Photosystem I reaction center subunit VI PSAH	0.992369	0.350291	3
VIT_10s0003g04350	photosystem I subunit X (PSAK)	0.875732	0.356327	3
VIT_04s0023g00410	photosystem I subunit XI (PSAL)	0.963538	0.496198	3
VIT_18s0001g02740	photosystem II 22 kDa protein PSBS	1.17376	0.423619	3
VIT_00s0904g00010	photosystem II oxygen-evolving enhancer protein PSBQ	0.930916	0.354422	3
VIT_12s0059g01810	photosystem II psbZ	0.985764	0.396478	3
VIT_14s0081g00060	photosystem II reaction centre W (PsbW)	0.811721	0.494347	3
VIT_10s0003g04490	phototropic-responsive NPH3	0.609582	0.378583	2
VIT_05s0077g00940	Phytochrome B	1.0461	2.02736	7
VIT_10s0003g02680	phytochrome E	0.509914	0.424849	4
VIT_04s0008g06050	phytosulfokine receptor precursor	0.841072	0.419294	3
VIT_05s0062g01190	pirin	2.17011	2.45207	6
VIT_14s0083g00540	PLANT ADHESION MOLECULE 1 (PAM1)	1.29894	2.37346	7
VIT_06s0004g05230	PLASTID TRANSCRIPTIONALLY ACTIVE18	0.734094	0.442992	3
VIT_19s0014g02460	plastocyanin domain-containing protein	1.06512	0.430783	3
VIT_02s0025g02410	plastocyanin domain-containing protein	1.20179	0.410152	3
VIT_06s0009g03240	pleckstrin homology (PH) domain-containing	0.704549	0.490466	2
VIT_18s0122g00830	PMI1 (PLASTID MOVEMENT IMPAIRED1)	0.714546	0.473537	2
VIT_18s0001g05040	pollen Ole e 1 allergen and extensin	0.847155	0.366519	3
VIT_08s0007g07880	Polygalacturonase GH28	0.695133	0.335351	3
VIT_18s0001g12290	pore protein 24K chain	1.06635	2.21945	7
VIT_12s0142g00170	potassium transporter (KUP7)	1.40954	2.17164	6
VIT_19s0015g00740	prefoldin	0.921607	2.11193	7
VIT_06s0009g03290	Pre-mRNA branch site p14-like protein	1.60905	2.12684	6
VIT_17s0000g05310	Pre-mRNA cleavage complex II protein Clp1	1.47638	2.15012	6
VIT_17s0000g03640	proline-rich protein precursor	1.14187	2.43371	7
VIT_19s0090g01470	protease inhibitor/seed storage/lipid transfer protein (LTP)	1.23328	0.426632	5
VIT_06s0004g00880	protease inhibitor/seed storage/lipid transfer protein (LTP)	0.665786	0.431114	2
VIT_03s0017g02260	protease inhibitor/seed storage/lipid transfer protein (LTP)	0.345402	0.345402	4
VIT_14s0030g01630	proteasome 20S alpha subunit B	1.46268	2.33997	6
VIT_00s0788g00010	proteasome 20S alpha subunit B	1.57124	2.46532	6
VIT_10s0042g00070	proteasome 20S alpha subunit C (PAC1) (PRC9)	1.57515	2.29916	6
VIT_18s0001g02260	proteasome 20S beta subunit C1 (PBC1) (PRCT)	1.49406	2.09222	6
VIT_08s0007g01340	proteasome inhibitor subunit 1 (PI31)	1.63881	2.02952	6
VIT_14s0083g00160	proteasome maturation factor UMP1	1.77832	2.27914	6
VIT_06s0004g02890	protein disulfide isomerase	0.680733	0.473332	2
VIT_04s0044g01560	protein kinase	0.484812	0.690669	1
VIT_13s0067g01080	protein kinase	0.627371	0.36024	2
VIT_15s0048g01400	protein kinase	0.748603	0.447518	3
VIT_00s0772g00010	protein kinase	0.411635	0.345114	4
VIT_08s0056g00100	protein kinase	0.470101	0.416363	4
VIT_02s0025g03240	protein kinase	0.501691	0.439018	4
VIT_06s0004g04810	Protein kinase APK1A	0.811264	0.468442	3
VIT_03s0038g03800	Protein kinase APK1B	1.17694	0.42061	3
VIT_07s0031g00480	protein kinase family	0.959753	0.43149	3
VIT_16s0050g01020	protein kinase family	0.533818	0.478481	4
VIT_11s0016g04500	protein phosphatase 2A B'kappa subunit	0.609805	0.314866	2
VIT_14s0060g01580	protein phosphatase 2C	0.76721	0.426802	3
VIT_19s0014g02340	protein phosphatase 2C	0.803598	0.447278	3
VIT_07s0005g02390	protein phosphatase 2C POLTERGEIST	0.699468	0.451995	2
VIT_00s0646g00030	protein serine/threonine kinase	0.671965	0.45765	2
VIT_12s0057g00020	Protein THYLAKOID FORMATION1	0.785976	0.449634	3
VIT_13s0067g01980	Proteinase inhibitor (LUTI)	2.4788	0.880066	5
VIT_05s0049g01760	PROTON GRADIENT REGULATION 5 (PGR5)	1.36206	0.443391	5
VIT_18s0041g00670	proton-dependent oligopeptide transport (POT) family protein	0.509488	0.374637	2
VIT_18s0041g00490	proton-dependent oligopeptide transport (POT) family protein	0.53581	0.442693	4
VIT_11s0016g01400	PSBX (photosystem II subunit X)	0.784393	0.33027	3
VIT_11s0118g00790	Pto-like serine/threonine kinase	1.45235	2.34926	6
VIT_06s0004g05100	PUMILIO 1 (APUM1)	1.22034	2.07342	7
VIT_05s0062g00010	PUMILIO 5 (APUM5)	1.16755	2.46113	7
VIT_18s0001g06910	purine permease 1 PUP1	0.428373	0.428373	4
VIT_05s0051g00640	purple acid phosphatase 23- ATPAP23/PAP23	1.34337	2.05044	7
VIT_14s0060g00420	pyruvate dehydrogenase kinase	1	2.17251	7
VIT_03s0088g00410	pyruvate kinase isozyme A, chloroplast precursor	0.885854	0.412676	3
VIT_04s0044g00070	RAB GDP DISSOCIATION INHIBITOR 1 ATGD1	1.29455	2.29731	7
VIT_13s0067g03420	RabGAP/TBC domain-containing protein	0.586639	0.328696	2
VIT_12s0059g00520	RabGAP/TBC domain-containing protein	0.929696	0.3045	3
VIT_14s0060g02150	Rapid ALkalinization Factor RALFL33	1.49707	0.405157	5
VIT_04s0008g05030	Ras GTP-binding protein (RAN3)	1.78243	2.32388	6
VIT_09s0002g05940	Ras GTP-binding protein (RAN3)	1.33027	2.16174	7
VIT_04s0008g03950	RD22	0.678378	0.309787	3
VIT_01s0011g04270	receptor kinase homolog LRK10	1.1401	0.39228	3
VIT_14s0068g00940	Receptor protein kinase	0.70213	0.445313	2
VIT_04s0043g00160	Receptor protein kinase	0.72601	0.429262	3
VIT_01s0011g04290	receptor serine/threonine kinase PR5K	0.704401	0.419663	3
VIT_00s0388g00020	receptor serine/threonine kinase PR5K	0.752773	0.301638	3
VIT_05s0049g01860	receptor-like protein kinase	0.615228	0.383979	2
VIT_01s0011g05600	receptor-like protein kinase	2.08903	2.34354	6
VIT_14s0060g00460	receptor-like protein kinase	0.562858	0.330782	2
VIT_18s0041g01350	Receptor-like protein kinase HAIKU2	0.630132	0.462872	2
VIT_07s0031g00610	remorin	0.44469	0.355084	4
VIT_01s0010g01760	remorin	0.490566	0.477227	4
VIT_10s0003g05450	reticuline oxidase precursor	1	2.17107	7
VIT_08s0007g01720	reticulon family protein (RTNLB12)	0.726668	0.440402	3
VIT_17s0000g09640	RGLG2 (RING DOMAIN LIGASE2)	0.732463	0.394809	3
VIT_07s0005g03900	Rho GDP-dissociation inhibitor 1	1.39682	2.01148	6
VIT_08s0007g00470	rhomboid ATRBL1	0.912484	0.473129	3
VIT_12s0028g03780	riboflavin synthase alpha chain	1.29543	2.04751	7
VIT_01s0011g03590	Ribosomal protein L15, chloroplast (CL15) 50S	0.93755	0.496113	3
VIT_07s0005g00690	Ribosomal protein L18 (RPL18B) 60S	0.81804	0.475576	3
VIT_00s0616g00020	ribosomal protein L19	0.941201	0.42852	3
VIT_05s0077g01840	Ribosomal protein L19 (RPL19A) 60S	0.738115	0.455724	3
VIT_12s0134g00130	ribosomal protein L2 60S	2.05845	1.99315	6
VIT_03s0038g02790	Ribosomal protein L2, Chloroplast	0.818034	0.427327	3
VIT_00s0265g00080	ribosomal protein L21	1.67455	2.33486	6
VIT_15s0046g02910	Ribosomal protein L21, chloroplast / CL21 (RPL21) 50S	0.894304	0.3343	3
VIT_03s0038g02780	ribosomal protein L23	0.718822	0.426657	3
VIT_01s0010g02310	ribosomal protein L23 50S	0.637192	0.378595	2
VIT_14s0066g00560	Ribosomal protein L27A (RPL27aC) 60S	0.892063	0.392055	3
VIT_13s0064g01240	Ribosomal protein L31 (RPL31C) 60S	0.977271	0.346652	3
VIT_14s0108g00850	Ribosomal protein L34 (RPL34A) 60S	0.920104	0.444736	3
VIT_08s0007g01670	Ribosomal protein L35a (RPL35aC) 60S	1.39475	2.04666	6
VIT_13s0067g03350	Ribosomal protein L4/L1 (RPL4A) 60S	1.67742	2.29774	6
VIT_11s0052g00290	Ribosomal protein L7 (RPL7D) 60S	0.864802	0.498924	3
VIT_11s0016g05140	ribosomal protein L7Ae/L30e/S12e/Gadd45	2.16577	2.24811	6
VIT_16s0098g00730	Ribosomal protein L9 (RPL90A/C) 60S	0.785146	0.46327	3
VIT_06s0061g00770	Ribosomal protein L9, chloroplast (CL9) 50S	0.861986	0.379808	3
VIT_05s0077g00450	Ribosomal protein S1 30S	0.720169	0.40633	3
VIT_09s0002g04330	Ribosomal protein S17 30S	0.965293	0.306198	3
VIT_13s0147g00060	Ribosomal protein S25 (RPS25E) 40S	2.0355	1.8394	6
VIT_14s0083g00950	Ribosomal protein S4 40S	1.43281	2.04012	6
VIT_07s0031g03000	ribulose 1,5-bisphosphate carboxylase large subunit	0.712565	0.499144	2
VIT_19s0014g01350	Ribulose bisphosphate carboxylase, large chain	0.83441	0.473656	3
VIT_06s0004g05180	ribulose bisphosphate carboxylase/oxygenase activase, chloroplast precursor	0.707898	0.322116	3
VIT_07s0129g00790	ribulose bisphosphate carboxylase/oxygenase large subunit	0.80293	0.437457	3
VIT_18s0001g06720	Rieske [2Fe-2S] domain	0.737778	0.310479	3
VIT_10s0003g01900	RKF1 (RECEPTOR-LIKE KINASE IN FLOWERS 1)	0.816174	0.489658	3
VIT_07s0104g00840	RKF3 (RECEPTOR-LIKE KINASE IN IN FLOWERS 3)	0.642855	0.445156	2
VIT_02s0025g02580	RNA polymerase II mediator complex	1.26683	2.30043	7
VIT_02s0025g01700	RNA polymerase II transcriptional coactivator KELP	1.57637	2.29927	6
VIT_16s0039g00660	RNA polymerase nonessential primary-like sigma factor SIGA	0.723758	0.323832	3
VIT_16s0098g01370	RNA recognition motif (RRM)-containing protein	1.5126	2.38746	6
VIT_06s0009g02770	RNA recognition motif (RRM)-containing protein	1.64405	2.3516	6
VIT_05s0049g01930	RNA-binding protein cp29	0.77947	0.442739	3
VIT_03s0038g00270	Root phototropism protein 3 (Non-phototropic hypocotyl protein 3)	0.424099	0.340843	4
VIT_08s0040g02860	RSZ33 (Arginine/serine-rich Zinc knuckle-containing protein 33)	1.55527	2.1536	6
VIT_01s0010g03610	RW1	2.01147	2.36599	6
VIT_10s0003g03830	S-2-hydroxy-acid oxidase, peroxisomal	0.589718	0.39377	2
VIT_19s0093g00510	S-2-hydroxy-acid oxidase, peroxisomal	0.999146	0.367676	3
VIT_07s0005g02230	S-adenosylmethionine synthetase 1 (SAM1)	0.707841	0.451625	2
VIT_19s0090g00570	salicylic acid-induced fragment 1 protein	1.09101	0.487957	3
VIT_15s0046g03580	Salutaridine reductase	1.03911	0.479854	3
VIT_13s0019g01060	SC35 splicing factor, 30 kD (SCL30)	1.70564	2.30783	6
VIT_16s0050g00950	scarecrow-like transcription factor 8 (SCL8)	1.52959	2.24564	6
VIT_00s0229g00030	SEC16 homolog B	1.50764	2.35064	6
VIT_01s0011g05250	senescence-associated protein	1.82685	2.45085	6
VIT_03s0063g00860	serine carboxypeptidase	0.78697	0.358132	3
VIT_01s0011g04910	serine carboxypeptidase CPVL precursor	0.521251	0.413632	4
VIT_11s0052g01660	serine esterase	0.743021	0.494063	2
VIT_04s0008g04220	Serine/threonine-protein kinase AFC3	1.26165	2.03484	7
VIT_13s0156g00060	Serine/threonine-protein phosphatase PP2A catalytic subunit	0.653736	0.398682	2
VIT_02s0109g00400	serine-type peptidase SLP3	0.796957	0.385316	3
VIT_06s0004g00260	SHOOT1 protein	0.820777	0.446696	3
VIT_00s0516g00030	short-chain dehydrogenase/reductase (SDR)	0.779585	0.334291	3
VIT_08s0040g01200	short-chain type alcohol dehydrogenase	1.56748	2.38933	6
VIT_06s0080g00250	sialyltransferase	0.767601	0.430795	3
VIT_14s0128g00220	signal peptidase complex subunit 3	0.986004	0.411399	3
VIT_00s0346g00080	sinapyl alcohol dehydrogenase	0.450554	0.450554	4
VIT_13s0139g00260	SKP1 interacting partner 5 (SKIP5)	1.11144	2.05524	7
VIT_12s0134g00320	S-locus lectin protein kinase family	0.661093	0.493075	2
VIT_05s0094g00940	small nuclear ribonucleoprotein F	1.72929	2.31803	6
VIT_07s0104g00560	small nuclear ribonucleoprotein snRNP core protein SMX5d	2.25468	1.74225	5
VIT_17s0000g06860	SNAP25ous protein SNAP30	1.19759	2.03304	7
VIT_02s0033g01370	sodium:solute symporter family protein	0.546234	0.357273	2
VIT_05s0077g00810	sodium-inducible calcium-binding protein (ACP1)	2.0398	1.59008	5
VIT_07s0031g01410	somatic embryogenesis receptor kinase 1 SERK1	0.59927	0.494493	2
VIT_16s0050g02670	spermine synthase	1.13349	2.24294	7
VIT_00s0583g00030	sphingolipid delta 4 desaturase DES-1	0.536341	0.338035	2
VIT_11s0065g00160	Splicing factor YT521-B	1.27558	2.05276	7
VIT_03s0038g00450	Squalene synthase	0.768458	0.325989	3
VIT_06s0004g01390	S-receptor kinase	0.486149	0.486149	4
VIT_05s0102g01170	sterol-4-alpha-carboxylate 3-dehydrogenase, decarboxylating	0.501214	0.441824	4
VIT_16s0100g00910	stilbene synthase - grape	1	2.05036	7
VIT_08s0058g01450	STN8 (state transition 8)	0.819332	0.336402	3
VIT_07s0031g01530	stress enhanced protein 2 (SEP2)	1.7112	0.318016	5
VIT_04s0210g00050	strictosidine synthase	0.493134	0.493134	4
VIT_12s0057g01310	SUB1 (short under blue light 1)	0.737242	0.30491	3
VIT_11s0016g03870	subtilisin	1.40403	2.18116	6
VIT_11s0103g00550	Subtilisin-like serine protease 3	0.673012	0.340119	3
VIT_19s0085g00860	succinate-semialdehyde dehydrogenase (SSADH1)	0.554547	0.421477	2
VIT_19s0085g00880	succinate-semialdehyde dehydrogenase (SSADH1)	0.809652	0.462192	3
VIT_07s0104g00830	Sugar transporter ERD6-like 7	0.487122	1.00546	1
VIT_14s0030g00340	Sugar transporter ERD6-like 8	0.579699	0.347223	2
VIT_00s0186g00020	SUM2 (SMALL UBIQUITIN-LIKE MODIFIER 2)	1.80409	2.09826	6
VIT_01s0011g03060	Symbiosis receptor-like kinase	0.641123	0.391734	2
VIT_09s0054g01610	synaptic vesicle 2-related protein	0.798245	2.10046	7
VIT_18s0072g00580	Taxadiene 5-alpha-hydroxylase	0.791361	0.307334	3
VIT_02s0025g04590	TCP family transcription factor TCP9	0.828139	2.18843	7
VIT_11s0037g00850	tetratricopeptide repeat (TPR)-containing	0.725342	0.364616	3
VIT_15s0046g00740	tetratricopeptide repeat (TPR)-containing	1.24252	2.05842	7
VIT_07s0005g03110	tetratricopeptide repeat (TPR)-containing protein	1.42212	2.12875	6
VIT_15s0107g00550	Tetratricopeptide repeat domain male sterility MS5	0.402989	0.402989	4
VIT_08s0007g05170	TGA-type basic leucine zipper protein AHBP-1b	1.2092	2.06896	7
VIT_03s0038g02160	thaumatin	1.38846	2.09569	6
VIT_00s0532g00030	Thioredoxin H	2.15497	1.98027	6
VIT_18s0001g15310	thioredoxin M-type	1.09442	0.458146	3
VIT_02s0154g00040	Thylakoid lumenal protein	1.18797	0.400365	3
VIT_18s0041g01410	TIR-NBS-LRR-TIR disease resistance protein	1.07495	0.431765	3
VIT_00s2038g00010	Tobamovirus multiplication 1	0.753536	0.407831	3
VIT_06s0004g05810	TPR-containing protein kinase	0.908208	0.432345	3
VIT_08s0007g01520	TPR-containing protein kinase	0.985211	0.438884	3
VIT_16s0098g01830	transcription factor jumonji (jmjC) domain-containing protein	0.561647	0.340354	2
VIT_04s0023g03240	transcription factor TFIIF	1.09015	0.417578	3
VIT_19s0093g00470	transcription initiation factor TFIID subunit 11	1.43311	2.20647	6
VIT_09s0002g01160	transcription initiation factor TFIID subunit D7	1.57262	2.43586	6
VIT_02s0025g03930	Transcription initiation factor TFIIE beta subunit	1.34867	2.00108	6
VIT_10s0003g01640	transcription repressor	0.688642	0.461269	2
VIT_14s0006g00650	transducin family protein / WD-40 repeat	1.13968	2.02344	7
VIT_14s0068g00410	transducin family protein / WD-40 repeat	1.34385	2.19208	7
VIT_09s0002g06030	transducin protein	1.43679	2.13971	6
VIT_00s0264g00120	transformer serine/arginine-rich ribonucleoprotein	1.40433	2.07268	6
VIT_00s0490g00010	translation initiation factor eIF-5A	1.77179	2.04404	6
VIT_12s0028g01160	transparent testa 12 protein	0.959435	2.00318	7
VIT_09s0002g07340	transposon protein	1	2.45481	7
VIT_19s0014g00320	transposon protein	1.19758	2.13217	7
VIT_08s0007g03110	transposon protein, Mutator sub-class	0.500737	0.301598	2
VIT_05s0077g01790	triacylglycerol lipase	1.22264	2.1364	7
VIT_00s0394g00030	triacylglycerol lipase	0.894222	0.379195	3
VIT_16s0050g02350	tRNA-splicing endonuclease positive effector	0.750467	0.35559	3
VIT_13s0019g02180	tropinone reductase	1.30379	0.336098	5
VIT_03s0088g00380	Tubulin alpha chain	0.898893	0.439851	3
VIT_00s0373g00010	tubulin alpha-3 chain	0.602232	0.384501	2
VIT_18s0001g08250	tubulin alpha-3 chain	0.785193	0.320417	3
VIT_16s0050g00380	Tubulin beta-1	0.882687	0.444416	3
VIT_08s0040g00980	tubulin beta-1 chain	0.746684	0.359772	3
VIT_08s0007g01630	Tubulin beta-2 chain	0.936101	0.368664	3
VIT_06s0009g02020	Tubulin beta-4 chain	0.729529	0.344775	3
VIT_04s0079g00350	tubulin, Beta	0.884472	0.312547	3
VIT_08s0007g03350	ubiquinol-cytochrome C reductase UQCRX/QCR9	1.91392	2.22937	6
VIT_15s0048g01110	Ubiquitin modifier-1	1.3569	2.25292	7
VIT_08s0007g00120	ubiquitin-conjugating enzyme 13 (UBC13), E2	1.10501	0.320723	3
VIT_00s1927g00020	ubiquitin-conjugating enzyme E2 O	1.01323	2.03778	7
VIT_12s0035g00640	ubiquitin-like domain containing CTD phosphatase 1	1.07073	2.05513	7
VIT_05s0124g00410	UBX domain-containing protein	1.07066	2.22087	7
VIT_02s0241g00180	UDP-D-GLUCURONATE 4-EPIMERASE 5 GAE5	1	2.25198	7
VIT_02s0025g04210	UDP-glucose 4-epimerase	0.451519	0.305677	2
VIT_02s0025g01560	UDP-glucose 4-epimerase GEPI48	1.07183	2.17992	7
VIT_16s0115g00340	UDP-glucose: anthocyanidin 5,3-O-glucosyltransferase	0.490206	0.368424	2
VIT_00s1251g00010	UDP-glucosyl transferase 85A2	0.479594	0.381774	4
VIT_07s0005g00490	UDP-glucuronic acid decarboxylase 1	1.4224	2.22843	6
VIT_00s1566g00010	UDP-rhamnose/rhamnosyltransferase	1.13249	2.01395	7
VIT_05s0077g01070	universal stress protein (USP) family protein	0.804867	0.451328	3
VIT_03s0038g04750	universal stress protein (USP) family protein	1.49504	2.03298	6
VIT_01s0137g00530	unknown	0.724773	0.444779	3
VIT_00s0753g00010	unknown	0.360257	0.360257	4
VIT_01s0010g03890	unknown	0.408687	0.307752	4
VIT_06s0004g04620	unknown	0.4557	0.4557	4
VIT_15s0021g01860	Unknown protein	0.537961	0.393339	2
VIT_00s0386g00030	Unknown protein	0.538232	0.357903	2
VIT_17s0000g05650	Unknown protein	0.563589	0.389125	2
VIT_00s0179g00320	Unknown protein	0.573603	0.43551	2
VIT_04s0008g03760	Unknown protein	0.576003	0.439429	2
VIT_15s0021g01550	Unknown protein	0.592903	0.426233	2
VIT_03s0091g00500	Unknown protein	0.598428	0.464532	2
VIT_02s0012g01220	Unknown protein	0.639805	0.404333	2
VIT_13s0064g00380	Unknown protein	0.662563	0.447923	2
VIT_06s0004g04110	Unknown protein	0.678061	0.482159	2
VIT_14s0108g01440	Unknown protein	0.701266	0.457353	2
VIT_13s0139g00360	Unknown protein	0.718656	0.467006	2
VIT_18s0001g15220	Unknown protein	0.693306	0.407149	3
VIT_19s0015g00970	Unknown protein	0.696889	0.421902	3
VIT_15s0046g01480	Unknown protein	0.711456	0.39045	3
VIT_00s0333g00020	Unknown protein	0.718496	0.410791	3
VIT_00s0179g00360	Unknown protein	0.721144	0.300178	3
VIT_19s0014g02470	Unknown protein	0.725221	0.425541	3
VIT_17s0000g03820	Unknown protein	0.736139	0.450159	3
VIT_15s0046g00120	Unknown protein	0.736471	0.341202	3
VIT_14s0068g01000	Unknown protein	0.774418	0.479809	3
VIT_04s0044g01430	Unknown protein	0.787354	0.445729	3
VIT_15s0021g02210	Unknown protein	0.789128	0.410647	3
VIT_09s0054g01750	Unknown protein	0.792093	0.434697	3
VIT_17s0000g06680	Unknown protein	0.809561	0.303314	3
VIT_11s0016g01810	Unknown protein	0.823067	0.421742	3
VIT_10s0003g01310	Unknown protein	0.85292	0.413074	3
VIT_08s0007g05010	Unknown protein	0.854785	0.351992	3
VIT_09s0002g06780	Unknown protein	0.879692	0.349925	3
VIT_14s0006g02880	Unknown protein	0.897988	0.381314	3
VIT_16s0050g02240	Unknown protein	0.898425	0.443444	3
VIT_01s0011g04620	Unknown protein	0.909458	0.365122	3
VIT_17s0000g03790	Unknown protein	0.991893	0.416873	3
VIT_16s0050g00710	Unknown protein	1.03371	0.41993	3
VIT_13s0156g00100	Unknown protein	1.04207	0.466107	3
VIT_01s0146g00020	Unknown protein	1.04873	0.416722	3
VIT_13s0064g00460	Unknown protein	1.06565	0.33216	3
VIT_12s0059g02290	Unknown protein	1.07032	0.411959	3
VIT_03s0088g01200	Unknown protein	1.09473	0.45667	3
VIT_12s0142g00160	Unknown protein	1.10299	0.310281	3
VIT_01s0150g00280	Unknown protein	1.13922	0.302095	3
VIT_15s0048g02980	Unknown protein	1.17293	0.374697	3
VIT_03s0088g01220	Unknown protein	1.18335	0.380626	3
VIT_00s0802g00020	Unknown protein	0.383263	0.383263	4
VIT_02s0025g03420	Unknown protein	0.406151	0.359151	4
VIT_08s0040g01860	Unknown protein	0.407601	0.427049	4
VIT_00s0189g00010	Unknown protein	0.407886	0.407886	4
VIT_14s0060g00080	Unknown protein	0.497852	0.423663	4
VIT_17s0000g07950	Unknown protein	0.520613	0.417585	4
VIT_18s0001g05700	Unknown protein	0.57172	0.482313	4
VIT_07s0129g00420	Unknown protein	1.29104	0.351547	5
VIT_03s0038g01510	Unknown protein	1.33966	0.304845	5
VIT_01s0150g00270	Unknown protein	1.60761	0.43071	5
VIT_01s0011g04550	Unknown protein	1.73919	0.456955	5
VIT_07s0005g01080	Unknown protein	2.03442	1	5
VIT_18s0001g02790	Unknown protein	2.0484	1.27929	5
VIT_10s0116g01810	Unknown protein	2.16029	0.410485	5
VIT_17s0000g01210	Unknown protein	2.23087	1.52041	5
VIT_18s0001g07770	Unknown protein	2.34253	1	5
VIT_01s0137g00340	Unknown protein	2.3504	1.35011	5
VIT_03s0038g03610	Unknown protein	1.38805	2.06049	6
VIT_14s0171g00520	Unknown protein	1.44845	2.14292	6
VIT_19s0090g01200	Unknown protein	1.44916	2.02875	6
VIT_05s0020g00390	Unknown protein	1.54521	2.24609	6
VIT_08s0056g00430	Unknown protein	1.56747	2.04689	6
VIT_12s0059g02050	Unknown protein	1.57616	2.07077	6
VIT_01s0010g01180	Unknown protein	1.58104	2.08002	6
VIT_00s0587g00040	Unknown protein	1.65935	2.11725	6
VIT_18s0001g09060	Unknown protein	1.68242	2.10193	6
VIT_11s0016g04990	Unknown protein	1.76889	2.13146	6
VIT_04s0008g01380	Unknown protein	1.79387	2.26142	6
VIT_18s0001g14520	Unknown protein	1.80333	2.12028	6
VIT_07s0005g00270	Unknown protein	1.81946	2.31615	6
VIT_18s0041g00360	Unknown protein	1.8748	2.2965	6
VIT_07s0005g02710	Unknown protein	1.87835	2.05717	6
VIT_03s0038g01340	Unknown protein	1.91544	2.3699	6
VIT_01s0150g00640	Unknown protein	2.05643	2.11096	6
VIT_08s0007g04900	Unknown protein	2.06087	2.31907	6
VIT_17s0000g05260	Unknown protein	2.12133	1.95244	6
VIT_05s0020g02830	Unknown protein	2.41622	1.95182	6
VIT_06s0004g00430	Unknown protein	0.980454	2.16732	7
VIT_09s0002g03950	Unknown protein	1	2.28294	7
VIT_00s0265g00090	unknown protein	1	2.30868	7
VIT_07s0104g00390	Unknown protein	1.05743	2.08887	7
VIT_13s0019g03990	Unknown protein	1.08648	2.04405	7
VIT_02s0012g00590	Unknown protein	1.12161	2.23421	7
VIT_01s0150g00380	Unknown protein	1.13667	2.25983	7
VIT_01s0026g01400	Unknown protein	1.1405	2.26096	7
VIT_19s0090g00130	Unknown protein	1.15495	2.45806	7
VIT_18s0001g14550	Unknown protein	1.17108	2.33431	7
VIT_09s0002g00830	Unknown protein	1.17897	2.05953	7
VIT_08s0058g01140	Unknown protein	1.24657	2.15693	7
VIT_01s0150g00040	Unknown protein	1.25698	2.25671	7
VIT_04s0044g01720	Unknown protein	1.25792	2.22866	7
VIT_17s0000g03650	Unknown protein	1.25837	2.26359	7
VIT_13s0084g00700	Unknown protein	1.274	2.05224	7
VIT_03s0063g02280	Unknown protein	1.27949	2.0886	7
VIT_00s0225g00010	Unknown protein	1.30988	2.16595	7
VIT_00s0181g00100	Unknown protein	1.32999	2.06675	7
VIT_08s0040g02450	Unknown protein	1.36182	2.33464	7
VIT_02s0012g02090	Unknown protein	1.38646	2.44657	7
VIT_05s0020g02240	Unknown protein	1.38842	2.19466	7
VIT_00s0494g00020	Unknown protein	1.41078	2.28886	7
VIT_05s0020g01830	UPF0497 family	0.682671	0.306783	3
VIT_02s0154g00090	Vacuolar invertase 2, GIN2	0.580267	0.461361	2
VIT_00s0404g00080	vacuolar protein sorting 28	1.43986	2.06527	6
VIT_11s0118g00350	Vacuolar pyrophosphatase	1.03663	0.492376	3
VIT_00s0203g00040	vesicle-associated membrane protein	0.948272	0.372376	3
VIT_17s0000g00460	V-type H+-transporting ATPase subunit C	0.898019	0.467205	3
VIT_15s0046g00660	wax synthase	0.733919	0.467041	3
VIT_15s0046g00490	wax synthase	1.39937	0.427358	5
VIT_14s0030g00400	WD40	1.48598	2.26687	6
VIT_07s0104g00860	WD40	1.03687	2.16271	7
VIT_14s0081g00480	WDL1 (WVD2-LIKE 1)	0.689921	0.477286	2
VIT_00s0189g00020	wound-responsive protein	2.25257	1.56489	5
VIT_10s0003g01600	WRKY DNA-binding protein 65	1.5514	2.39274	6
VIT_17s0000g01280	WRKY DNA-binding protein 75	1.75243	2.18334	6
VIT_11s0103g00420	XH/XS domain-containing protein	0.793844	0.388823	3
VIT_04s0008g03610	xylan synthase	0.637173	0.475354	2
VIT_05s0062g00250	xyloglucan endotransglucosylase/hydrolase 15	0.326833	0.326833	4
VIT_01s0150g00460	xyloglucan endotransglucosylase/hydrolase precursor	0.797087	0.492183	3
VIT_11s0052g01320	XYLOGLUCAN ENDOTRANSGLYCOSYLASE 6	2.48335	1	5
VIT_08s0007g03460	YIP1	1.51428	2.207	6
VIT_02s0025g02370	yippee	0.954287	0.427361	3
VIT_07s0031g00620	zeaxanthin epoxidase (ZEP) (ABA1)	0.521061	0.334343	2
VIT_03s0038g00690	zinc finger (B-box type)	0.834021	0.465935	3
VIT_04s0023g03030	zinc finger (B-box type)	0.937522	0.49231	3
VIT_14s0108g01570	zinc finger (C2H2 type) family	1.47598	2.10304	6
VIT_04s0023g00440	zinc finger (C2H2 type) family	1.64186	2.11062	6
VIT_08s0040g02950	zinc finger (C3HC4-type RING finger)	0.749361	0.383176	3
VIT_18s0001g09530	zinc finger (C3HC4-type RING finger)	0.782009	0.348437	3
VIT_09s0002g01180	zinc finger (C3HC4-type RING finger)	1.4602	2.11418	6
VIT_17s0053g00320	zinc finger (C3HC4-type RING finger)	1.52517	2.39217	6
VIT_18s0001g03270	zinc finger (C3HC4-type RING finger)	1.6225	2.43423	6
VIT_14s0006g01980	zinc finger (C3HC4-type RING finger)	1	2.04629	7
VIT_06s0004g08080	zinc finger (C3HC4-type RING finger)	1	2.1928	7
VIT_14s0068g01130	zinc finger (C3HC4-type RING finger)	1.12414	2.2818	7
VIT_06s0004g03320	zinc finger (C3HC4-type RING finger)	1.36309	2.27051	7
VIT_06s0061g00150	zinc finger (CCCH-type) family protein	0.572029	0.347367	2
VIT_11s0016g02790	zinc finger (CCCH-type) family protein	1.18776	0.462674	5
VIT_08s0040g00380	zinc finger (DHHC type) family	0.809968	0.459063	3
VIT_11s0016g00400	zinc finger (FYVE type)	1.23301	2.25044	7
VIT_13s0064g01220	Zinc finger A20 and AN1 domain-containing stress-associated protein 5	2.01236	1.47724	5
VIT_01s0011g02770	zinc finger CCHC domain-containing protein 8	1	2.08061	7
VIT_01s0011g06200	ZINC FINGER PROTEIN 4	0.777894	0.444628	3
VIT_12s0059g01630	Zinc metalloproteinase	0.782223	0.483618	3
VIT_13s0019g05390	zinc-binding protein	1.33353	2.34944	7
