# Supplementary material for: Selective defoliation affects plant growth, fruit transcriptional ripening program and flavonoid metabolism in grapevine
Source: BMC Plant Biol. 2013 Feb 22;13:30. doi: 10.1186/1471-2229-13-30 (PMC3599245; doi:10.1186/1471-2229-13-30)
Supplement: Additional file 7 — Differentially-expressed genes during berry development displaying a three-fold or greater change in transcript abundance between EV and BV or EV and H, in C, PB and V berries. For each gene, we show the description, the EV/BV and H/BV fold-change (FC), the cluster number or the non-modulation (NM) in each treatment, and the effect on gene expression in comparison to C berries. Genes commonly affected in the PB and V berries, genes differentially affected in the PB and V berries, genes specifically affected in PB berries and genes specifically affected in V berries are listed in four separate worksheets. [file 1471-2229-13-30-S7.xlsx]

## Sheet: Common effect
Gene ID	Gene description	Control	PB	V	Effect on gene expression
VIT_05s0020g02160	squamosa promoter-binding protein 7 (SPL7)	1	N.M.	N.M.	No Down regulation
VIT_16s0098g00850	Caffeic acid O-methyltransferase	2	N.M.	N.M.
VIT_08s0007g03620	ribosomal protein P2 (RPP2A) acidic 60S	2	N.M.	N.M.
VIT_06s0061g00460	lactoylglutathione lyase	2	N.M.	N.M.
VIT_14s0066g02250	leucine-rich repeat transmembrane protein kinase	2	N.M.	N.M.
VIT_18s0001g02740	photosystem II 22 kDa protein PSBS	2	N.M.	N.M.
VIT_00s0639g00010	no hit	2	N.M.	N.M.
VIT_13s0019g01980	aspartic proteinase nepenthesin-2 precursor	3	N.M.	N.M.
VIT_19s0014g03850	cytochrome B6-F complex iron-sulfur subunit, PETC	3	N.M.	N.M.
VIT_09s0002g05180	no hit	3	N.M.	N.M.
VIT_11s0065g00970	no hit	3	N.M.	N.M.
VIT_13s0019g02180	tropinone reductase	3	N.M.	N.M.
VIT_08s0007g01350	no hit	3	N.M.	N.M.
VIT_01s0011g04450	MATE efflux family protein	4	N.M.	N.M.
VIT_06s0004g01910	ADP,ATP carrier protein	4	N.M.	N.M.
VIT_08s0007g01720	reticulon family protein (RTNLB12)	4	N.M.	N.M.
VIT_10s0003g03830	S-2-hydroxy-acid oxidase, peroxisomal	4	N.M.	N.M.
VIT_14s0068g00130	FERONIA receptor-like kinase	2	3	3	Down regulation delayed
VIT_19s0015g02500	CYP72A1	2	3	3
VIT_08s0007g04800	carbonic anhydrase precursor	2	3	3
VIT_18s0001g01490	oxidoreductase N-terminal domain-containing	2	3	3
VIT_10s0003g02900	LHCII type I CAB-1	2	3	3
VIT_08s0056g01000	MATE efflux family protein	2	3	3
VIT_01s0026g00520	nodulin MtN21 family	2	3	3
VIT_18s0122g00330	Unknown protein	2	3	3
VIT_03s0038g02090	Phospholipase C.	2	3	3
VIT_06s0009g01110	cation exchanger (CAX7)	2	3	3
VIT_14s0083g00260	no hit	2	3	3
VIT_16s0050g01880	receptor kinase homolog LRK10	2	3	3
VIT_06s0009g00810	periplasmic beta-glucosidase precursor	2	3	3
VIT_06s0004g00610	ACCELERATED CELL DEATH 1 ACD1	2	3	3
VIT_02s0025g01380	Endo-1,4-beta-glucanase	2	3	3
VIT_07s0031g00650	defective chloroplasts and leaves protein / DCL protein	2	3	3
VIT_12s0059g01240	nitrate transporter (NTP3)	2	3	3
VIT_04s0008g05120	phospholipase/carboxylesterase	2	3	3
VIT_15s0046g03570	Salutaridine reductase	2	3	3
VIT_16s0022g00670	Vacuolar invertase 1, GIN1	2	3	3
VIT_16s0098g00720	lectin protein kinase	2	3	3
VIT_07s0129g00960	protein kinase	2	3	3
VIT_09s0018g02110	Unknown protein	2	3	3
VIT_00s0187g00130	TONOPLAST DICARBOXYLATE TRANSPORTER	2	3	3
VIT_00s2188g00010	TONOPLAST DICARBOXYLATE TRANSPORTER	2	3	3
VIT_10s0116g01780	cationic peroxidase	2	3	3
VIT_09s0070g00480	LRX2 (LEUCINE-RICH REPEAT/EXTENSIN 2)	2	3	3
VIT_15s0048g01880	armadillo/beta-catenin repeat	2	3	3
VIT_05s0094g01570	MLO1	2	3	3
VIT_01s0026g01930	Unknown protein	2	3	3
VIT_13s0074g00110	bark storage protein A precursor	4	2	2
VIT_16s0050g00080	remorin	4	2	2
VIT_05s0077g01720	SAG101 (SENESCENCE-ASSOCIATED GENE 101)	4	2	2
VIT_08s0007g07920	Unknown protein	4	2	2
VIT_05s0020g00930	Soluble diacylglycerol acyltransferase	4	2	2
VIT_01s0146g00070	11-beta-hydroxysteroid dehydrogenase	4	2	2
VIT_18s0001g11430	cytochrome P450 82A3-like	4	2	2
VIT_15s0048g00370	transketolase, chloroplast precursor	4	2	2
VIT_16s0039g01600	11-beta-hydroxysteroid dehydrogenase	4	2	2
VIT_18s0001g00610	Rho GTPase activator	4	2	2
VIT_09s0002g04130	proton-dependent oligopeptide transport (POT) family protein	4	2	2
VIT_05s0077g01750	SAG101 (SENESCENCE-ASSOCIATED GENE 101)	4	2	2
VIT_01s0011g02030	serine carboxypeptidase S10	4	3	3
VIT_01s0150g00320	Nudix hydrolase 13	4	3	3
VIT_01s0011g04300	receptor serine/threonine kinase PR5K	4	3	3
VIT_15s0046g00240	lateral organ boundaries protein 1	4	3	3
VIT_04s0079g00680	phytoene synthase, chloroplast precursor	4	3	3
VIT_07s0104g01250	flavin-containing monooxygenase	4	3	3
VIT_01s0026g00270	K+ uptake permease 6	4	3	3
VIT_19s0015g01000	zinc finger (C3HC4-type RING finger)	4	3	3
VIT_06s0004g06540	undecaprenyl pyrophosphate synthetase	4	3	3
VIT_11s0016g02430	Dual-specific kinase DSK1	4	3	3
VIT_12s0035g00970	evolutionarily conserved C-terminal region 11 ECT11	4	3	3
VIT_11s0016g00130	omega-6 fatty acid desaturase, chloroplast (FAD6) (FADC)	4	3	3
VIT_15s0046g01560	Unknown protein	4	3	3
VIT_15s0024g01630	Glutathione S-transferase 8 GSTU8	4	3	3
VIT_07s0104g01800	Glutathione S-transferase 13 GSTF13	4	3	2
VIT_11s0052g00010	no hit	4	3	2
VIT_07s0031g02480	Beta-galactosidase	4	3	2
VIT_01s0010g01390	phototropic-responsive NPH3	4	3	2
VIT_19s0015g01650	phenylalanine-tRNA ligase	4	3	2
VIT_01s0011g02720	no hit	4	3	2
VIT_15s0046g00220	kinesin light chain	4	3	2
VIT_13s0084g00090	nodulin MtN21 family	4	3	2
VIT_17s0000g00290	alpha-mannosidase precursor lysosomal	4	3	2
VIT_00s0188g00130	amino acid permease 2	4	3	2
VIT_01s0026g00540	nodulin MtN21 family	4	3	2
VIT_14s0066g00610	Unknown protein	4	2	3
VIT_04s0008g02670	Cryptochrome DASH	4	2	3
VIT_14s0060g00820	3-beta hydroxysteroid dehydrogenase	4	2	3
VIT_14s0060g01190	nicotianamine synthase	2	4	4	Down regulation advanced
VIT_01s0026g01780	leucine-rich repeat transmembrane	3	2	2
VIT_00s2086g00010	1-aminocyclopropane-1-carboxylate oxidase 1	3	2	2
VIT_01s0137g00240	pectate lyase	3	2	2
VIT_04s0023g00830	calreticulin 3 (CRT3)	N.M.	2	2	Down regulation
VIT_18s0001g15000	ACT domain containing protein (ACR4)	N.M.	2	2
VIT_15s0046g03340	acetyl co-enzyme A carboxylase carboxyltransferase alpha subunit	N.M.	2	2
VIT_08s0040g02180	Mlo3	N.M.	3	3
VIT_04s0008g04710	beta-ketoacyl-CoA synthase	N.M.	3	3
VIT_07s0031g02560	UVB-resistance protein UVR8	N.M.	3	3
VIT_06s0061g01230	Cellulose synthase CSLA02	N.M.	3	3
VIT_09s0002g02120	beta-galactosidase	N.M.	3	3
VIT_01s0026g00960	Unknown protein	N.M.	3	3
VIT_00s1353g00010	BAM1 (big apical meristem 1)	N.M.	3	3
VIT_14s0066g00250	lipase GDSL	N.M.	3	3
VIT_08s0007g00930	regulator of chromosome condensation (RCC1)	N.M.	3	3
VIT_13s0019g04390	GATA transcription factor 10	N.M.	3	3
VIT_18s0001g12510	5' nucleotidase	N.M.	3	3
VIT_02s0025g03700	ATP binding protein	N.M.	3	3
VIT_14s0081g00010	IAA16	N.M.	3	3
VIT_12s0057g01310	SUB1 (short under blue light 1)	N.M.	3	3
VIT_09s0054g01770	oxidoreductase/ transcriptional repressor	N.M.	2	3
VIT_12s0142g00340	Galacturonosyltransferase 15	N.M.	2	3
VIT_02s0025g01170	COP1-interactive protein 1 / CIP1	N.M.	2	4
VIT_14s0060g00250	no hit	N.M.	3	2
VIT_00s0229g00100	unknown	N.M.	3	2
VIT_01s0011g06330	microtubule associated protein (MAP65-6)	N.M.	3	2
VIT_09s0054g01200	cycloartenol synthase	N.M.	3	2
VIT_05s0020g02310	pyruvate,orthophosphate dikinase	N.M.	4	2
VIT_14s0006g01580	Unknown protein	5	N.M.	N.M.	No Up regulation
VIT_19s0177g00230	no hit	5	N.M.	N.M.
VIT_11s0103g00270	NADH dehydrogenase (ubiquinone) 1 alpha subcomplex 1	5	N.M.	N.M.
VIT_14s0068g01940	protein transport protein SEC61 gamma subunit	5	N.M.	N.M.
VIT_16s0039g02120	NADH dehydrogenase (ubiquinone) Fe-S protein 6	5	N.M.	N.M.
VIT_13s0064g01220	Zinc finger A20 and AN1 domain-containing stress-associated protein 5	5	N.M.	N.M.
VIT_17s0000g01210	Unknown protein	5	N.M.	N.M.
VIT_12s0055g00810	cationic peroxidase	5	N.M.	N.M.
VIT_09s0002g06430	lactoylglutathione lyase	5	N.M.	N.M.
VIT_01s0011g05060	Major latex-like protein 34	5	N.M.	N.M.
VIT_10s0003g01810	no hit	5	N.M.	N.M.
VIT_02s0234g00110	Oleosin OLE-4	5	N.M.	N.M.
VIT_06s0004g06780	translation initiation factor IF-2	5	N.M.	N.M.
VIT_11s0118g00570	Tristeza Virus Resistance Gene (Ctv)	5	N.M.	N.M.
VIT_19s0014g03170	WD-40 repeat protein	6	N.M.	N.M.
VIT_04s0008g01220	RKL1 (Receptor-like kinase 1)	6	N.M.	N.M.
VIT_03s0038g04510	chaperone BCS1 mitochondrial	6	N.M.	N.M.
VIT_14s0108g01360	Unknown protein	6	N.M.	N.M.
VIT_18s0041g00740	UDP-glucose: anthocyanidin 5,3-O-glucosyltransferase	6	N.M.	N.M.
VIT_18s0001g14900	La domain-containing protein	6	N.M.	N.M.
VIT_14s0006g00430	carboxylesterase	6	N.M.	N.M.
VIT_14s0128g00390	mitochondrial FAD carrier	6	N.M.	N.M.
VIT_07s0031g00670	HEAT SHOCK FACTOR 4	6	N.M.	N.M.
VIT_16s0039g01480	PHD finger transcription factor	6	N.M.	N.M.
VIT_00s0229g00030	SEC16 homolog B	6	N.M.	N.M.
VIT_08s0040g02520	inositol-1,4,5-trisphosphate 5-phosphatase CVP2, type I	6	N.M.	N.M.
VIT_06s0004g01830	NIMA-related protein kinase	7	N.M.	N.M.
VIT_06s0004g08150	trans-cinnamate 4-monooxygenase (C4H)	7	N.M.	N.M.
VIT_09s0002g02940	Myo-inositol oxygenase 1	7	N.M.	N.M.
VIT_17s0000g08610	Phox (PX) domain-containing protein	7	N.M.	N.M.
VIT_02s0033g00850	nitrilase	7	N.M.	N.M.
VIT_13s0019g04460	phenylalanine ammonia-lyase 2 (PAL2)	7	N.M.	N.M.
VIT_08s0040g00610	GTB1 (GLOBAL TRANSCRIPTION FACTOR GROUP B1)	7	N.M.	N.M.
VIT_16s0039g01900	myb KAN2 (KANADI 2)	7	N.M.	N.M.
VIT_15s0021g01810	armadillo/beta-catenin repeat family protein	7	N.M.	N.M.
VIT_16s0050g00810	no hit	7	N.M.	N.M.
VIT_02s0025g00780	cation/hydrogen exchanger (CHX18)	7	N.M.	N.M.
VIT_05s0020g04570	CBL-interacting protein kinase 7 (CIPK7)	7	N.M.	N.M.
VIT_15s0048g02380	DEAD/DEAH box helicase carpel factory	7	N.M.	N.M.
VIT_00s0225g00230	alliin lyase precursor	7	N.M.	N.M.
VIT_04s0069g00790	cyclic nucleotide-regulated ion channel (CNGC14)	7	N.M.	N.M.
VIT_01s0011g05970	Heat stress transcription factor A-8	7	N.M.	N.M.
VIT_15s0021g00330	proton-dependent oligopeptide transport (POT) family protein	7	N.M.	N.M.
VIT_06s0061g00180	WD40	7	N.M.	N.M.
VIT_12s0055g00420	bZIP transcription factor	7	N.M.	N.M.
VIT_08s0040g01230	auxin transport protein (PIN3)	7	N.M.	N.M.
VIT_04s0079g00440	Unknown protein	7	N.M.	N.M.
VIT_03s0063g00810	CARBOXYESTERASE 12; CXE12	7	N.M.	N.M.
VIT_05s0020g03150	Unknown protein	7	N.M.	N.M.
VIT_01s0150g00380	Unknown protein	7	N.M.	N.M.
VIT_08s0058g00140	AMMONIUM TRANSPORTER 2	7	N.M.	N.M.
VIT_17s0000g06790	flavin-containing monooxygenase	7	N.M.	N.M.
VIT_17s0000g02730	myb domain protein 4R1	7	N.M.	N.M.
VIT_19s0015g00860	Ribosomal protein S2; Oligopeptide transporter OPT superfamily	7	N.M.	N.M.
VIT_17s0000g04200	transcription initiation factor TFIID subunit D2	7	N.M.	N.M.
VIT_10s0116g00210	PUX4 (PLANT UBX DOMAIN-CONTAINING PROTEIN 4)	8	N.M.	N.M.
VIT_08s0007g01470	copper transporter 3	8	N.M.	N.M.
VIT_01s0137g00360	transducin family protein / WD-40 repeat	8	N.M.	N.M.
VIT_11s0016g05480	clathrin assembly protein 2	8	N.M.	N.M.
VIT_11s0052g00500	Glutaredoxin	8	N.M.	N.M.
VIT_19s0090g01550	Mo25	8	N.M.	N.M.
VIT_16s0039g02230	UDP-glucose:flavonoid 3-O-glucosyltransferase (UFGT)	8	N.M.	N.M.
VIT_01s0011g05810	adagio protein 1	6	7	7	Up regulation delayed
VIT_08s0007g04770	zinc finger (C2H2 type) family	6	7	7
VIT_12s0035g01050	octicosapeptide/Phox/Bem1p (PB1) domain-containing protein	6	7	7
VIT_09s0002g01560	ataxin-2 N-terminal region	6	7	7
VIT_06s0004g03890	histone H4	8	6	6
VIT_13s0064g00920	zinc finger (CCCH-type) family protein	8	6	6
VIT_04s0023g02480	Dehydrin 1b	8	6	6
VIT_02s0012g02220	xyloglucan endotransglucosylase/hydrolase 30	8	6	6
VIT_06s0004g03910	Unknown protein	8	6	6
VIT_08s0007g00040	histone H4	8	6	6
VIT_14s0219g00110	Unknown protein	8	6	6
VIT_14s0068g01760	Alcohol dehydrogenase	8	6	6
VIT_15s0021g00540	invertase/pectin methylesterase inhibitor	8	6	6
VIT_18s0001g11930	Thaumatin SCUTL2	8	6	6
VIT_01s0011g03670	bifunctional nuclease	8	6	6
VIT_01s0127g00450	iron sulfur cluster assembly protein 1	8	6	6
VIT_04s0008g00610	zinc finger (CCCH-type) family protein	8	6	6
VIT_04s0008g06250	serine-rich protein	8	6	6
VIT_06s0004g04440	Osmotin	8	6	6
VIT_07s0005g00170	rubber elongation factor (REF)	8	6	6
VIT_00s0366g00010	no hit	8	6	6
VIT_06s0004g03100	MLO1	8	7	7
VIT_16s0098g00890	harpin-induced protein	7	6	6	Up regulation advanced
VIT_14s0083g00940	auxin-independent growth promoter	7	6	6
VIT_18s0072g01010	Eukaryotic peptide chain release factor subunit 1-3	7	6	6
VIT_06s0004g02620	Phenylalanine ammonia-lyase	7	6	6
VIT_06s0004g00960	unknown	7	6	6
VIT_14s0068g02150	kelch repeat-containing F-box family protein	7	6	6
VIT_01s0137g00430	Cellulase	7	6	6
VIT_18s0001g11760	MATE efflux family protein	7	6	6
VIT_01s0137g00560	CYP71B34	7	6	6
VIT_11s0016g05430	Unknown protein	7	6	6
VIT_02s0033g00770	nitrilase 4B	7	6	6
VIT_16s0013g00390	no hit	N.M.	6	6	Up regulation
VIT_11s0103g00610	Unknown protein	N.M.	6	6
VIT_14s0108g00800	no hit	N.M.	6	6
VIT_16s0013g00480	Unknown protein	N.M.	6	6
VIT_00s2849g00010	Phenylalanine ammonia-lyase	N.M.	7	7
VIT_18s0041g01880	MADS-box protein SEEDSTICK	N.M.	7	7
VIT_13s0067g02300	hypoxia-responsive	N.M.	7	7
VIT_07s0005g00870	erg-1	N.M.	7	7
VIT_15s0046g00170	MYBPA1	N.M.	7	7
VIT_00s0207g00050	no hit	N.M.	7	7
VIT_09s0002g08660	F-box protein (FBL14)	N.M.	6	7
VIT_18s0001g07200	SUPPRESSOR OF ACAULIS 51	N.M.	6	7
VIT_18s0001g05060	2,3-bisphosphoglycerate-dependent phosphoglycerate mutase	N.M.	6	7
VIT_02s0033g01390	no hit	N.M.	6	7
VIT_13s0019g05370	Histone H2B	N.M.	7	6
VIT_05s0077g01560	pathogenesis protein 10.3 [Vitis quinquangularis]	N.M.	7	6
VIT_18s0001g00750	zinc finger (DNL type)	N.M.	7	6
VIT_03s0038g00120	gibberellin-regulated protein 4 (GASA4)	N.M.	8	6

## Sheet: Different effect
Gene ID	Gene description	Control	PB	V	Effect on early defoliation gene expression	Effect on late defoliation gene expression
VIT_12s0059g00710	Metalloendopeptidase	2	N.M.	3	No Down regulation	Down regulation delayed
VIT_03s0038g00450	Squalene synthase	2	N.M.	3
VIT_18s0001g06720	Rieske [2Fe-2S] domain	2	N.M.	3
VIT_11s0016g04860	Ethylene-responsive element-binding protein EREBP-4	2	N.M.	3
VIT_18s0001g11590	dual-specific kinase DSK1	4	N.M.	2
VIT_01s0127g00540	Protein disulfide isomerase	4	N.M.	2
VIT_08s0007g02030	AUX1 protein	4	N.M.	2
VIT_03s0038g00440	Unknown protein	4	N.M.	3
VIT_00s0259g00120	oligopeptide transporter OPT3	4	N.M.	3
VIT_00s0397g00010	HcrVf1 protein	4	N.M.	3
VIT_01s0011g00120	Unknown protein	2	N.M.	4	No Down regulation	Down regulation advanced
VIT_09s0018g00520	plastocyanin domain-containing protein	2	N.M.	4
VIT_05s0020g03380	WNK1 (WITH NO LYSINE (K) 1)	3	N.M.	2
VIT_06s0004g00070	alpha-expansin 10 precursor	3	N.M.	2
VIT_14s0036g00820	kinase interacting	1	2	N.M.	Down regulation delayed	No Down regulation
VIT_08s0007g01040	aldo-keto reductase	2	3	N.M.
VIT_06s0004g00440	no hit	2	3	N.M.
VIT_00s1274g00010	phosphosulfolactate synthase protein	2	3	N.M.
VIT_01s0137g00530	unknown	2	3	N.M.
VIT_08s0007g05530	glutaredoxin	4	2	N.M.
VIT_00s0203g00150	octicosapeptide/Phox/Bem1p (PB1) domain-containing protein	4	3	N.M.
VIT_19s0015g02680	Glutathione S-transferase 25 GSTU25	4	3	N.M.
VIT_08s0007g05350	haloacid dehalogenase hydrolase	4	3	N.M.
VIT_02s0025g04060	Rab/Ypt GTPase Ara4-interacting protein	N.M.	3	5	Down regulation	Up regulation
VIT_18s0089g01270	Heat shock protein precursor 22.0 kDa class IV	N.M.	3	5
VIT_05s0029g00500	DnaJ homolog, subfamily A, member 2	8	N.M.	6	No Up regulation	Up regulation delayed
VIT_11s0016g04330	no hit	8	N.M.	6
VIT_16s0013g00440	no hit	8	N.M.	6
VIT_05s0136g00260	chalcone synthase 3 (CHS3)	8	N.M.	6
VIT_00s0203g00210	zinc finger (B-box type)	8	N.M.	6
VIT_12s0057g01330	zinc finger (C3HC4-type RING finger)	8	N.M.	6
VIT_05s0077g01670	Major cherry allergen Pru av 1.0202	8	N.M.	6
VIT_18s0001g06070	Unknown protein	7	N.M.	6	No Up regulation	Up regulation advanced
VIT_18s0001g02160	switching protein 3C ATSWI3C	7	N.M.	6
VIT_18s0001g13790	CYP83C	7	N.M.	6
VIT_12s0059g01100	PRLI-interacting factor K	7	N.M.	6
VIT_18s0001g06150	Phosphate-induced protein 1	8	N.M.	5
VIT_14s0006g00250	Cysteine-rich repeat secretory protein 60	6	7	N.M.	Up regulation delayed	No Up regulation
VIT_05s0077g00850	ubiquitin-conjugating enzyme E2 O	6	7	N.M.
VIT_14s0030g01260	CRK1 protein	6	7	N.M.
VIT_03s0038g04390	Dehydrin 1	6	7	N.M.
VIT_13s0019g02440	mitochondrial substrate carrier family protein	6	7	N.M.
VIT_02s0154g00610	Pex19 protein	6	7	N.M.
VIT_18s0001g03270	zinc finger (C3HC4-type RING finger)	6	7	N.M.
VIT_02s0033g01400	alternative oxidase 1a, (AOX1A)	6	7	N.M.
VIT_06s0004g03540	MAPK (MPK3)	6	7	N.M.
VIT_18s0001g08220	SUT4 (SUCROSE TRANSPORTER 4)	6	7	N.M.
VIT_07s0031g00660	Unknown protein	8	6	N.M.
VIT_01s0011g04830	Extensin	8	6	N.M.
VIT_03s0091g00480	zinc finger (C3HC4-type RING finger)	8	6	N.M.
VIT_00s0203g00180	Unknown protein	8	6	N.M.
VIT_11s0016g04920	early nodulin 93	8	6	N.M.
VIT_10s0003g00140	Ethylene-responsive transcription factor 9	8	7	N.M.
VIT_04s0008g05820	Stromal cell-derived factor 2 protein precursor (SDF2 protein)	8	7	N.M.
VIT_14s0060g01010	basic helix-loop-helix (bHLH) family	8	7	N.M.
VIT_00s0324g00050	UDP-glucose glucosyltransferase	7	6	N.M.	Up regulation advanced	No Up regulation

## Sheet: PB specific effect
Gene ID	Gene description	Control	PB	V	Effect on gene expression
VIT_04s0079g00260	Unknown protein	2	N.M.	2	No Down regulation
VIT_01s0011g00600	ACCLIMATION OF PHOTOSYNTHESIS TO ENVIRONMENT	2	N.M.	2
VIT_18s0001g14270	gibberellin-regulated protein 1 (GASA1)	3	N.M.	3
VIT_02s0087g00630	alcohol oxidase	2	3	2	Down regulation delayed
VIT_03s0167g00010	AUXIN RESPONSE FACTOR ARF6	2	3	2
VIT_00s0480g00080	polyphenol oxidase II, chloroplast precursor	2	3	2
VIT_16s0100g00290	L-idonate dehydrogenase	2	3	2
VIT_00s0480g00070	polyphenol oxidase II, chloroplast precursor	2	3	2
VIT_06s0004g01870	NO TRANSMITTING TRACT	2	3	2
VIT_15s0046g02560	MYCA1	4	2	4
VIT_18s0001g13200	cytokinin dehydrogenase 5 precursor	4	2	4
VIT_08s0007g02240	Calcium/proton exchanger CAX3	4	2	4
VIT_00s0323g00060	invertase/pectin methylesterase inhibitor	2	4	2	Down regulation advanced
VIT_12s0055g01110	LHCB6 (LIGHT HARVESTING COMPLEX PSII)	3	2	3
VIT_06s0061g00440	heavy-metal-associated domain-containing protein / copper chaperone (CCH)	N.M.	2	N.M.	Down regulation
VIT_18s0001g12100	Auxilin	N.M.	2	N.M.
VIT_07s0031g00620	zeaxanthin epoxidase (ZEP) (ABA1)	N.M.	2	N.M.
VIT_03s0088g00320	Peptidase M50	N.M.	2	N.M.
VIT_00s1306g00010	COP1-interacting protein 7	N.M.	2	N.M.
VIT_06s0004g03650	pseudo-response regulator 7 (APRR7)	N.M.	2	N.M.
VIT_11s0016g01400	PSBX (photosystem II subunit X)	N.M.	2	N.M.
VIT_16s0013g00950	Ethylene-responsive transcription factor ERF105	N.M.	2	N.M.
VIT_10s0003g04350	photosystem I subunit X (PSAK)	N.M.	2	N.M.
VIT_18s0001g14450	Ferredoxin:nadp+ Oxidoreductase PETH	N.M.	2	N.M.
VIT_07s0104g00790	Endonuclease	N.M.	2	N.M.
VIT_02s0012g00550	inositol polyphosphate 5-phosphatase II	N.M.	2	N.M.
VIT_08s0007g08540	Mg-chelatase subunit XANTHA-F	N.M.	2	N.M.
VIT_00s0203g00140	octicosapeptide/Phox/Bem1p (PB1) domain-containing protein	N.M.	2	N.M.
VIT_07s0197g00090	disease resistance protein (TIR-NBS-LRR class)	N.M.	3	N.M.
VIT_09s0002g00640	Small heat stress protein class CIII	N.M.	3	N.M.
VIT_01s0146g00150	BCL-2-ASSOCIATED ATHANOGENE 5	N.M.	3	N.M.
VIT_14s0066g02350	galactinol synthase	N.M.	3	N.M.
VIT_01s0011g04550	Unknown protein	N.M.	3	N.M.
VIT_00s0477g00010	no hit	N.M.	3	N.M.
VIT_14s0108g01020	alpha-expansin 1 precursor	N.M.	3	N.M.
VIT_19s0085g01050	heat shock protein HSP17	N.M.	3	N.M.
VIT_11s0037g00510	Heat shock protein 70	N.M.	3	N.M.
VIT_16s0050g02350	tRNA-splicing endonuclease positive effector	N.M.	3	N.M.
VIT_12s0134g00250	unknown	N.M.	3	N.M.
VIT_18s0041g01230	Heat shock protein 70	N.M.	3	N.M.
VIT_00s0188g00030	copper-binding family protein	N.M.	3	N.M.
VIT_15s0045g00040	copper-binding family protein	N.M.	3	N.M.
VIT_17s0000g02210	Hsp70 interacting protein	N.M.	3	N.M.
VIT_00s0279g00100	no hit	N.M.	3	N.M.
VIT_11s0078g00260	Unknown protein	N.M.	3	N.M.
VIT_17s0000g03820	Unknown protein	N.M.	3	N.M.
VIT_00s0487g00050	disease resistance protein (TIR-NBS-LRR class)	N.M.	3	N.M.
VIT_06s0009g02840	Flavonoid 3',5'-hydroxylase	N.M.	3	N.M.
VIT_10s0116g01340	copper-binding family protein	N.M.	3	N.M.
VIT_17s0000g07190	Heat shock protein 101	N.M.	3	N.M.
VIT_18s0001g15130	WD40 repeat protein	N.M.	3	N.M.
VIT_16s0098g00790	copper-binding family protein	N.M.	3	N.M.
VIT_07s0197g00150	disease resistance protein (CC-NBS-LRR class)	N.M.	3	N.M.
VIT_00s0230g00080	copper-binding family protein	N.M.	3	N.M.
VIT_16s0050g01150	heat shock protein 81-1	N.M.	3	N.M.
VIT_08s0217g00090	DnaJ homolog, subfamily B, member 9	N.M.	3	N.M.
VIT_00s2341g00010	Heat shock protein 90-1	N.M.	3	N.M.
VIT_00s0211g00160	Serine hydroxymethyltransferase 1	N.M.	3	N.M.
VIT_02s0025g00280	heat shock protein 81-1	N.M.	3	N.M.
VIT_02s0154g00040	Thylakoid lumenal protein	N.M.	3	N.M.
VIT_01s0026g02580	CYCLING DOF FACTOR 2	N.M.	3	N.M.
VIT_18s0001g12840	ADP-glucose pyrophosphorylase large subunit CagpL2	N.M.	3	N.M.
VIT_05s0094g00480	ethylene-responsive protein	N.M.	3	N.M.
VIT_08s0058g00260	ethylene overproducer 1 (ETO1)	N.M.	3	N.M.
VIT_18s0001g08310	inositol 1,3,4-trisphosphate 5/6-kinase	N.M.	3	N.M.
VIT_17s0000g08080	armadillo/beta-catenin repeat protein / U-box domain-containing protein	N.M.	3	N.M.
VIT_13s0019g02040	lectin protein kinase	N.M.	3	N.M.
VIT_18s0001g09530	zinc finger (C3HC4-type RING finger)	N.M.	3	N.M.
VIT_01s0011g00560	DREPP plasma membrane polypeptide	N.M.	3	N.M.
VIT_12s0035g00350	AAA-type ATPase	N.M.	3	N.M.
VIT_01s0010g01900	pentatricopeptide (PPR) repeat-containing protein	N.M.	4	N.M.
VIT_01s0011g03400	proton-dependent oligopeptide transport (POT) family protein	N.M.	4	N.M.
VIT_17s0000g01110	ATFP3 (Arabidopsis thaliana farnesylated protein 3	N.M.	4	N.M.
VIT_04s0008g01570	heat shock protein Cytosolic class II low molecular weight	5	3	5
VIT_02s0154g00480	heat shock protein MTSHP	5	3	5
VIT_12s0134g00170	no hit	5	N.M.	5	No Up regulation
VIT_03s0038g01930	peptidyl-prolyl cis-trans isomerase ROC5 (ROTAMASE CYP 5)	5	N.M.	5
VIT_07s0191g00050	Peroxidase 17	7	N.M.	7
VIT_02s0025g02170	trehalase precursor	7	N.M.	7
VIT_14s0060g01870	Unknown protein	6	7	6	Up regulation delayed
VIT_19s0014g04780	no hit	6	7	6
VIT_06s0004g07930	Nucleotidyltransferase family	6	7	6
VIT_08s0007g07640	NAC domain-containing protein 87	6	7	6
VIT_13s0067g03820	Chalcone isomerase 1 (CHI1)	6	7	6
VIT_04s0008g06570	chorismate mutase, cytosolic (CM2)	6	7	6
VIT_04s0023g03370	Flavonone- 3-hydroxylase 1 (F3H1)	6	7	6
VIT_14s0171g00460	nucleotide binding nubp1	6	7	6
VIT_03s0038g04400	C3H2C3 RING-finger protein	6	7	6
VIT_09s0018g01740	no hit	6	7	6
VIT_04s0079g00690	Glutathione S-transferase 4 (VvGST4)	8	6	8
VIT_00s0323g00070	pectin methylesterase inhibitor	7	1	7	Up regulation advanced
VIT_11s0118g00560	nodulin	7	6	7
VIT_16s0098g00900	pseudo-response regulator 5 (APRR5)	7	6	7
VIT_07s0005g03810	Unknown protein	7	6	7
VIT_04s0023g02110	Unknown protein	7	6	7
VIT_08s0040g00510	ZIFL2 (ZINC INDUCED FACILITATOR-LIKE 2)	7	6	7
VIT_07s0005g00260	glutathione-conjugate transporter (MRP10)	7	6	7
VIT_00s0125g00190	potassium transporter (KUP1)	7	6	7
VIT_11s0016g05600	zinc finger (ubiquitin-hydrolase) domain-containing	7	6	7
VIT_04s0023g01380	SCARECROW-like	7	6	7
VIT_19s0014g01800	Homogentisate 1,2-dioxygenase	N.M.	6	N.M.	Up regulation
VIT_11s0052g00830	vernalization insensitive 3	N.M.	6	N.M.
VIT_12s0057g00990	Beta 1,2 N-acetylglucosaminyltransferase	N.M.	6	N.M.
VIT_02s0025g02920	quercetin 3-O-methyltransferase 1	N.M.	6	N.M.
VIT_15s0046g00060	arginine/serine-rich splicing factor RSP31 (RSP31)	N.M.	6	N.M.
VIT_19s0014g05020	Histone H2A.6 HTA1	N.M.	6	N.M.
VIT_18s0041g00720	no hit	N.M.	6	N.M.
VIT_05s0077g00750	basic helix-loop-helix (bHLH) family	N.M.	6	N.M.
VIT_19s0027g00230	NAC domain-containing protein 22	N.M.	6	N.M.
VIT_11s0016g03240	Avr9/Cf-9 rapidly elicited protein 146	N.M.	6	N.M.
VIT_04s0044g01230	no hit	N.M.	6	N.M.
VIT_16s0100g00570	dehydration-responsive protein	N.M.	6	N.M.
VIT_01s0011g05250	senescence-associated protein	N.M.	6	N.M.
VIT_09s0002g01860	DNA-directed RNA polymerase	N.M.	7	N.M.
VIT_08s0007g07430	galactose-1-phosphate uridyl transferase	N.M.	7	N.M.
VIT_02s0025g02580	RNA polymerase II mediator complex	N.M.	7	N.M.
VIT_16s0098g01570	acyl-CoA binding protein 2 (ACBP2)	N.M.	7	N.M.
VIT_03s0038g03530	LYS/HIS TRANSPORTER 7	N.M.	7	N.M.
VIT_18s0001g14480	Thaumatin SCUTL1	N.M.	7	N.M.
VIT_01s0011g04860	auxin transport protein (PIN3)	N.M.	7	N.M.
VIT_03s0063g00940	CRK (CDPK-related kinase)	N.M.	7	N.M.
VIT_16s0098g00330	ORG1 (OBP3-RESPONSIVE GENE 1)	N.M.	7	N.M.
VIT_01s0146g00440	Unknown protein	N.M.	7	N.M.
VIT_10s0003g01600	WRKY DNA-binding protein 65	N.M.	7	N.M.
VIT_07s0005g02660	ABC transporter B member 13	N.M.	7	N.M.
VIT_05s0020g05040	Proteinase inhibitor 1 PPI3B2	N.M.	7	N.M.
VIT_16s0050g00570	Pectinacetylesterase	N.M.	7	N.M.
VIT_01s0011g02320	Unknown protein	N.M.	7	N.M.
VIT_18s0001g06350	no hit	N.M.	7	N.M.
VIT_14s0060g02300	hypoxia-responsive	N.M.	7	N.M.
VIT_13s0019g01060	SC35 splicing factor, 30 kD (SCL30)	N.M.	7	N.M.
VIT_06s0004g05480	eukaryotic translation initiation factor 3G	N.M.	7	N.M.
VIT_02s0234g00130	ETHYLENE RESPONSIVE ELEMENT BINDING FACTOR 1	N.M.	7	N.M.
VIT_08s0007g01560	photoassimilate-responsive protein	N.M.	7	N.M.
VIT_04s0069g01010	harpin-induced protein	N.M.	7	N.M.
VIT_08s0007g05000	S-adenosylmethionine synthetase	N.M.	7	N.M.
VIT_14s0066g00700	oleosin H-isoform	N.M.	7	N.M.
VIT_06s0004g06770	no hit	N.M.	7	N.M.
VIT_07s0005g00140	peripheral-type benzodiazepine receptor	N.M.	7	N.M.
VIT_09s0002g05730	Esterase	N.M.	7	N.M.
VIT_00s0301g00100	BFN1 (BIFUNCTIONAL NUCLEASE I)	N.M.	7	N.M.
VIT_00s0347g00040	Avr9/Cf-9 rapidly elicited protein 20	N.M.	7	N.M.
VIT_12s0028g00920	Glutathione S-transferase 9 GSTF9	N.M.	7	N.M.
VIT_14s0066g01950	metalloendoproteinase 1 precursor	N.M.	7	N.M.
VIT_17s0000g08370	SIMILAR TO RCD ONE 2 (SRO2)	N.M.	7	N.M.
VIT_19s0090g01380	no hit	N.M.	7	N.M.
VIT_19s0090g01070	glucan endo-1,3-beta-glucosidase 7 precursor	N.M.	7	N.M.
VIT_04s0023g01120	Galacturonosyltransferase	N.M.	7	N.M.
VIT_04s0008g00540	Oleosin OLE-3	N.M.	7	N.M.
VIT_05s0077g01150	Beta-1,3-glucanase	N.M.	7	N.M.
VIT_05s0077g00900	no hit	N.M.	7	N.M.
VIT_09s0018g01190	Anthranilate N-benzoyltransferase	N.M.	7	N.M.
VIT_14s0083g00950	Ribosomal protein S4 40S	N.M.	7	N.M.
VIT_06s0004g01250	omega-6 fatty acid desaturase, endoplasmic reticulum (FAD2)	N.M.	7	N.M.
VIT_10s0003g00980	Unknown protein	N.M.	7	N.M.
VIT_02s0012g01570	cinnamoyl-CoA reductase	N.M.	7	N.M.

## Sheet: V specific effect
Gene ID	Gene description	Control	PB	V	Effect on gene expression
VIT_07s0005g01980	glycosyl transferase family 8 protein	3	3	N.M.	No Down regulation
VIT_11s0103g00100	photosystem II protein D2	3	3	N.M.
VIT_01s0026g02480	CP12-2	3	3	N.M.
VIT_18s0001g02800	Expansin-A7	3	3	N.M.
VIT_07s0129g00420	Unknown protein	3	3	N.M.
VIT_14s0083g01210	FERONIA receptor-like kinase	4	4	2	Down regulation delayed
VIT_13s0019g04140	LHCA1	2	2	3
VIT_06s0004g05180	ribulose bisphosphate carboxylase/oxygenase activase, chloroplast precursor	2	2	3
VIT_01s0026g00330	NHL repeat-containing protein	3	3	2	Down regulation advanced
VIT_05s0020g03170	lipoxygenase	3	3	2
VIT_06s0004g00410	carboxyl-terminal peptidase	N.M.	N.M.	2	Down regulation
VIT_00s2125g00010	C-4 sterol methyl oxidase	N.M.	N.M.	2
VIT_05s0049g01120	Glutathione S-transferase 25 GSTU7	N.M.	N.M.	2
VIT_08s0007g03690	inosine-uridine preferring nucleoside hydrolase family protein	N.M.	N.M.	2
VIT_17s0000g01460	protein kinase AKIN gamma	N.M.	N.M.	2
VIT_11s0052g00970	AAA-type ATPase	N.M.	N.M.	2
VIT_02s0025g04210	UDP-glucose 4-epimerase	N.M.	N.M.	2
VIT_13s0067g03420	RabGAP/TBC domain-containing protein	N.M.	N.M.	2
VIT_05s0094g01000	Indole-3-acetate beta-glucosyltransferase	N.M.	N.M.	2
VIT_05s0049g01090	Glutathione S-transferase 25 GSTU7	N.M.	N.M.	2
VIT_10s0003g02750	IMP dehydrogenase/GMP reductase	N.M.	N.M.	2
VIT_07s0031g03220	patellin-1	N.M.	N.M.	2
VIT_13s0067g00080	COP1-interacting protein 7	N.M.	N.M.	2
VIT_08s0007g03110	transposon protein, Mutator sub-class	N.M.	N.M.	2
VIT_08s0105g00380	SRG1-like	N.M.	N.M.	3
VIT_06s0061g01310	Nucleobase-ascorbate transporter 12 (NAT12)	N.M.	N.M.	3
VIT_02s0012g00570	pseudo-response regulator 2 (APRR2) (TOC2)	N.M.	N.M.	3
VIT_18s0001g07640	ECERIFERUM 2 (CER2)	N.M.	N.M.	3
VIT_00s0533g00050	Extensin	N.M.	N.M.	3
VIT_08s0007g07690	Polygalacturonase inhibiting protein PGIP1	N.M.	N.M.	3
VIT_00s0388g00090	Ser/Thr receptor-like kinase1	N.M.	N.M.	3
VIT_14s0068g00680	glyceraldehyde-3-phosphate dehydrogenase A, chloroplast precursor	N.M.	N.M.	3
VIT_00s0179g00360	Unknown protein	N.M.	N.M.	3
VIT_08s0040g01370	heavy-metal-associated domain-containing protein / copper chaperone (CCH)	N.M.	N.M.	3
VIT_00s0388g00020	receptor serine/threonine kinase PR5K	N.M.	N.M.	3
VIT_05s0020g03980	calmodulin-binding region IQD19	N.M.	N.M.	4
VIT_01s0010g03890	unknown	N.M.	N.M.	4
VIT_08s0007g05250	cig3	6	6	N.M.	No Up regulation
VIT_15s0046g00440	phosphatidylinositol 3- and 4-kinase / ubiquitin	6	6	N.M.
VIT_18s0001g11630	Allene oxide synthase	6	6	N.M.
VIT_16s0098g00360	CCT motif CONSTANS-LIKE	6	6	N.M.
VIT_18s0001g08200	MATE efflux family protein ZF14	6	6	N.M.
VIT_06s0004g06940	zinc transporter ZIP6	7	7	N.M.
VIT_18s0001g03290	1-phosphatidylinositol-4-phosphate 5-kinase	7	7	N.M.
VIT_02s0025g03320	CYP86A2	7	7	N.M.
VIT_09s0002g01190	scarecrow transcription factor 29 (SCL29)	7	7	N.M.
VIT_02s0025g02960	naringenin,2-oxoglutarate 3-dioxygenase	7	7	N.M.
VIT_00s0480g00040	polyphenol oxidase II, chloroplast precursor	7	7	N.M.
VIT_07s0005g00490	UDP-glucuronic acid decarboxylase 1	7	7	N.M.
VIT_00s0194g00040	no hit	6	6	7	Up regulation delayed
VIT_01s0011g04680	glycosyltransferase family 14	6	6	7
VIT_00s0231g00070	auxin-responsive protein	6	6	7
VIT_19s0015g01890	BRL3 (BRI1-LIKE 3)	6	6	7
VIT_05s0020g04800	Histone H1	6	6	7
VIT_19s0014g00410	alpha galactosidase	7	7	6	Up regulation advanced
VIT_06s0004g06290	binding	7	7	6
VIT_01s0011g04820	molecular chaperone DnaJ	3	3	5	Up regulation
VIT_18s0122g00180	Calmodulin	3	3	5
VIT_04s0008g01110	heat shock transcription factor A6B	3	3	5
VIT_16s0022g00510	Heat shock 22 kDa protein	3	3	5
VIT_01s0010g02290	heat shock protein 26a, chloroplast	3	3	5
VIT_03s0038g01510	Unknown protein	3	3	5
VIT_07s0031g01530	stress enhanced protein 2 (SEP2)	N.M.	N.M.	5
VIT_13s0019g00860	small heat-shock protein HSP17.5 Cytosolic class I	N.M.	N.M.	5
VIT_00s0189g00050	no hit	N.M.	N.M.	5
VIT_09s0002g06790	small heat shock protein (HSP26.5-P) 26.5 kDa class I	N.M.	N.M.	5
VIT_19s0014g01780	bZIP transcription factor	N.M.	N.M.	5
VIT_01s0026g00740	Nucleobase-ascorbate transporter 6 (NAT6)	N.M.	N.M.	6
VIT_15s0046g00150	DOF AFFECTING GERMINATION 1	N.M.	N.M.	6
VIT_11s0052g00590	Unknown protein	N.M.	N.M.	6
VIT_04s0008g04700	histone H2A variant 3 HTA9	N.M.	N.M.	6
VIT_16s0013g00450	no hit	N.M.	N.M.	6
VIT_02s0012g00500	invertase/pectin methylesterase inhibitor	N.M.	N.M.	6
VIT_08s0040g01820	no hit	N.M.	N.M.	6
VIT_01s0011g05610	caleosin	N.M.	N.M.	6
VIT_02s0087g00780	no hit	N.M.	N.M.	6
VIT_02s0025g04280	Osmotin	N.M.	N.M.	6
VIT_06s0004g03440	Ulp1 protease	N.M.	N.M.	7
VIT_03s0088g00370	Unknown protein	N.M.	N.M.	7
VIT_06s0004g07790	lateral organ boundaries DOMAIN 15	N.M.	N.M.	7
VIT_16s0100g00780	Stilbene synthase (STS)	N.M.	N.M.	7
VIT_18s0001g12800	Dihydroflavonol 4-reductase (DFR)	N.M.	N.M.	7
VIT_10s0042g00840	stilbene synthase (STS)	N.M.	N.M.	7
VIT_16s0100g00760	stilbene synthase 2 (STS2)	N.M.	N.M.	7
VIT_16s0039g01130	phenylalanin ammonia-lyase	N.M.	N.M.	7
VIT_05s0020g01900	no hit	N.M.	N.M.	7
VIT_09s0002g07640	glycerol kinase	N.M.	N.M.	7
VIT_00s0287g00030	no hit	N.M.	N.M.	7
