# Supplementary material for: Selective defoliation affects plant growth, fruit transcriptional ripening program and flavonoid metabolism in grapevine
Source: BMC Plant Biol. 2013 Feb 22;13:30. doi: 10.1186/1471-2229-13-30 (PMC3599245; doi:10.1186/1471-2229-13-30)
Supplement: Additional file 8 — Genes belonging to selected functional categories, differentially-expressed during berry development, displaying a three-fold or greater change in transcript abundance between EV and BV or EV and H, in C, PB and V berries. For each gene, we show the description and the effect on gene expression in comparison to C berries. Downregulation, downregulation advanced, upregulation delayed and no upregulation effects compared to C berries are indicated in green; upregulation, upregulation advanced, downregulation delayed and no down regulation effects compared to C berries are indicated in red; gray color indicates no difference compared to C. [file 1471-2229-13-30-S8.xlsx]

## Sheet: Foglio1
Photosynthesis		PB	V
VIT_18s0001g02740	photosystem II 22 kDa protein PSBS	No Down regulation	No Down regulation
VIT_10s0003g02900	LHCII type I CAB-1	Down regulation delayed	Down regulation delayed
VIT_04s0079g00680	phytoene synthase, chloroplast precursor	Down regulation delayed	Down regulation delayed
VIT_09s0018g00520	plastocyanin domain-containing protein	No Down regulation	Down regulation advanced
VIT_00s0480g00080	polyphenol oxidase II, chloroplast precursor	Down regulation delayed
VIT_00s0480g00070	polyphenol oxidase II, chloroplast precursor	Down regulation delayed
VIT_01s0011g00600	ACCLIMATION OF PHOTOSYNTHESIS TO ENVIRONMENT	No Down regulation
VIT_12s0055g01110	LHCB6 (LIGHT HARVESTING COMPLEX PSII)	Down regulation advanced
VIT_11s0016g01400	PSBX (photosystem II subunit X)	Down regulation
VIT_10s0003g04350	photosystem I subunit X (PSAK)	Down regulation
VIT_18s0001g14450	Ferredoxin:nadp+ Oxidoreductase PETH	Down regulation
VIT_02s0012g00550	inositol polyphosphate 5-phosphatase II	Down regulation
VIT_08s0007g08540	Mg-chelatase subunit XANTHA-F	Down regulation
VIT_02s0154g00040	Thylakoid lumenal protein	Down regulation
VIT_13s0019g04140	LHCA1		Down regulation delayed
VIT_11s0103g00100	photosystem II protein D2		No Down regulation
VIT_00s0480g00040	polyphenol oxidase II, chloroplast precursor		No Up regulation
VIT_14s0068g00680	glyceraldehyde-3-phosphate dehydrogenase A, chloroplast precursor		Down regulation
Carbohydrate metabolism
VIT_16s0022g00670	Vacuolar invertase 1, GIN1	Down regulation delayed	Down regulation delayed
VIT_00s0187g00130	TONOPLAST DICARBOXYLATE TRANSPORTER	Down regulation delayed	Down regulation delayed
VIT_00s2188g00010	TONOPLAST DICARBOXYLATE TRANSPORTER	Down regulation delayed	Down regulation delayed
VIT_18s0001g08220	SUT4 (SUCROSE TRANSPORTER 4)	Up regulation delayed	No Up regulation
VIT_07s0031g02480	Beta-galactosidase	Down regulation delayed	Down regulation delayed
VIT_17s0000g00290	alpha-mannosidase precursor lysosomal	Down regulation delayed	Down regulation delayed
VIT_09s0002g02120	beta-galactosidase	Down regulation	Down regulation
VIT_16s0100g00290	L-idonate dehydrogenase	Down regulation delayed
VIT_02s0087g00630	alcohol oxidase	Down regulation delayed
VIT_14s0066g02350	galactinol synthase	Down regulation
VIT_12s0057g00990	Beta 1,2 N-acetylglucosaminyltransferase	Up regulation
VIT_19s0014g00410	alpha galactosidase		Up regulation advanced
Fermentative metabolism
VIT_14s0068g01760	Alcohol dehydrogenase	Up regulation delayed	Up regulation delayed
VIT_13s0067g02300	hypoxia-responsive	Up regulation	Up regulation
VIT_14s0060g02300	hypoxia-responsive	Up regulation
Cell wall metabolism
VIT_02s0025g01380	Endo-1,4-beta-glucanase	Down regulation delayed	Down regulation delayed
VIT_01s0137g00240	pectate lyase	Down regulation advanced	Down regulation advanced
VIT_01s0137g00430	Cellulase	Up regulation advanced	Up regulation advanced
VIT_06s0061g01230	Cellulose synthase CSLA02	Down regulation	Down regulation
VIT_02s0012g02220	xyloglucan endotransglucosylase/hydrolase 30	Up regulation delayed	Up regulation delayed
VIT_15s0021g00540	invertase/pectin methylesterase inhibitor	Up regulation delayed	Up regulation delayed
VIT_06s0004g00070	alpha-expansin 10 precursor	No Down regulation	Down regulation advanced
VIT_01s0011g04830	Extensin	Up regulation delayed	No Up regulation
VIT_00s0323g00060	invertase/pectin methylesterase inhibitor	Down regulation advanced
VIT_14s0108g01020	alpha-expansin 1 precursor	Down regulation
VIT_00s0323g00070	pectin methylesterase inhibitor	Up regulation advanced
VIT_16s0050g00570	Pectinacetylesterase	Up regulation
VIT_04s0023g01120	Galacturonosyltransferase	Up regulation
VIT_18s0001g02800	Expansin-A7		No Down regulation
VIT_00s0533g00050	Extensin		Down regulation
VIT_08s0007g07690	Polygalacturonase inhibiting protein PGIP1		Down regulation
VIT_02s0012g00500	invertase/pectin methylesterase inhibitor		Up regulation
Hormone metabolism
VIT_14s0081g00010	IAA16	Down regulation	Down regulation
VIT_00s2086g00010	1-aminocyclopropane-1-carboxylate oxidase 1	Down regulation advanced	Down regulation advanced
VIT_03s0038g02090	Phospholipase C.	Down regulation delayed	Down regulation delayed
VIT_08s0040g01230	auxin transport protein (PIN3)	No Up regulation	No Up regulation
VIT_14s0083g00940	auxin-independent growth promoter	Up regulation advanced	Up regulation advanced
VIT_08s0007g02030	AUX1 protein	No Down regulation	Down regulation delayed
VIT_03s0038g00120	gibberellin-regulated protein 4 (GASA4)	Up regulation	Up regulation
VIT_11s0016g04860	Ethylene-responsive element-binding protein EREBP-4	No Down regulation	Down regulation delayed
VIT_10s0003g00140	Ethylene-responsive transcription factor 9	Up regulation delayed	No Up regulation
VIT_03s0167g00010	AUXIN RESPONSE FACTOR ARF6	Down regulation delayed
VIT_01s0011g04860	auxin transport protein (PIN3)	Up regulation
VIT_18s0001g14270	gibberellin-regulated protein 1 (GASA1)	No Down regulation
VIT_16s0013g00950	Ethylene-responsive transcription factor ERF105	Down regulation
VIT_05s0094g00480	ethylene-responsive protein	Down regulation
VIT_08s0058g00260	ethylene overproducer 1 (ETO1)	Down regulation
VIT_02s0234g00130	ETHYLENE RESPONSIVE ELEMENT BINDING FACTOR 1	Up regulation
VIT_08s0007g05000	S-adenosylmethionine synthetase	Up regulation
VIT_05s0094g01000	Indole-3-acetate beta-glucosyltransferase		Down regulation
VIT_00s0231g00070	auxin-responsive protein		Up regulation delayed
Phenylpropanoid pathway
VIT_16s0098g00850	Caffeic acid O-methyltransferase	No Down regulation	No Down regulation
VIT_18s0041g00740	UDP-glucose: anthocyanidin 5,3-O-glucosyltransferase	No Up regulation	No Up regulation
VIT_06s0004g08150	trans-cinnamate 4-monooxygenase (C4H)	No Up regulation	No Up regulation
VIT_13s0019g04460	phenylalanine ammonia-lyase 2 (PAL2)	No Up regulation	No Up regulation
VIT_16s0039g02230	UDP-glucose:flavonoid 3-O-glucosyltransferase (UFGT)	No Up regulation	No Up regulation
VIT_06s0004g02620	Phenylalanine ammonia-lyase	Up regulation advanced	Up regulation advanced
VIT_00s2849g00010	Phenylalanine ammonia-lyase	Up regulation	Up regulation
VIT_05s0136g00260	chalcone synthase 3 (CHS3)	No Up regulation	Up regulation delayed
VIT_15s0046g00170	MYBPA1	Up regulation	Up regulation
VIT_15s0046g02560	MYCA1	Down regulation delayed
VIT_06s0009g02840	Flavonoid 3',5'-hydroxylase	Down regulation
VIT_13s0067g03820	Chalcone isomerase 1 (CHI1)	Up regulation delayed
VIT_04s0008g06570	chorismate mutase, cytosolic (CM2)	Up regulation delayed
VIT_04s0023g03370	Flavonone- 3-hydroxylase 1 (F3H1)	Up regulation delayed
VIT_02s0025g02920	quercetin 3-O-methyltransferase 1	Up regulation
VIT_02s0012g01570	cinnamoyl-CoA reductase	Up regulation
VIT_04s0079g00690	Glutathione S-transferase 4 (VvGST4)	Up regulation delayed
VIT_16s0100g00780	Stilbene synthase		Up regulation
VIT_18s0001g12800	Dihydroflavonol 4-reductase (DFR)		Up regulation
VIT_10s0042g00840	stilbene synthase (STS)		Up regulation
VIT_16s0100g00760	stilbene synthase 2 (STS2)		Up regulation
VIT_16s0039g01130	phenylalanin ammonia-lyase		Up regulation
Response to stress
VIT_07s0031g02560	UVB-resistance protein UVR8	Down regulation	Down regulation
VIT_12s0057g01310	SUB1 (short under blue light 1)	Down regulation	Down regulation
VIT_07s0031g00670	HEAT SHOCK FACTOR 4	No Up regulation	No Up regulation
VIT_01s0011g05970	Heat stress transcription factor A-8	No Up regulation	No Up regulation
VIT_04s0023g02480	Dehydrin 1b	Up regulation delayed	Up regulation delayed
VIT_18s0001g11930	Thaumatin SCUTL2	Up regulation delayed	Up regulation delayed
VIT_06s0004g04440	Osmotin	Up regulation delayed	Up regulation delayed
VIT_18s0089g01270	Heat shock protein precursor 22.0 kDa class IV	Down regulation	Up regulation
VIT_03s0038g04390	Dehydrin 1	Up regulation delayed	No Up regulation
VIT_08s0007g04800	carbonic anhydrase precursor	Down regulation delayed	Down regulation delayed
VIT_15s0024g01630	Glutathione S-transferase 8 GSTU8	Down regulation delayed	Down regulation delayed
VIT_07s0104g01800	Glutathione S-transferase 13 GSTF13	Down regulation delayed	Down regulation delayed
VIT_12s0055g00810	cationic peroxidase	No Up regulation	No Up regulation
VIT_11s0052g00500	Glutaredoxin	No Up regulation	No Up regulation
VIT_19s0015g02680	Glutathione S-transferase 25 GSTU25	Down regulation delayed	No Down regulation
VIT_08s0007g01040	aldo-keto reductase	Down regulation delayed	No Down regulation
VIT_08s0007g05530	glutaredoxin	Down regulation delayed	No Down regulation
VIT_07s0197g00090	disease resistance protein (TIR-NBS-LRR class)	Down regulation
VIT_09s0002g00640	Small heat stress protein class CIII	Down regulation
VIT_19s0085g01050	heat shock protein HSP17	Down regulation
VIT_11s0037g00510	Heat shock protein 70	Down regulation
VIT_18s0041g01230	Heat shock protein 70	Down regulation
VIT_17s0000g02210	Hsp70 interacting protein	Down regulation
VIT_00s0487g00050	disease resistance protein (TIR-NBS-LRR class)	Down regulation
VIT_17s0000g07190	Heat shock protein 101	Down regulation
VIT_07s0197g00150	disease resistance protein (CC-NBS-LRR class)	Down regulation
VIT_16s0050g01150	heat shock protein 81-1	Down regulation
VIT_00s2341g00010	Heat shock protein 90-1	Down regulation
VIT_02s0025g00280	heat shock protein 81-1	Down regulation
VIT_04s0008g01570	heat shock protein Cytosolic class II low molecular weight	Down regulation
VIT_02s0154g00480	heat shock protein MTSHP	Down regulation
VIT_07s0191g00050	Peroxidase 17	No Up regulation
VIT_12s0028g00920	Glutathione S-transferase 9 GSTF9	Up regulation
VIT_11s0052g00830	vernalization insensitive 3	Up regulation
VIT_16s0100g00570	dehydration-responsive protein	Up regulation
VIT_01s0011g05250	senescence-associated protein	Up regulation
VIT_18s0001g14480	Thaumatin SCUTL1	Up regulation
VIT_04s0008g01110	heat shock transcription factor A6B		Up regulation
VIT_16s0022g00510	Heat shock 22 kDa protein		Up regulation
VIT_01s0010g02290	heat shock protein 26a, chloroplast		Up regulation
VIT_07s0031g01530	stress enhanced protein 2 (SEP2)		Up regulation
VIT_13s0019g00860	small heat-shock protein HSP17.5 Cytosolic class I		Up regulation
VIT_09s0002g06790	small heat shock protein (HSP26.5-P) 26.5 kDa class I		Up regulation
VIT_02s0025g04280	Osmotin		Up regulation
VIT_05s0049g01090	Glutathione S-transferase 25 GSTU7		Down regulation
VIT_05s0049g01120	Glutathione S-transferase 25 GSTU7		Down regulation
